# Supplementary material for: ShallowBKGC: a BERT-enhanced shallow neural network model for knowledge graph completion
Source: PeerJ Comput Sci. 2024 May 15;10:e2058. doi: 10.7717/peerj-cs.2058 (PMC11157588; doi:10.7717/peerj-cs.2058)
Supplement: Supplemental Information 1 — FB15k237 entity to text. [file peerj-cs-10-2058-s001.txt]

/m/06rf7	Schleswig-Holstein
/m/0c94fn	Gary Rydstrom
/m/016ywr	Jeremy Irons
/m/01yjl	Chicago Cubs
/m/02hrh1q	Actor-GB
/m/03ftmg	Anthony Horowitz
/m/04p_hy	Chapman University
/m/06151l	Freddy Rodriguez
/m/07vqnc	SpongeBob SquarePants
/m/0jn38	Dream Theater
/m/024rbz	Focus Features
/m/016ywb	Henry V
/m/01pr_j6	Himesh Reshammiya
/m/023mdt	Maggie Gyllenhaal
/m/025rw19	Iron
/m/034wx3	Brompton Cemetery
/m/0c5x_	University of California, Irvine
/m/0fqpg6b	AACTA Award for Best Guest or Supporting Actor in a Television Drama
/m/03qcq	Hunter S. Thompson
/m/0lf_w	Hanged, drawn and quartered
/m/07k53y	USC Trojans football
/m/06zn1c	The Pirate Movie
/m/09sh8k	Fantastic Four: Rise of the Silver Surfer
/m/06f0y3	Port Elizabeth
/m/033x5p	University of the Pacific
/m/0f102	University of Idaho
/m/095kp	Columbia Business School
/m/02zk08	Fame
/m/0hm4q	Rector
/m/0jnr_	Nashville Predators
/m/02fgm7	John Noble
/m/03h42s4	Return specialist
/m/04135	Jean Cocteau
/m/04lh6	Liverpool
/m/0nj0m	Washtenaw County
/m/03dj6y	Montserrat national football team
/m/026mml	Grammy Award for Best Bluegrass Album
/m/01p47r	Scott Baio-GB
/m/01yj2	Cape Town
/m/055td_	The Crucible
/m/023p18	Iowa Writers' Workshop
/m/02qwg	Eric Clapton
/m/02slt7	Canal+
/m/0vg8x	Bloomfield Hills
/m/04pg29	Marc Cherry
/m/05hz6_	Rio Ave F.C.
/m/054_mz	Lawrence Bender
/m/048tgl	Josh Freese
/m/013t2y	Wakefield
/m/07jbh	Table tennis
/m/01v3x8	Fukuoka SoftBank Hawks
/m/0q01m	Cystine
/m/01gxqf	Macclesfield Town F.C.
/m/07h1h5	Kasper Schmeichel
/m/01nrgq	Tim Conway
/m/0gbfn9	Fast Food Nation
/m/0bzjvm	48th Academy Awards
/m/0145m	Afrobeat
/m/01n4w_	Washington and Lee University
/m/072w0	Seventh-day Adventist Church
/m/020bv3	Love Actually
/m/02bbyw	University of Pisa
/m/020hh3	Lars Ulrich
/m/0f2zc	Jim Thorpe
/m/0fwdr	Metz
/m/02y_rq5	National Society of Film Critics Award for Best Actress
/m/02b1mc	Stevenage F.C.
/m/06qln	Stop motion
/m/0fqz6	Cajun
/m/09xvf7	Robert Z. Leonard
/m/01w9mnm	David Sylvian
/m/04205z	Emily Blunt
/m/02b1mr	Tamworth F.C.
/m/02qwdhq	Genie Award for Best Achievement in Overall Sound
/m/07l50_1	A Single Man
/m/06dn58	Bobby Cannavale
/m/0ff3y	Joseph Heller
/m/03lht	House of Habsburg
/m/06vqdf	Norm Prescott
/m/0jdm8	Remake
/m/064nh4k	Jenna Ushkowitz
/m/04110lv	81st Academy Awards
/m/01k2yr	LA Galaxy
/m/01453	ACF Fiorentina
/m/0rj0z	Fort Lauderdale
/m/0ps1q	Duisburg
/m/02j62	Economics
/m/018dhx	Belleville
/m/03swmf	Ron Silver
/m/028lc8	Ben Johnson
/m/09bw4_	Jumper
/m/0j_1v	Volusia County
/m/0ly5n	Fred MacMurray
/m/0335fp	Bradley Whitford
/m/0dgfx	Braunschweig
/m/02rgz97	Mark Irwin
/m/02sn34	Kiev
/m/0mzg2	Pomeranian Voivodeship
/m/09snz	Bellingham
/m/06hx2	Robert F. Kennedy
/m/02sddg	Left fielder
/m/05bjp6	School of American Ballet
/m/0myk8	Oud
/m/021b_	Carol Kane
/m/0dyb1	Toy Story
/m/02hjn4	Single-player video game
/m/0prhz	Hamlet
/m/0dsvzh	Gone Baby Gone
/m/049w1q	The Clearing
/m/0pswc	Tijuana
/m/01scmq	Atari Games
/m/03qgjwc	Independent Spirit Award for Best Supporting Female
/m/03mnk	Hewlett-Packard
/m/0h08p	Big band
/m/01yg9y	Kathie Lee Gifford
/m/0r6ff	Sunnyvale
/m/01vs73g	Rodney Jerkins
/m/0266bd5	SV Werder Bremen
/m/01rk30	Dr. Eggman
/m/022qw7	Patrick McGoohan
/m/047dpm0	1995 Major League Baseball Draft
/m/02gs6r	Kiki's Delivery Service
/m/04j4tx	The Killing Fields
/m/058w5	Michelangelo
/m/04zqmj	Joel David Moore
/m/04bdxl	Catherine Keener
/m/03dpl4	Over-the-air programming
/m/0lfyd	Canton Ticino
/m/09ggk	Purple
/m/0c422z4	MTV Movie Award for Best WTF Moment
/m/04nz3	Systemic lupus erythematosus
/m/020ddc	University of Maine
/m/0prh7	Hamlet
/m/0ddfwj1	Submarine
/m/05p1dby	Razzie Award for Worst Prequel, Remake, Rip-off or Sequel
/m/0cjcbg	Primetime Emmy Award for Outstanding Animated Program (for Programming Less Than One Hour)
/m/047m_w	Hollyoaks
/m/01xlqd	Grease
/m/0m5s5	Star Trek IV: The Voyage Home
/m/07p7g	Tripoli
/m/01vskn	Daegu
/m/0n90z	Brixton
/m/01qn7n	The O.C.
/m/0bfvw2	Primetime Emmy Award for Outstanding Supporting Actress - Miniseries or a Movie
/m/0b_6jz	1983 NCAA Men's Division I Basketball Tournament
/m/0356gk	Croatia national football team
/m/018qb4	1908 Summer Olympics
/m/06nbt	Satire
/m/015nvj	Carol Reed
/m/0cy8v	Columbia
/m/0146mv	Nickelodeon
/m/04fcjt	Universal Records
/m/01jygk	Telemundo
/m/058wp	Mecca
/m/0fy_j	Duke
/m/08hp53	Dean Devlin
/m/032xhg	Jason Bateman
/m/04twmk	John Larroquette
/m/03v0t	Illinois
/m/02lf_x	Aichi Prefecture
/m/06lht1	Richard Jenkins
/m/033p3_	Dorothy Malone
/m/07mvp	The Rolling Stones
/m/0p_sc	Midnight Express
/m/03y2kr	Samuel Z. Arkoff
/m/01wdgb	Stockton-on-Tees
/m/07l75	Transylvania
/m/0g5ptf	The Spy Who Loved Me
/m/02bxjp	Shohei Imamura
/m/0202p_	Peter Lawford
/m/0sxfd	Terms of Endearment
/m/07k2p6	Holland Taylor
/m/0jt3qpk	39th Daytime Emmy Awards
/m/01r3hr	Running back
/m/05rnp1	Charles Band
/m/01q24l	Councillor
/m/01_mdl	Superman
/m/0mwvq	Chester County
/m/01mwsnc	Ronnie Wood
/m/0d99m	Padua
/m/063zky	The Jetsons Meet the Flintstones
/m/05qkp	Papua New Guinea
/m/05cj_j	Family Plot
/m/031778	Harry Potter and the Chamber of Secrets
/m/05rgl	Pacific Ocean
/m/032md	Fritz Lang
/m/04ls53	Michael Giacchino
/m/016z51	Richard Crenna
/m/030dx5	Shemp Howard
/m/02p4jf0	E1 Music
/m/04kkz8	Patch Adams
/m/018mrd	Hollywood Forever Cemetery
/m/088fh	Yellow
/m/082pc	West Bank
/m/0mr_8	Denton County
/m/03fn34	Neftchi Baku PFK
/m/0449sw	Togo national football team
/m/05t7c1	University of Hamburg
/m/0h7h6	Toronto
/m/012d9h	Inverness
/m/0tcj6	Kansas City
/m/03b79	German Empire
/m/03xmy1	Brigitte Nielsen
/m/0ds11z	Sweeney Todd: The Demon Barber of Fleet Street
/m/0ftns	Valletta
/m/05cj4r	Eileen Atkins
/m/06rk8r	FC Red Bull Salzburg
/m/0f7fy	Lyndon B. Johnson
/m/0cgqx	Speaker of the United States House of Representatives
/m/041n28	U.D. Leiria
/m/0kvwh	Vaucluse
/m/016z5x	Chaplin
/m/01rthc	College rock
/m/04g9gd	Domino
/m/01rwbd	Bury
/m/03177r	Harry Potter and the Prisoner of Azkaban
/m/0gp_x9	Santhanam
/m/0253b6	Tia Carrere
/m/0c9blh	Democratic Caucus of the United States House of Representatives
/m/07p62k	Evan Almighty
/m/01vx2h	Visual Effects
/m/0q9t7	Steven Wright
/m/02czd5	Mad About You
/m/025y67	Kumasi
/m/03f0qd7	Pitbull
/m/03d9v8	Shirley Temple
/m/04q00lw	My Name is Khan
/m/01j5x6	Jonny Lee Miller
/m/0blpg	Everyone Says I Love You
/m/09wz9	Bobsleigh
/m/0t_2	American English
/m/03bxz7	Biographical film
/m/015kg1	Epitaph Records
/m/05ggt_	Eileen Brennan
/m/0fpzt5	Orson Scott Card
/m/0jnh	American Revolutionary War
/m/0167v4	Ryan Adams
/m/0277j40	Get Shorty
/m/01q4qv	Costa-Gavras
/m/02r34n	Peter Coyote
/m/016sd3	Stetson University
/m/06qjgc	Lionel Messi
/m/02r8dcw	1998 Major League Baseball season
/m/03d0ns	Jeanne Moreau
/m/0401sg	Resident Evil
/m/0619m3	Swingman
/m/01_6hg	Delicatessen
/m/01zg98	James Brolin
/m/0g5qmbz	Pina
/m/02yplc	Molly Shannon
/m/03d3ht	Mobile Suit Gundam SEED Destiny
/m/057xkj_	Cincinnati Bearcats football
/m/01cpqk	Mia Farrow
/m/0283d	Drum and bass
/m/01bzw5	Loyola Marymount University
/m/02rjjll	50th Annual Grammy Awards-US
/m/07s6tbm	Pamela Fryman
/m/0fb_1	Herkimer County
/m/0fkv5	Cichlid
/m/0347db	Neil Patrick Harris
/m/0c33pl	Sherri Shepherd
/m/060j8b	John Krasinski
/m/0j3b	Atlantic Ocean
/m/0cvw9	Kolkata
/m/01w3lzq	Kate Bush
/m/01h7bb	The Last Samurai
/m/063_t	Peter Sellers
/m/08xwck	David Shore
/m/07b3r9	Tony Thomas
/m/04ggh49	Bay
/m/01kvrz	Smith College
/m/0j3v	Arthur Schopenhauer
/m/0195fx	Rapid transit
/m/024rh	Cerebrospinal fluid
/m/0f0gt_	Asian
/m/0dq9wx	Lauren Katherine Conrad
/m/099bk	Martin Heidegger
/m/0c61p	Calabria
/m/07t_x	Uzbekistan
/m/0g9wd99	National Book Award for Fiction
/m/01zzk4	Royal Military Academy
/m/0sz28	Sean Penn
/m/0bvn25	Knocked Up
/m/01xbld	Middlesbrough
/m/0wp9b	Natchez
/m/044n3h	Kim Yoon-jin
/m/030dr	Francis Bacon
/m/088_kf	U.S. Grosseto F.C.
/m/0fq27fp	Wuthering Heights
/m/015srx	The Jackson 5
/m/02rwmk	Bosnian War
/m/0d1qn	Aspen
/m/0wq36	Biloxi
/m/02kcz	Equatorial Guinea
/m/0cbd2	Writer-GB
/m/0d0mbj	Rabindranath Tagore
/m/07_grx	Roy Webb
/m/0353xq	Quadrophenia
/m/0716t2	Elizabeth Banks
/m/01t21q	Chelsea
/m/0m2rv	Flint
/m/01fh9	Billy Bob Thornton
/m/0c11mj	Mauricio Pinilla
/m/05tk7y	Rodrigo Santoro
/m/0727_	Stuttgart
/m/0ks67	Rutgers University
/m/01rr31	De La Salle University-Manila
/m/0l2k7	Merced County
/m/01q7q2	University of Vermont
/m/0n6ds	Cruel Intentions
/m/0727h	Second Punic War
/m/032c08	Colombia national football team
/m/0g64p	Cabaret
/m/02csf	Drawing
/m/0ynfz	Fargo
/m/0416y94	Julie & Julia
/m/0wq3z	Gulfport
/m/049qx	Kylie Minogue
/m/06w_b	Structured programming
/m/0dn8b	Anne Arundel County
/m/06c53w	Ajith Kumar
/m/02w59b	C.D. Guadalajara
/m/012gk9	Star Trek V: The Final Frontier
/m/02qm5j	Protopunk
/m/0gtzp	French First Republic
/m/09306z	58th Academy Awards
/m/03wjb7	Robyn Hitchcock
/m/0d34_	Regensburg
/m/0bpbhm	Cookie's Fortune
/m/0c3ns	Peter Weir
/m/0l998	1968 Summer Olympics
/m/01z22v	Wagga Wagga
/m/01zkxv	Charles Stross
/m/08lfyn	AC Horsens
/m/02p59ry	Raymond Chow
/m/0swlx	Pashto language
/m/02k6rq	Jeremy Northam
/m/09y2k2	Italian food
/m/0c2ry	Carole Lombard
/m/017dbx	Power Rangers
/m/02d003	Anger Management
/m/01vw37m	Ludacris
/m/01q1j	Cornwall
/m/05k17c	Dean-GB
/m/01kj0p	Carrie-Anne Moss
/m/0nlqq	Flathead County
/m/02zc7f	Middle Tennessee State University
/m/0c1pj	Mel Gibson
/m/095sx6	Eat Bulaga!
/m/0n5bk	Passaic County
/m/011yhm	Fargo
/m/01b30l	Organist
/m/01vsqvs	Nico
/m/051zy_b	A Few Good Men
/m/01wdqrx	Steve Jordan
/m/0flpy	Barry White
/m/0l99s	Henry James
/m/0n5by	Ocean County
/m/02q636	St. Lawrence University
/m/0d07j8	William Travilla
/m/013nv_	Appleton
/m/02784z	Herbert Lom
/m/05_k56	Andrew Stanton
/m/07vn_9	Zodiac
/m/02cvp8	Moe Howard
/m/0680x0	String
/m/015pvh	Bonnie Hunt
/m/01zqy6t	Stanford
/m/01wgx4	David McCallum
/m/04dz_y7	Arthur Wong
/m/054gwt	The Challenge
/m/017t44	Kansai region
/m/02plv57	Louisville Cardinals men's basketball
/m/0jnng	Minnesota Wild
/m/0627zr	Vadivelu
/m/02jg92	Gregg Allman
/m/0ywqc	Donald Sutherland
/m/0xxc	Acadia University
/m/097zcz	A Streetcar Named Desire
/m/0fbzp	Jefferson County
/m/01664_	Natural history
/m/035gnh	3000 Miles to Graceland
/m/01p5yn	Lorimar Television
/m/0lm0n	Appalachian Mountains
/m/09b6zr	George W. Bush
/m/0ckhc	Vancouver
/m/06jwys	SpVgg Unterhaching
/m/042g2h	Old-growth forest
/m/09v92_x	Hong Kong Film Award for Best Director
/m/0xsk8	Bootsy Collins
/m/081_zm	Menahem Golan
/m/074rg9	The Specialist
/m/05zwrg0	Never Let Me Go
/m/03k6x	House of Lords
/m/05dfy_	Street Fighter II: The Animated Movie
/m/0mp3l	Charlottesville
/m/01f7dd	Willem Dafoe
/m/09d3b7	A Star Is Born
/m/015f7	Britney Spears
/m/02xjb	Freestyle music
/m/01tbp	Chemical Engineering
/m/0175yg	Electric blues
/m/0fqg8	Nicosia
/m/0gqkd	Fukuoka
/m/01gf5	Baku
/m/065zlr	Nutty Professor II: The Klumps
/m/0259tnd	Non-profit organization
/m/06ztvyx	Kung Fu Panda 2
/m/04cmrt	Simran
/m/0j2zj	Boston Bruins
/m/028kb	December
/m/01wwvd2	L.A. Reid
/m/01_qgp	University of Melbourne
/m/016fly	Professor-GB
/m/0b_71r	1999 NCAA Men's Division I Basketball Tournament
/m/0568qz	Bradford Park Avenue A.F.C.
/m/01d6jf	June Allyson
/m/02j3d4	Edgar Meyer
/m/01bdhf	University of the Philippines, Diliman
/m/0dtd6	Genesis
/m/0ywrc	The Last Emperor
/m/03x16f	Dana Delany
/m/026kmvf	Thiago Silva
/m/02p76f9	Interview with the Vampire: The Vampire Chronicles
/m/015fr	Brazil
/m/01wqlc	20th-century classical music
/m/0bqxw	Emory University
/m/06vnh2	Werner Stengel
/m/040fb	June
/m/0j8f09z	Beasts of the Southern Wild
/m/0hw1j	Robert Towne
/m/08821	Yom Kippur War
/m/0b2h3	Monterrey
/m/08l0x2	The Women of Brewster Place
/m/040fv	July
/m/01jmv8	Judy Davis
/m/02sg5v	A View to a Kill
/m/046rfv	Meena
/m/0284jb	North Hollywood
/m/047tsx3	The Notebook
/m/03ldxq	Ann Curry
/m/054c1	Michael Jordan
/m/0x0w	Aesthetics
/m/04pry	Lansing
/m/0rkkv	Pensacola
/m/0l2vz	San Mateo County
/m/0lmm3	Watford F.C.
/m/02778pf	Marci Klein
/m/03bdv	Greenwich Mean Time Zone
/m/0ctzf1	The Transformers
/m/0m2l9	Neil Young
/m/0k_kr	Parlophone
/m/05tbn	Pennsylvania
/m/03nfnx	Shrek the Third
/m/044rv	Jakarta
/m/018ljb	1912 Summer Olympics
/m/09dv49	Innocent
/m/03hjv97	The Merry Widow
/m/01v2xl	Aberystwyth University
/m/049n7	Kansas City Royals
/m/01nbk4	Communist Party of Germany
/m/0c4xc	Sitcom
/m/03gqb0k	Ole Miss Rebels football
/m/0flddp	Henry King
/m/02h9_l	Toni Braxton
/m/0ws0h	Greenville
/m/0564x	My Neighbor Totoro
/m/070ny	Square
/m/086k8	Warner Bros. Entertainment
/m/0ycfj	Van Halen
/m/04ztj	Marriage
/m/01clyb	Magdalene College, Cambridge
/m/01d2v1	Ghostbusters
/m/0h_m	Adventure
/m/02r6gw6	2007 Major League Baseball Draft
/m/013zs9	Jane Horrocks
/m/025tdwc	T. Rajendar
/m/0fms83	Goya Award for Best Director
/m/028cg00	The Mummy - Tomb of the Dragon Emperor
/m/02fwfb	The Adventures of Priscilla, Queen of the Desert
/m/07vk2	University of Sydney
/m/0bmch_x	Unknown
/m/0p4gy	Jefferson Parish
/m/02w670	Victor Young
/m/02ndj5	The Mars Volta
/m/049nq	Kingdom of the Netherlands
/m/010r6f	Bellevue
/m/0yvjx	Lakewood
/m/01sjmd	Biochemist-GB
/m/0544vh	Colo-Colo
/m/02l101	Ralph Bellamy
/m/03cz9_	Takehito Koyasu
/m/02rmd_2	Zack and Miri Make a Porno
/m/0nj1c	Tuscola County
/m/0ctb4g	Atonement
/m/02y_j8g	Cannes Best Actress Award
/m/0ydpd	Asheville
/m/018qpb	Rosalind Russell
/m/01zkgw	Bridgend
/m/024rdh	Sony Pictures Classics
/m/0bmc4cm	13 Assassins
/m/03772	George R. R. Martin
/m/0lcx	Albert Camus
/m/09q5w2	Gladiator
/m/0jp26	Guadalajara
/m/04jt2	Lincoln
/m/01l3k6	Dalian
/m/02hdky	Grammy Award for Best New Age Album
/m/030g9z	Shawn Wayans
/m/0lcd	Alps
/m/03dj48	Mexico national football team
/m/014kg4	Arthur Kennedy
/m/02jjdr	Concord Records
/m/012gx2	Joe Biden
/m/01pf6	Cardiac arrhythmia
/m/027pdrh	Anne V. Coates
/m/0697kh	Damon Lindelof
/m/02g3mn	Andrea Martin
/m/032zg9	Ving Rhames
/m/031c2r	Rob Paulsen
/m/081k8	William Shakespeare
/m/010016	Denton
/m/025v3k	University of Minnesota
/m/02bqm0	104th United States Congress
/m/09cvbq	FC Augsburg
/m/01rt2z	Namco
/m/01rvgx	West Berkshire
/m/0bm7fy	Tony Award for Best Direction of a Play
/m/0g251	Stratford-upon-Avon
/m/03np63f	The House of Mirth
/m/05b3ts	Safety
/m/0p03t	Jefferson County
/m/01qgv7	Florida Keys
/m/05cv94	Ron W. Miller
/m/06l3bl	Epic film
/m/0841v	Walmart
/m/04jtj	Luftwaffe
/m/06nz46	Freddie Young
/m/0cm5m	Heidelberg
/m/02kb_jm	Folic acid
/m/0k_6t	Ilford
/m/057bxr	Polytechnic University of Milan
/m/0167v	Brunei
/m/083q7	Woodrow Wilson
/m/06r1k	Star Trek: The Animated Series
/m/023p33	Cinderella
/m/033gn8	Yale School of Drama
/m/01mfj	Computer hardware
/m/0mczk	Yvelines
/m/02bqmq	103rd United States Congress
/m/01v1ln	Tomorrow Never Dies
/m/020wyp	Australia national cricket team
/m/02l7c8	Romance Film
/m/099cng	Broadcast Film Critics Association Award for Best Actress
/m/03sxn4	English Renaissance
/m/02y7sr	Duff McKagan
/m/0dlw0	Umbria
/m/015d3h	Ernest Borgnine
/m/0dnqr	Indiana Jones and the Last Crusade
/m/03b6j8	Poland national football team
/m/0djywgn	Rowan Atkinson
/m/085gk	Walt Whitman
/m/0cq7kw	My Fair Lady
/m/03c_cxn	Happy-Go-Lucky
/m/06cmd2	Welling United F.C.
/m/0gwjw0c	Django Unchained
/m/0300cp	The Graham Holdings Company
/m/04mlmx	Margot Kidder
/m/07hnp	Thiamine
/m/09b69	Eastern Europe
/m/06fp11	Michael L. Printz Award
/m/0192l	Bagpipes
/m/03hzkq	K. Balachander
/m/0bgv4g	Punt returner
/m/0bkg87	Bappi Lahiri
/m/06b19	Queen's University
/m/03295l	Filipino American
/m/0190_8	Church of Scotland
/m/04chyn	University of the West Indies
/m/05szp	Paula Abdul
/m/05bht9	Henry Hathaway
/m/04wp63	Ben Burtt
/m/07s3vqk	Ray Charles
/m/02rrsz	Penelope Ann Miller
/m/02r1tx7	Ringo Starr & His All-Starr Band
/m/03ljr	House of Commons of the United Kingdom
/m/01j2xj	Sam Mendes
/m/0_24q	Scranton
/m/02z_b	Fox News Channel
/m/01lxw6	Lexington
/m/0yzvw	My Left Foot
/m/05np4c	Ellen Pompeo
/m/0jq47	Mercenary-GB
/m/027km64	Susan Blu
/m/0420y	Jean-Jacques Rousseau
/m/0693l	Quentin Tarantino
/m/0cc5mcj	Cowboys & Aliens
/m/02vqhv0	A Christmas Carol
/m/02pgky2	80th Academy Awards
/m/0161c	Bahrain
/m/0fm9_	Rockland County
/m/023vcd	Happy Gilmore
/m/0trv	Arizona State University
/m/06jtd	Rhineland-Palatinate
/m/09p3_s	A Passage to India
/m/0bytfv	Ann Roth
/m/0fqxw	Gelderland
/m/02q5bx2	Tin Man
/m/01w_3	Cholesterol
/m/0640y35	Alvin and the Chipmunks: The Squeakquel
/m/01flgk	First French Empire
/m/04svwx	My-HiME
/m/06b1q	Quarterback
/m/0fqxc	Overijssel
/m/09ld6g	Nagesh
/m/050zr4	Virginia Madsen
/m/0164qt	The World Is Not Enough
/m/07pnk	Theft
/m/0190_q	Space rock
/m/06jtx	House of Romanov
/m/0277470	Don Scardino
/m/0889x	Yngwie Malmsteen
/m/016ks_	James Woods
/m/03j63k	Upstairs, Downstairs
/m/0prjs	Kenneth Branagh
/m/025vl4m	Robert Guza Jr.
/m/03z0l6	Nick Broomfield
/m/01dzg0	Mississippi State University
/m/0436f4	Vincent Pastore
/m/04n7ps6	Utah Utes football
/m/01ldw4	Jim Steinman
/m/0889d	Yerevan
/m/0534v	Hayao Miyazaki
/m/0b_6h7	1980 NCAA Men's Division I Basketball Tournament
/m/0ymbl	St Catherine's College, Oxford
/m/08xvpn	The Color Purple
/m/023n39	Crispin Glover
/m/0395lw	Bell
/m/01y67v	Korean Broadcasting System
/m/026xxv_	North Carolina Tar Heels men's basketball
/m/0kwv2	Athletic Bilbao
/m/0jzgd	Voice over IP
/m/09f5rr	Bobby Wolff
/m/016ksk	Master P
/m/01dbxr	Laval
/m/0kc6	Andy Warhol
/m/0f4k49	And Starring Pancho Villa as Himself
/m/09xx0m	Melvin Frank
/m/019l68	Shelley Winters
/m/0vjs6	Detective-GB
/m/09v3jyg	Winnie the Pooh
/m/04wmvz	Los Angeles Angels of Anaheim
/m/021mlp	John Carradine
/m/05f4_n0	Kick-Ass
/m/0bkq7	Gentleman's Agreement
/m/0c0xr	Symphony
/m/01fjz9	Motherwell F.C.
/m/0nm6k	Penobscot County
/m/0hkt6	Ancient Greece
/m/01zfmm	Jay Roach
/m/02q7yfq	Machete
/m/01hkg9	Arthur Q. Bryan
/m/0350l7	Alex Kingston
/m/01mvpv	Lewis Cass
/m/01_3rn	War of the Sixth Coalition
/m/016ks5	Mona Lisa
/m/02nczh	Boys Don't Cry
/m/02l3gf	Victorian architecture
/m/01_f90	John F. Kennedy School of Government
/m/09hz7t	2009 World Championships in Athletics
/m/0ymb6	St Edmund Hall, Oxford
/m/027_tg	FX
/m/021l5s	Indiana State University
/m/0bp_b2	Primetime Emmy Award for Outstanding Guest Actor - Drama Series
/m/01d8l	Bohemia
/m/01fkxr	LeAnn Rimes
/m/02w3w	Fiddle
/m/0m32h	Prostate cancer
/m/01c6k4	Avid Technology
/m/09r8l	Waylon Jennings
/m/03fn5s	FC BATE Borisov
/m/01t6b4	Jerry Bruckheimer
/m/0m63c	The Lion King
/m/033pf1	Casper
/m/01cwdk	Newcastle University
/m/03s7h	Intel Corporation
/m/0nh0f	Stearns County
/m/02vnpv	The Decemberists
/m/04mrgz	Melbourne Victory FC
/m/0g7pm	Kiel
/m/0bx_q	Brooke Shields
/m/0bxy67	Boman Irani
/m/03cvwkr	Tough Guys Don't Dance
/m/0yyh	Andhra Pradesh
/m/09gwd	Phenylalanine
/m/0cp0ph6	Bad Teacher
/m/03hkv_r	Writers Guild of America Award for Best Adapted Screenplay
/m/0lzkm	Jim O'Rourke
/m/0g0dy	Strait
/m/0bk4s	George III of the United Kingdom
/m/02jyhv	Hayden Panettiere
/m/02b1zs	Clyde F.C.
/m/02rl201	2004 Major League Baseball Draft
/m/02b13y	Bury F.C.
/m/0grd7	Southampton
/m/04nlb94	Let the Right One In
/m/0bzk2h	47th Academy Awards
/m/07v5q	United States Declaration of Independence
/m/02fsn	Double bass
/m/0d9fz	Canadian Alliance
/m/02p0tjr	Vitamin A
/m/01d8yn	Aaron Sorkin
/m/0147gr	Aerospace
/m/02rghbp	Barbara Esensten
/m/02vnp2	The Catholic University of America
/m/05r4w	Portugal
/m/09b_0m	National and Kapodistrian University of Athens
/m/03t5kl	Grammy Award for Best Rap/Sung Collaboration
/m/02x2t07	J. Michael Riva
/m/021q0l	Fellow
/m/0b76d_m	Anonymous
/m/0bkmf	Clark Gable
/m/0dfrq	Seamus Heaney
/m/053_7s	Apache Wars
/m/03z106	We Were Soldiers
/m/01f2xy	Sidney Sussex College, Cambridge
/m/0dgr5xp	Hundred Flowers Award for Best Actor
/m/024dzn	Grammy Award for Best Album for Children
/m/0484q	Kurt Cobain
/m/0w9hk	Rochester
/m/05g9h	Nazi Party
/m/06zsk51	Lonesome Dove
/m/0t0n5	Cedar Rapids
/m/02h40lc	English Language
/m/025_64l	Tennessee Volunteers football
/m/0s9z_	Highland Park
/m/03clrng	N. Gail Lawrence
/m/057cc	Musical keyboard
/m/0dgpwnk	This Must Be the Place
/m/029skd	North Norfolk
/m/0d1swh	Craig Rocastle
/m/0j11	Aruba
/m/0nv5y	McLean County
/m/03m8lq	Amanda Peet
/m/04ngn	Luton Town F.C.
/m/02mjk5	New York Shipbuilding Corporation
/m/044kwr	Joseph M. Schenck
/m/011vx3	Pete Seeger
/m/05g9_	New Age
/m/025352	Lyricist
/m/011wdm	Boulogne-Billancourt
/m/02l48d	American International Group
/m/04gm7n	Priority Records
/m/01sdzg	Third baseman
/m/01541z	Michelle Forbes
/m/03sbs	Immanuel Kant
/m/0b6css	African Development Bank
/m/01lct6	Al Franken
/m/016g2_	Liliaceae
/m/038w8	Grover Cleveland
/m/0t015	Iowa City
/m/098n5	Larry Gelbart
/m/0g7k2g	Lorenzo Ferrero
/m/05b4w	Norway
/m/0gjqq	Socialist Unity Party of Germany
/m/03_3z4	Egypt national football team
/m/09fc83	The Stand
/m/01rnpy	Joan Plowright
/m/014v6f	Cuba Gooding, Jr.
/m/065d1h	Eric Tsang
/m/016vh2	Caper story
/m/061k5	Parma
/m/0167xy	Thin Lizzy
/m/01w8sf	Ian McEwan
/m/092ys_y	Tom Johnson
/m/01_bhs	Fast food
/m/03l2n	Houston
/m/0148xv	Hanging
/m/0p17j	Tori Spelling
/m/0xhj2	Manchester
/m/03p85	Himachal Pradesh
/m/0fdtd7	Golden Reel Award
/m/041c4	John Cleese
/m/0df9z	Holy Roman Emperor
/m/0cf_h9	Patrick O'Neal
/m/04h41v	The Opposite of Sex
/m/01wkmgb	Bret Michaels
/m/024tj	Clarence Brown
/m/011hq1	Sikkim
/m/02_5h	Figure skating
/m/032016	Last Action Hero
/m/027hljt	Central Alberta
/m/0zdfp	Medford
/m/0czhv7	Mani Sharma
/m/016wzw	Peru
/m/0k4kk	The Ten Commandments
/m/0205dx	Danny Glover
/m/02r6nbc	CWA Ian Fleming Steel Dagger
/m/07l2m	Tennessee Titans
/m/01x3g	Criminology
/m/07g9f	The X-Files
/m/04q9w	Liberation Tigers of Tamil Eelam
/m/05p6ppv	Goya Award for Best Spanish Language Foreign Film
/m/01h3dj	French Third Republic
/m/0b79gfg	Matthew W. Mungle
/m/0276bn	People's Democratic Party
/m/01gvts	Alice Doesn't Live Here Anymore
/m/087vz	Yugoslavia
/m/03ccq3s	Primetime Emmy Award for Outstanding Writing - Comedy Series
/m/05yh_t	Vondie Curtis-Hall
/m/01tt27	Irem
/m/0tt6k	Cumberland
/m/07wcy	United States presidential election
/m/0421ng	Bullets Over Broadway
/m/071h5c	Ben Foster
/m/0nhr5	Dakota County
/m/016ynj	Peter Finch
/m/01w61th	Ricky Martin
/m/01ztgm	Dennis Rodman
/m/01lp8	Christianity
/m/02md_2	Head coach
/m/01cyd5	Phillips Exeter Academy
/m/0ylzs	Hertford College, Oxford
/m/02fz3w	Martin Freeman
/m/0k95h	Hypertension
/m/02p21g	Kathy Griffin
/m/05clg8	Universal Motown Republic Group
/m/0jw67	Michael Moore
/m/0dv9v	Newcastle
/m/049sb	Kareem Abdul-Jabbar
/m/0n6bs	Huntington
/m/0vkl2	SOAS, University of London
/m/073749	Jennifer Coolidge
/m/037h1k	Rough Trade Records
/m/012wgb	Ireland
/m/0gs973	Inkheart
/m/0q9b0	Man on the Moon
/m/03_fk9	Vittorio Storaro
/m/047sgz4	Primetime Emmy Award for Outstanding Main Title Theme Music
/m/05kwx2	Timothy Spall
/m/07l24	Tampa Bay Buccaneers
/m/06x4c	Sugar
/m/01vvydl	Dr. Dre
/m/01b8bn	John W. Campbell Award for the Best New Writer
/m/0g_bh	Post-rock
/m/035d1m	Canoe Slalom
/m/03__77	Uzbekistan national football team
/m/05css_	Saboteur
/m/02zcnq	California State University, Sacramento
/m/07y2b	UPN
/m/020yvh	Groton School
/m/0djlxb	I'm Not There
/m/0155w	Blues
/m/036hnm	University of Santo Tomas
/m/0dhf5	Malacca
/m/06x2ww	Universal Music Group Nashville
/m/02k6pv	German Army
/m/01wyq0w	Robert C. Ludwig
/m/04yg13l	Ironclad
/m/0q19t	Delft University of Technology
/m/02cllz	Bill Nighy
/m/03hkvzc	Folk music of Ireland
/m/0hvb2	Martin Sheen
/m/01k47c	Jon Lord
/m/0127xk	Steve Allen
/m/01f1kd	1976 Winter Olympics
/m/033m23	Ming-Na Wen
/m/0fpkxfd	2011 Sundance Film Festival
/m/0yx74	Hattiesburg
/m/01j590z	David Lee Roth
/m/0bxqq	Sacramento County
/m/01h788	Islamic studies
/m/0d0l91	Ron Jeremy
/m/0xzm	Activism
/m/02mx98	Bill Berry
/m/01r42_g	Jamie Lynn Sigler
/m/07k8rt4	The Green Hornet
/m/01bv8b	Everybody Loves Raymond
/m/02d6n_	Michael Biehn
/m/060pl5	Jim Reardon
/m/0flry	Hundred Years' War
/m/02pprs	Alto saxophone
/m/0125ny	Lake District
/m/025snf	YTV
/m/02xs6_	Hannibal
/m/0hvbj	'N Sync
/m/01xysf	North Dakota State University
/m/01tspc6	Imelda Staunton
/m/081pw	World War II
/m/01wv24	Ateneo de Manila University
/m/0d22f	Washington County
/m/03hp2y1	The Soloist
/m/01vrkdt	Wendy Melvoin
/m/04x8cp	Estudiantes Tecos
/m/01fs__	Scrubs
/m/02g7sp	Irish people in Great Britain
/m/02rtlp5	Eastern North Carolina
/m/018k8r	Thrissur
/m/02lhm2	Cedric the Entertainer
/m/0121rx	Jackie Gleason
/m/06qw_	Star Trek: Deep Space Nine
/m/0g9wdmc	The Iron Lady
/m/0cc1v	Prince George's County
/m/02chhq	Hilary and Jackie
/m/0134pk	Aerosmith
/m/016t_3	Master's Degree
/m/06qwh	Star Trek: The Original Series
/m/01cqz5	Chulalongkorn
/m/0175wg	Sienna Guillory
/m/03fykz	David X. Cohen
/m/0h6dj	Conglomerate
/m/08jgk1	The Office
/m/0h32q	Vanessa Redgrave
/m/05mwx	Odense
/m/086hg9	Auburn Tigers football
/m/0789n	Secretary of State
/m/0h6dy	House of Commons of Canada
/m/01t8vq	Gothic Revival architecture
/m/03tck1	Villarreal CF
/m/01wz_ml	Chuck Berry
/m/0h1x5f	Little Miss Sunshine
/m/01qbjg	Stephen J. Cannell
/m/09rvwmy	Solitary Man
/m/05hmp6	25th Academy Awards
/m/0hzgf	Tampere
/m/0ddd9	Nobel Prize in Literature
/m/0c2tf	Gary Cooper
/m/063fh9	The Chronicles of Narnia: Prince Caspian
/m/045hz5	Sharmila Tagore
/m/01bzr4	Leon Schlesinger
/m/03rz4	Indian Ocean
/m/0h25	Ayn Rand
/m/025sc50	Contemporary R&B
/m/05xb7q	University of Karachi
/m/01ksz9	Matador Records
/m/040db	Jorge Luis Borges
/m/0hqly	Steven Seagal
/m/01fs_4	Bea Arthur
/m/0pm85	Emo
/m/06bwtj	Tony Award for Best Lighting Design in a Play or Musical
/m/040dv	Jane Austen
/m/0h326	Peter Lorre
/m/034np8	Jason Lee
/m/06g4_	Richard Dawkins
/m/0b_734	2002 NCAA Men's Division I Basketball Tournament
/m/03nt7j	2004 NFL Draft
/m/02z7f3	Metalcore
/m/09vw2b7	Special Effects Supervisor
/m/09x7p1	War in North-West Pakistan
/m/0x2p	Atlanta Braves
/m/03f5vvx	Margaret Thatcher
/m/0ylgz	Brasenose College, Oxford
/m/03hpr	Harlan Ellison
/m/027xbpw	Danny Smith
/m/0sq2v	South Bend
/m/0ctt4z	Forward-center
/m/0cqbc	Asteroid belt
/m/01l_pn	Charlie's Angels: Full Throttle
/m/0tygl	Pittsfield
/m/04dn71w	Dance film
/m/043z0	Jackson County
/m/0f67f	Kalamazoo
/m/03zv3n	Helsingborg
/m/01bns_	Zither
/m/026n13j	AC Arles-Avignon
/m/0415mzy	RedOne
/m/0phx4	Damon Albarn
/m/021w0_	California State University, Long Beach
/m/01jq34	University of Maryland, College Park
/m/01cx_	Boston
/m/031rp3	Morgan Creek Productions
/m/01x2_q	Dany Heatley
/m/0ncy4	Wimbledon
/m/0fbx6	Juliette Binoche
/m/0njdm	Macomb County
/m/04wx2v	Melissa Leo
/m/01vvzb1	DMX
/m/018x3	Brian Eno
/m/0d5fb	Rugby School
/m/0g7s1n	RCD Espanyol B
/m/01gx5f	Mike Patton
/m/09j2d	Clothing
/m/01m20m	West Hartford
/m/07cc8	Telepathy
/m/01dljr	Oswego
/m/033qdy	Red Dragon
/m/0w7c	Acting
/m/01ypsj	Joan Chen
/m/02sjf5	Jerry Orbach
/m/0nbjq	1924 Summer Olympics
/m/0gd70t	FC Unirea Urziceni
/m/02s0qq	South Australian House of Assembly
/m/024vjd	Grammy Award for Best Chamber Music Performance
/m/0w7s	Aerospace Engineering-GB
/m/043zg	Jennifer Lopez
/m/02psqkz	Kingdom of Italy
/m/0c4z8	Grammy Award for Song of the Year
/m/023ny6	Bewitched
/m/0nv99	Madison County
/m/01l53f	Rockhampton
/m/06nns1	Lisa Edelstein
/m/0jpkw	University of Waterloo
/m/014l7h	Newsreader-GB
/m/0gj4fx	New Hampshire’s 2nd congressional district
/m/0m_cg	County Clare
/m/027x7z5	Queen of the Damned
/m/09d38d	A Star Is Born
/m/0jpkg	Waterloo
/m/05hrq4	Sheldon Leonard
/m/0999q	Malayalam Language
/m/01j922	Varanasi
/m/03s5t	Idaho
/m/07fpm3	Iain Glen
/m/0jnq8	Los Angeles Kings
/m/0msyb	Shelby County
/m/02rfft	Epic Games
/m/01txts	Astralwerks
/m/052bw	Manchester
/m/04n_g	Lee Marvin
/m/0bpjh3	Bengali people
/m/024jwt	Henry Winkler
/m/07k5l	Green Party of the United States
/m/06rjp	Stockholm University
/m/02zfdp	Ian McShane
/m/019q50	Kyoto University
/m/0kz2w	Brandeis University
/m/09fqtq	James Wilby
/m/01wdcxk	Donovan
/m/01hhyb	Sault Ste. Marie
/m/03t4nx	Princeton Theological Seminary
/m/031f_m	Final Fantasy VII: Advent Children
/m/04jvt	Leon Trotsky
/m/0379s	Gustave Flaubert
/m/0p01x	Larimer County
/m/0dj0x	Wiltshire
/m/0h0wd9	Hello, Dolly!
/m/027s39y	WALL-E
/m/0qlnr	Bucknell University
/m/04gp1d	92nd United States Congress
/m/05jxkf	Public university
/m/01c1px	Friz Freleng
/m/0843m	Windsor
/m/02583l	Osgoode Hall Law School
/m/02fn5	Dennis Hopper
/m/0f24cc	Colorado Buffaloes football
/m/07y2s	United Airlines
/m/01xn7x1	Leeds United A.F.C.
/m/02b153	Darlington F.C.
/m/05pdh86	New Moon
/m/04mpbk	FC Istres
/m/055sjw	Ken Keeler
/m/02rff2	Georgetown University Law Center
/m/01tzfz	Lancaster University
/m/04l5d0	Norfolk Admirals
/m/02t8yb	Playback Singer
/m/02qkt	Eurasia
/m/04rkkv	National Institute of Dramatic Art
/m/07z542	Paquito D'Rivera
/m/0f4l5	Retinol
/m/019y_2	Harlem Renaissance
/m/09g7vfw	Dark Shadows
/m/05bnq3j	Rory Albanese
/m/02h3tp	Patrick Swayze
/m/05h7tk	Dave Fleischer
/m/027rwmr	Michael Lantieri
/m/05_wyz	General counsel
/m/0pmp2	Quebec City
/m/073v6	Saul Bellow
/m/04j_gs	Rob Corddry
/m/024h08	Indonesian food
/m/0fz2y7	31st Academy Awards
/m/03_8r	Judo
/m/0xr0t	Morristown
/m/0k54q	The Transformers: The Movie
/m/08cfr1	Slaughterhouse-Five
/m/03_fmr	Brooklyn Law School
/m/0f8pz	Andrew Lloyd Webber
/m/02jxmr	James Newton Howard
/m/0tyq	Art Deco
/m/0h1m9	Bette Davis
/m/01w20rx	Tobymac
/m/05sw5b	Recess: School's Out
/m/02b0_6	Oldham Athletic A.F.C.
/m/027nnh	Conservative Party of Canada
/m/08nhwb	Respiratory disease
/m/07s8z_l	The Amazing Race
/m/043g7l	Sony Music Entertainment
/m/065jlv	Geraldine Somerville
/m/0178kd	INXS
/m/08c9b0	Patrick Doyle
/m/07c0j	The Beatles
/m/02yh8l	K-pop
/m/0pmpl	Regina
/m/031bf1	Lloyd Kaufman
/m/0rsjf	Daytona Beach
/m/0495ys	93rd United States Congress
/m/03ytj1	Georgia national football team
/m/0g_wn2	Anchorage
/m/03_87	James Joyce
/m/06hgym	Shawn Pyfrom
/m/07gyp7	McDonald's
/m/0h1mt	Jane Fonda
/m/02qvvv	Florida A&M University
/m/02b0_m	Peterborough United F.C.
/m/01gc7h	Jason Priestley
/m/06jntd	Sony Pictures Home Entertainment
/m/0k3nk	Cascade Range
/m/02g2yr	Saturn Award for Best Actress
/m/01wbgdv	Chaka Khan
/m/03x2qp	Texas blues
/m/05znxx	The Fugitive
/m/074w86	Deuce Bigalow: European Gigolo
/m/0517bc	Emma Roberts
/m/01f9r0	Docudrama
/m/0cp0t91	On the Road
/m/090gpr	Asha Parekh
/m/01bb1c	John W. Campbell Memorial Award for Best Science Fiction Novel
/m/03l6q0	Scary Movie 3
/m/01z8f0	Chichester
/m/01xyy	Crete
/m/01gvxv	Gena Rowlands
/m/0fc1m	Livingston County
/m/01w5gg6	Joe Strummer
/m/07gdw	Trier
/m/01gfhk	Mexico State
/m/07bzp	The Doors
/m/043tz0c	The Informant!
/m/07vfj	University of Rochester
/m/018h8j	Oldham
/m/072r5v	Apocalypto
/m/09t4t	Manufacturing
/m/05pcr	Ottawa Senators
/m/03pcgf	Livingston
/m/09pnw5	57th Golden Globe Awards
/m/07vfz	University of California, San Francisco
/m/0c4hx0	37th Academy Awards
/m/072bb1	Jenna Fischer
/m/034r25	King Arthur
/m/03l5m1	Kingdom of Hungary
/m/016622	Tubular bell
/m/05j085	Governor General's Award for English-language non-fiction
/m/01g3gq	Final Destination
/m/012v9y	William Holden
/m/0fc1_	Madison County
/m/08cl7s	Magical Girl Lyrical Nanoha
/m/01_0f7	Kingdom of Heaven
/m/0178rl	Tim Rice
/m/016r9z	1900 Summer Olympics
/m/0njcw	Marquette County
/m/0418154	66th Golden Globe Awards
/m/015_30	Neil Diamond
/m/0bw87	Katharine Hepburn
/m/0c9cp0	Al-Gharafa Sports Club
/m/01wb95	The Greatest Story Ever Told
/m/02bwc7	Mark Burnett
/m/07bz5	The Lord of the Rings
/m/027dtv3	Jack Huston
/m/05b_7n	Jeremy Sisto
/m/03bx_5q	Norman Stiles
/m/0d63kt	Gay
/m/035qv8	University of Strasbourg
/m/02qyntr	BAFTA Award for Best Editing
/m/063yv	Psychosis
/m/02zj61	Diane Warren
/m/0gxsh4	CBS Schoolbreak Special
/m/05d8_h	FC Arsenal Kyiv
/m/0ym1n	Lincoln College, Oxford
/m/01q_wyj	John 5
/m/02pby8	Chris O'Donnell
/m/02pcq92	Saw IV
/m/02x8z_	Bruce Hornsby
/m/0jtg0	Sitar
/m/0h1k6	Duluth
/m/02v2lh	New-age music
/m/0frpd5	Marthand K. Venkatesh
/m/01hr11	MIT Sloan School of Management
/m/06nnj	Suriname
/m/0bw8r	United States Secretary of the Treasury
/m/06wvj	Sergei Prokofiev
/m/01n8_g	Shashi Kapoor
/m/040_t	John Updike
/m/0c0sl	NPR
/m/0h7dd	Ginger Rogers
/m/01f07x	Logan International Airport
/m/034qt_	Stephen Goosson
/m/0smfm	Kokomo
/m/027rqbx	Baltimore-Towson, MD Metropolitan Statistical Area
/m/05wjnt	Jay Baruchel
/m/045n3p	Amjad Khan
/m/02760sl	Lisa Connor
/m/02rky4	University of San Diego
/m/01grpc	4th United States Congress
/m/01kstn9	John Hartford
/m/0127gn	Vladimir Horowitz
/m/01hb1t	School of Visual Arts
/m/021q23	International Cricket Council
/m/03l7qs	Raith Rovers F.C.
/m/036k0s	Halifax Regional Municipality
/m/0cmc2	Crimean War
/m/06d5cc	Roosevelt family
/m/09d4_	Kyoto
/m/027r7k	Murder by Decree
/m/03b78r	Kevin Clash
/m/01hznh	AIK Fotboll
/m/0p9xd	Free jazz
/m/0jymd	Laura
/m/03krjh	Financier-GB
/m/0j5m6	Buffalo Sabres
/m/02ldmw	North Carolina School of the Arts
/m/059kh	New Wave
/m/03v09	Indo-European languages
/m/02y21l	Sire Records
/m/0tl6d	Lafayette
/m/01wqmm8	Ashanti
/m/02vxfw_	Supervising Sound Editor
/m/06rrzn	Don Black
/m/040_9	Joseph Conrad
/m/015gjr	Marcello Mastroianni
/m/04rcl7	Walt Disney Animation Studios
/m/01f69m	Ragtime
/m/06mvyf	Cleveland Institute of Music
/m/0c5_3	Coventry
/m/07nvmx	Vince Grella
/m/021p26	FK Partizan
/m/04kf4	Leipzig
/m/04h1rz	91st United States Congress
/m/05r6t	Punk rock
/m/05ls3r	1. FC Magdeburg
/m/014vk4	Condoleezza Rice
/m/0kb07	Hold Back the Dawn
/m/05qw5	Patti Smith
/m/0jym0	The Last Picture Show
/m/01k31p	Peng Dehuai
/m/01d8wq	Southend-on-Sea
/m/0kvsb	Mira Nair
/m/016z9n	Nixon
/m/021q2j	Polytechnic Institute of New York University
/m/02rsz0	Warren Ellis
/m/0863x_	Judah Friedlander
/m/0582cf	Dee Bradley Baker
/m/01qf54	Interplay Entertainment
/m/026p_bs	The Prize
/m/0521rl1	Matt Servitto
/m/0crs0b8	Brighton Rock
/m/05gd9	Nationalism
/m/085bd1	Alice in Wonderland
/m/03c3yf	Little Feat
/m/0gfq9	Boxer Rebellion
/m/05pq3_	Bourbon Spain
/m/06n6p	Social science
/m/047gn4y	Prince of Persia: The Sands of Time
/m/03h3vtz	Kevin Michael McHale
/m/02301	City College of New York
/m/0grjmv	Psychedelic pop
/m/0c630	Catania
/m/05jqy	Non-steroidal anti-inflammatory drug
/m/02183k	University of Georgia
/m/0gq6s3	Goya Award for Best Original Screenplay
/m/07q0m	Tyrosine
/m/018fwv	Matt Frewer
/m/0ft7sr	Tony Walton
/m/0dr_4	Titanic
/m/0jjw	Art
/m/0f4y3	Columbia County
/m/01g4zr	Walter Lantz
/m/03_b1g	Veronica Mars
/m/016tt2	20th Century Fox
/m/02b190	Swansea City A.F.C.
/m/0b6l1st	The Losers
/m/04sh3	Medicine
/m/01fszq	The Golden Girls
/m/013m43	Garland
/m/01s753	Queens' College, Cambridge
/m/01c7qd	Fred Ebb
/m/08ct6	2001: A Space Odyssey
/m/01wmjkb	Steven Tyler
/m/03n69x	Deion Sanders
/m/0c031k6	Live action
/m/03yvgp	Malta national football team
/m/019m60	Cruzeiro Esporte Clube
/m/0p3r8	Kelly Osbourne
/m/021y7yw	Notes on a Scandal
/m/0kr_t	Coldplay
/m/03hmt9b	Slumdog Millionaire
/m/02dwj	Dr. Strangelove or: How I Learned to Stop Worrying and Love the Bomb
/m/027dcbn	Count Dracula
/m/017l66	Skull and Bones
/m/02gnj2	Len Wein
/m/07s93v	Steven Zaillian
/m/0bdd_	Masovian Voivodeship
/m/0d66j2	Brothers & Sisters
/m/02bd_f	University of Turin
/m/03lrc	Hampshire
/m/02n1gr	Dharmendra
/m/02dsz	Disc jockey-GB
/m/08n9ng	Ian James Corlett
/m/07wh1	United States Army
/m/04w58	Monaco
/m/04v68c	Roy Carroll
/m/01y8cr	Karl Malden
/m/07wm6	University of Manitoba
/m/0kcdl	USA Network
/m/033smt	Technical Director
/m/07_pf	Venice
/m/05bp8g	Kaneto Shiozawa
/m/0mch7	Solicitor
/m/04rfq	Mary Pickford
/m/01sbv9	Madagascar
/m/0d4fqn	Jay Kogen
/m/02gx2k	Grammy Award for Best Recording Package
/m/01rm8b	Simply Red
/m/097df	Philosophy of science
/m/0cmf0m0	Puss in Boots
/m/01by1l	Grammy Award for Album of the Year
/m/02z3r5q	Congressional Wildlife Refuge Caucus
/m/09tlh	Nottingham
/m/07q1m	The Straight Story
/m/05_p2	Project management
/m/04bp0l	The Biggest Loser
/m/01zv_	Catalonia
/m/0gy0l_	Letters from Iwo Jima
/m/0d7vtk	Heroes
/m/0fr59	Cecil County
/m/015qt5	Art Carney
/m/01mh8zn	Marc Shaiman
/m/0blt6	David Duchovny
/m/0c1ps1	Joseph R. Gannascoli
/m/01qkqwg	Jake Shimabukuro
/m/06_6j3	Vic Mignogna
/m/0mbs8	Martha Plimpton
/m/06fq2	Rice University
/m/07y_7	Violin
/m/01pj3h	Tom Selleck
/m/012gyf	National Autonomous University of Mexico
/m/05t0_2v	Scott Pilgrim vs. the World
/m/03gt7s	Thrashcore
/m/01shhf	Dir En Grey
/m/0mlm_	Kanawha County
/m/03kxdw	Bobcat Goldthwait
/m/0fcyj	Caracas
/m/05bnx3j	Rebecca Eaton
/m/0279c15	Chicago Film Critics Association Award for Best Actor
/m/0kcd5	TNT
/m/0190vc	Chess Records
/m/07yr3	Fighting game
/m/04hgpt	Pennsylvania State University
/m/0htp	Astronaut-GB
/m/022fj_	Florida International University
/m/017dpj	Norman Lear
/m/01_k0d	Grant Morrison
/m/026v437	Paz de la Huerta
/m/012c6j	Adolphe Menjou
/m/09tcg4	Angela's Ashes
/m/03r8gp	Filmmaking
/m/0gfh84d	Lawless
/m/07ldhs	Taylor Lautner
/m/0157m	Bill Clinton
/m/02825cv	Walk Hard: The Dewey Cox Story
/m/06nr2h	The Life and Death of Peter Sellers
/m/0c3jz	Thora Birch
/m/01vvyfh	George Michael
/m/02z13jg	Cannes Best Actor Award
/m/0142rn	Chief Information Officer-GB
/m/05z01	Plymouth Argyle F.C.
/m/03ll3	Human rights
/m/0166c7	Jiangsu
/m/0dhd5	Islamabad
/m/03459x	Anaconda
/m/02w6s3	Progressive house
/m/01grnp	2nd United States Congress
/m/0f6cl2	FC Anzhi Makhachkala
/m/023slg	Tony Levin
/m/01my4f	David E. Kelley
/m/01nnsv	George Washington University
/m/087z12	Naseeruddin Shah
/m/01fwf1	Susannah York
/m/02rxj	Eastern Orthodox Church
/m/032nwy	Michael Brecker
/m/046p9	Jamiroquai
/m/01dpdh	Grammy Award for Best Male Country Vocal Performance
/m/0txrs	Salisbury
/m/0557yqh	Parks and Recreation
/m/0fsyx	The Cure
/m/021yzs	Tim Roth
/m/06x68	St. Louis Cardinals
/m/0n5fz	Hudson County
/m/01skcy	3D Realms
/m/0135p7	Saint Joseph
/m/01b8d6	SK Brann
/m/02c7tb	Ludhiana
/m/05wgy	Pediatrics
/m/026cl_m	Time 100
/m/06q6jz	Art song
/m/0n5fl	Hunterdon County
/m/028bs1p	Yunus Parvez
/m/0jrxx	Palm Beach County
/m/01tmng	Berkshire Hathaway
/m/0lkm	April
/m/0dhdp	Leicester
/m/03j_q	Haskell
/m/011yl_	Shine
/m/02y_3rt	alpha-Carotene
/m/06wxw	St. Louis
/m/02_1ky	Loving
/m/03fghg	Toshiyuki Morikawa
/m/01y0s9	Nondenominational Christianity
/m/0pk41	Bonnie Raitt
/m/02y_3rf	Beta-carotene
/m/05nwfr	En Avant de Guingamp
/m/02_1kl	Ryan's Hope
/m/0dmtp	Cisco Systems, Inc.
/m/05xpms	Melora Hardin
/m/01gz9n	Arthur Freed
/m/01sg7_	Allen Iverson
/m/0jqn5	E.T. the Extra-Terrestrial
/m/039n1	Georg Wilhelm Friedrich Hegel
/m/02q1tc5	Daytime Emmy Award for Outstanding Drama Series Writing Team
/m/04bbv7	Johnny Yong Bosch
/m/05ccxr	Carl Davis
/m/0kr7k	Shigeru Miyamoto
/m/03gr7w	Brad Paisley
/m/0psss	Charlotte Gainsbourg
/m/0h30_	Northampton
/m/01wqflx	Eddie Vedder
/m/033cnk	Egg
/m/02sf_r	Point guard
/m/01jx9	Blizzard Entertainment
/m/040z9	Jack Lemmon
/m/0kv2hv	Norbit
/m/09rdns	Marvel vs. Capcom 2: New Age of Heroes
/m/0j7ng	Newcastle upon Tyne
/m/03f22dp	Ashok Kumar
/m/02f764	MTV Video Music Award for Best R&B Video
/m/01dthg	University of Birmingham
/m/02w9sd7	National Society of Film Critics Award for Best Actor
/m/04zwtdy	Elie Samaha
/m/019vv1	Charterhouse School
/m/02x1z2s	Satellite Award for Best Animated or Mixed Media Feature
/m/05kcgsf	1965 Major League Baseball Season
/m/011pcj	Dumfries and Galloway
/m/01kmd4	Kobe Bryant
/m/02g8h	Denis Leary
/m/070yzk	Justin Theroux
/m/091rc5	The Santa Clause 3: The Escape Clause
/m/02779r4	Mark Johnson
/m/0161c2	Avril Lavigne-US
/m/0h3bn	Dysentery
/m/0487c3	Jason Roberts
/m/03pbf	Hanover
/m/0ckt6	Airplane!
/m/0bvg70	Jonathan Murray
/m/03b8gh	Metropolis Records
/m/01stzp	Humboldt University of Berlin
/m/034ls	George H. W. Bush
/m/09w6br	The Polar Express
/m/0ftyc	Topeka
/m/08q1tg	Traffic collision
/m/0gk4g	Myocardial infarction
/m/0c1j_	Rosie O'Donnell
/m/0m9v7	Chow Yun-Fat
/m/0846v	Wyoming
/m/0ng8v	County Kildare
/m/08w6v_	Kay Alden
/m/01v90t	Robert Morley
/m/02hg53	Chuck Connors
/m/016gb5	Koblenz
/m/093l8p	Transamerica
/m/02f76h	MTV Video Music Award for Best Hip-Hop Video
/m/05my9	Orthodox Judaism
/m/0h03fhx	Argo
/m/018vs	Bass guitar
/m/02hvd	DC Comics
/m/0fnyc	Accra
/m/03hrz	Hamburg
/m/01tz3c	Anthology
/m/03mz9r	Geoff Johns
/m/0jmmn	Sacramento Kings
/m/0grwj	Oprah Winfrey
/m/04xvlr	Period piece
/m/04tr1	Malawi
/m/01rxw	Congo
/m/027f7dj	Octavia Spencer
/m/041738	Alternative dance
/m/02jx1	England
/m/07fzq3	Alexander Golitzen
/m/0g9yrw	Howard the Duck
/m/026db_	Elsevier BV
/m/0grw_	International IMPAC Dublin Literary Award
/m/01m3b1t	Terence Blanchard
/m/0dgq_kn	The Girl with the Dragon Tattoo
/m/03x6rj	A.E.K. Athens F.C.
/m/01cspq	Emeric Pressburger
/m/016hvl	Pier Paolo Pasolini
/m/0ght2	Council Bluffs
/m/0xrz2	Passaic
/m/0d__g	Philip Johnson
/m/0kszw	Helena Bonham Carter
/m/02645b	Joshua Logan
/m/02b19f	York City F.C.
/m/04gc65	Scott Glenn
/m/027g6p7	Cryptoxanthin
/m/017_4z	Chelmsford
/m/05q_dw	The Squid and the Whale
/m/0j0pf	Alastair Reynolds
/m/07vfy4	Water
/m/02gvwz	Sean Bean
/m/02jxk	European Union Member States
/m/0bq_mx	Writers Guild of America Awards 2005
/m/0fqt1ns	The Amazing Spider-Man
/m/0b13yt	Dimeback
/m/07lz9l	Ira Steven Behr
/m/0fw9n7	Wisconsin Badgers football
/m/01fx5l	Jane Alexander
/m/06ngk	Star
/m/0ds460j	65th Tony Awards
/m/0jmm4	Portland Trail Blazers
/m/03nt59	Entourage
/m/0bs0bh	Tony Award for Best Featured Actor in a Play
/m/09ff3	Cubism
/m/04zhd	Mythology
/m/0bzlrh	51st Academy Awards
/m/01rh0w	Liv Tyler
/m/0fhzwl	Dexter
/m/0291hr	High Anxiety
/m/09f6b	Luge
/m/04924s	Tactical role-playing game
/m/01vtj38	Cher
/m/07sc6nw	Sucker Punch
/m/09xzd	Chevrolet
/m/06hgbk	Skoda Xanthi F.C.
/m/06w87	Steel guitar
/m/0xrzh	Paterson
/m/0zqq	Canton of Aargau
/m/050l8	Montana
/m/01hlq3	Museo Nacional Del Prado
/m/067jsf	Sridevi
/m/01mbwlb	Donny Osmond
/m/0ddct	Piracy
/m/011xhx	Kiss
/m/02rlzj	Harvard Lampoon
/m/0479b	Keanu Reeves
/m/01zll8	Bandung
/m/03b1l8	The Fabulous Baker Boys
/m/075k5	Spanish Civil War
/m/0j6j8	Carnegie Medal in Literature
/m/01xqqp	35th Annual Grammy Awards
/m/02r0st6	Joseph Sargent
/m/02z0j	Frankfurt
/m/02y49	Fritz Leiber
/m/01p95y0	Brian Jones
/m/01ypc	Cincinnati Reds
/m/03xpfzg	Matt Selman
/m/015gw6	Alan Bates
/m/01gqg3	Nine Years' War
/m/0jfgk	Second Intifada
/m/01vw_dv	Lil Jon
/m/02nd_	Empire State Building
/m/0bqs56	Conan O'Brien
/m/02f73p	MTV Video Music Award for Best Cinematography
/m/051vz	Milwaukee Brewers
/m/03f4k	George Gershwin
/m/06rkfs	Franklin & Marshall College
/m/04mx8h4	The Penguins of Madagascar
/m/03m5x4	NBA Finals
/m/0162c8	Brett Ratner
/m/05b2f_k	Leslie Dilley
/m/02581q	Grammy Award for Best Classical Crossover Album
/m/016zwt	Nepal
/m/0jnwx	Aladdin
/m/04s2z	Mathematician
/m/01mxqyk	BeBe Winans
/m/05z_p6	Mark Robson
/m/09f3c	Seville
/m/089g6	Zionism
/m/0mkv3	La Crosse County
/m/02581c	Grammy Award for Best Classical Album
/m/04pz5c	Jeff Garlin
/m/02q0k7v	Body of Lies
/m/07s2s	Time travel
/m/01dq0z	Carleton University
/m/01n7rc	Sunderland
/m/01934k	Loretta Young
/m/02v63m	Scream 3
/m/0bwgc_	Carey Mulligan
/m/02z4b_8	Adele
/m/01mtqf	Stomach cancer
/m/0gyr_7	ABC1
/m/018zqj	Canadian Forces
/m/0690ct	Le Mans FC
/m/01lcxbb	Freddie Hubbard
/m/043c4j	Matt Chamberlain
/m/0dwfw	County Tyrone
/m/0dnvn3	The Ladykillers
/m/0969vz	Asrani
/m/042kg	Jimmy Carter
/m/0m4mb	Boarding school
/m/01c57n	Queensland University of Technology
/m/04wsz	Middle East
/m/01j95f	Huddersfield Town F.C.
/m/0d_w7	Frank Gehry
/m/021_rm	Robert Iler
/m/065r8g	Columbia College Chicago
/m/01f1p9	Christian metal
/m/0428bc	Ben Gazzara
/m/01gbb4	Harvey Fierstein
/m/04qhdf	Cumulus Media
/m/03xj05	Downfall
/m/01tsq8	Brescia
/m/02hfgl	Saitama Seibu Lions
/m/0g56t9t	Frankenweenie
/m/01zmqw	Ridgefield
/m/02qfv5d	Political thriller
/m/0k3gj	Berkshire County
/m/01kwsg	Tommy Lee Jones
/m/0phtk	Conservation
/m/03cz2	Georgian
/m/06cvx	Renaissance
/m/04nl83	The Sea Inside
/m/01nm8w	Ghent University
/m/02rv1w	California State University, Fullerton
/m/01vz80y	Joss Whedon
/m/04psyp	Brent and Shane Kinsman
/m/0jwl2	Disney's House of Mouse
/m/03n3gl	Team America: World Police
/m/03r00m	Grammy Award for Best Urban/Alternative Performance
/m/03mbdx_	Interactive Advertising Bureau
/m/0mndw	Newport News
/m/012x8m	SST Records
/m/0q74c	Gadsden
/m/01x0sy	Bill Fagerbakke
/m/02x0fs9	Lars and the Real Girl
/m/028q6	Dave Brubeck
/m/09kzxt	AEL Limassol
/m/02_jkc	Phil Ramone
/m/02t_w8	Jack Palance
/m/03tn80	Congo
/m/03c_pqj	Lal
/m/018hzk	Cooking show
/m/0h53p1	Leonard Dick
/m/0d05q4	Iraq
/m/01kws3	Lorenzo Music
/m/03mp4f	FC Metalurh Donetsk
/m/05prj	Object-oriented programming
/m/09451k	FC Ingolstadt 04
/m/01m4kpp	Andy Griffith
/m/03ln9	House of Hohenzollern
/m/0bwhdbl	Scream 4
/m/0f1f4k	Mutate
/m/0dls3	Grunge
/m/05j9_f	Governor General's Award for English-language poetry
/m/027dtxw	BAFTA Award for Best Actor in a Supporting Role
/m/01hkck	Janet Leigh
/m/02sdx	Enrico Fermi
/m/01rk91	Internship
/m/0fn7r	Colombo
/m/0522wp	Uwe Boll
/m/054ks3	Golden Globe Award for Best Original Song
/m/0hkxq	Broccoli
/m/0885n	York University
/m/0f4dx2	Garret Dillahunt
/m/065ym0c	Detective Dee: Mystery of the Phantom Flame
/m/01pb34	Cameo appearance
/m/016vj5	Simple Minds
/m/04swd	Moscow
/m/04lp8k	Julie Benz
/m/011k_j	Timpani
/m/01_ztw	Mandy Moore
/m/0ggl02	Michael Brauer
/m/05zn92p	TheCoolTV
/m/0c0wvx	Crusades
/m/093xh0	Lewes F.C.
/m/0b57p6	Phil Vischer
/m/016wrq	Rotherham
/m/0b_6lb	1984 NCAA Men's Division I Basketball Tournament
/m/0c8wxp	Catholicism
/m/03dfth	Contemporary philosophy
/m/01wj18h	Shakira
/m/0pj8m	Ravi Shankar
/m/01nqj	Cape Verde
/m/0436zq	William Demarest
/m/06wpc	Seattle Mariners
/m/09zmys	Laura Dern
/m/09j_g	Activision
/m/03c0vy	St. Mirren F.C.
/m/05qbckf	Iron Man 2
/m/045m1_	Jesus Christ
/m/0h0wc	Meryl Streep
/m/0mj0c	William James
/m/05f5rsr	1982 Cannes Film Festival
/m/01rxw2	Marche
/m/0f447	Gothic architecture
/m/03_8kz	Lou Grant
/m/0fxkr	Marion County
/m/0ccck7	To Kill a Mockingbird
/m/02r3zy	Foo Fighters
/m/015_1q	Columbia
/m/0133ch	Chesterfield
/m/05nrkb	Professional Children's School
/m/014g_s	Dwayne Johnson
/m/0cj2nl	Lee Eisenberg
/m/03x33n	Southern University and A&M College
/m/01mvth	Jerry Nelson
/m/0cv9b	Texas Instruments
/m/04kdn	Lake Superior
/m/02y8bn	Chris Pronger
/m/02wgln	Alfred Molina
/m/09146g	Kung Fu Panda
/m/01518s	Danzig
/m/02pqcfz	UCLA Bruins men's basketball
/m/06mz5	South Dakota
/m/02qmjqd	2001 Major League Baseball season
/m/02zs4	Ford Motor Company
/m/0187nd	University of Missouri–Columbia
/m/04jkpgv	Antichrist
/m/0132k4	Jaco Pastorius
/m/0k0sb	Serbian language
/m/01mc11	Poughkeepsie
/m/0487_	Kansas City Chiefs
/m/022qqh	Curator-GB
/m/02x17c2	Satellite Award for Best Original Song
/m/01wbl_r	Daddy Yankee
/m/0bzknt	44th Academy Awards
/m/02ldkf	North Carolina Agricultural and Technical State University
/m/03g9xj	Smallville
/m/03_1pg	Mary Lynn Rajskub
/m/089_x	20th century
/m/0qcr0	Cancer
/m/099pks	King of the Hill
/m/01gtc0	25th United States Congress
/m/050kh5	Indian Idol
/m/02sb1w	Dabney Coleman
/m/06mzp	Switzerland
/m/011yqc	L.A. Confidential
/m/04bz7q	Kristine Sutherland
/m/01m4pc	Walsall
/m/0fgg4	Jennifer Connelly
/m/01xy5l_	Graphic Designer-GB
/m/08s3w_	Rot-Weiss Essen
/m/02v406	Dolph Lundgren
/m/01_7r6	Prescription drug
/m/0kvqv	Terrence Malick
/m/07dfk	Tokyo
/m/0gt_hv	Philosophy of mind
/m/0qcrj	Menlo Park
/m/0d9jr	Seattle
/m/0638kv	William Cameron Menzies
/m/0p9z5	Brookline
/m/041n43	XL Recordings
/m/01gtcc	26th United States Congress
/m/04l3_z	Steve Oedekerk
/m/037cm	GNU General Public License
/m/0653m	Standard Mandarin
/m/0150jk	Nickelback
/m/0g5rg	Binghamton
/m/03w1v2	Michael Pitt
/m/0p8bz	Hamilton
/m/01gtcq	27th United States Congress
/m/03wd5tk	Richard Sylbert
/m/06yykb	Ghost Rider
/m/02ly_	Essex
/m/02896	Dallas Cowboys
/m/03jm6c	Steve Gerber
/m/0dy04	University of Vienna
/m/014dsx	Travel
/m/0ftjx	Sofia
/m/0m4yg	Guildhall School of Music and Drama
/m/02qysm0	Academy of Canadian Cinema and Television Award for Best Achievement in Sound Editing
/m/0l6m5	1992 Summer Olympics
/m/020d5	Confederate States of America
/m/04k15	Ludwig van Beethoven
/m/02zft0	Alan Bergman
/m/08k1lz	Richard Riehle
/m/0140xf	Christmas music
/m/0g02vk	Parkinson's disease
/m/09b5t	Chicken
/m/01vg0s	University of the Witwatersrand
/m/0xnt5	Lahore
/m/014dfn	Speculative fiction
/m/03dn9v	Peter Cullen
/m/0z18v	Mansfield
/m/01nxfc	Mangaka-GB
/m/026fmqm	2000 Major League Baseball season
/m/0jhd	Azerbaijan
/m/02vzpb	13 Going on 30
/m/02vm9nd	Daytime Emmy Award for Outstanding Game/Audience Participation Show
/m/01kxnd	Brandon
/m/0c38gj	Blood Diamond
/m/0289q	Denver Broncos
/m/0l6mp	1988 Summer Olympics
/m/09fn1w	Jodhaa Akbar
/m/0jc7g	Box Elder County
/m/06zpgb2	Galatasaray S.K.
/m/04g7x	Linguistics
/m/03yf3z	Trisha Yearwood
/m/024lff	2 Fast 2 Furious
/m/062cg6	Patrick Loubert
/m/019vhk	Gangs of New York
/m/06gb2q	Larry Miller
/m/04qt29	Kristen Bell
/m/01_8w2	CBS News
/m/02gnh0	California State Polytechnic University, Pomona
/m/03dkx	Geelong Football Club
/m/03d0d7	FC Twente
/m/0277g	Dentistry-GB
/m/025t9b	Jason Isaacs
/m/0gfhg1y	Libyan Civil War
/m/01sv6k	Mangalore
/m/0cv9fc	Walter Hill
/m/070vn	Superman
/m/03ww_x	96th United States Congress
/m/03_r3	Jamaica
/m/03yk8z	Jennifer Ehle
/m/012vct	George Stevens
/m/03rwng	Jean Smart
/m/012yc	Alternative hip hop
/m/02vjp3	Sky Captain and the World of Tomorrow
/m/01tvz5j	Maria Bello
/m/02p7_k	Powers Boothe
/m/0fpgp26	Ice Age: Continental Drift
/m/0ws7	Arizona Cardinals
/m/026v5	Digital Equipment Corporation
/m/0r3wm	Riverside
/m/04gcyg	2010
/m/07svc3	John Brown & Company
/m/03kg2v	The Count of Monte Cristo
/m/0r5y9	San Mateo
/m/01vrlr4	Adolph Green
/m/01k6zy	Edmonton Eskimos
/m/02mqc4	Stockard Channing
/m/020qr4	Sonic X
/m/05k7sb	Massachusetts
/m/0bjrnt	Master of Arts
/m/018_q8	Viacom
/m/0qjd	Aachen
/m/02b71x	Quiet storm
/m/04x1_w	Olivia Wilde
/m/055yr	OS X
/m/02lymt	Wesley Snipes
/m/01h8f	Bruce Campbell
/m/0wsr	Atlanta Falcons
/m/060_7	Pablo Picasso-GB
/m/0crvfq	D.W. Moffett
/m/0n6nl	Nye County
/m/08036w	Harrogate Town F.C.
/m/0d8m3	Pulitzer Prize for History
/m/02wv6th	Bakery
/m/08r4x3	Bobby
/m/0c3351	Suspense
/m/0r3w7	Rancho Mirage
/m/018dcy	Guelph
/m/0d9z_y	Texarkana
/m/02qssrm	Jenna Wolfe
/m/013cr	Albert Brooks
/m/0m43j	Folkestone
/m/0d1w9	Prison
/m/0rmby	Fort Myers
/m/057dxsg	Joseph Kish
/m/04pf4r	Harry Gregson-Williams
/m/017drs	Shortstop
/m/03_qrp	Ghana national football team
/m/087r4	Yukon
/m/01fb6d	Bad Boy Records
/m/0pgm3	Chris Elliott
/m/049wm	Kagoshima
/m/032yps	Milwaukee Admirals
/m/02tcgh	Kal Ho Naa Ho
/m/03qcfvw	G.I. Joe: The Rise of Cobra
/m/01bh3l	KwaZulu-Natal
/m/07tk7	Trinity College, Cambridge
/m/035y33	Official-GB
/m/0lbj1	Sting
/m/04kyw	Lisp
/m/0n5d1	Monmouth County
/m/02mw6c	Wellington College, Berkshire
/m/01ckbq	Grammy Award for Best Female Rock Vocal Performance
/m/06z68	Synchronized swimming
/m/019_6d	Fisk University
/m/06x8y	Serbo-Croatian Language
/m/044g_k	Superman Returns
/m/021j38	Chittagong
/m/05x2s	Philip K. Dick Award
/m/02kxbwx	Ethan Coen
/m/05yd5	Procedural programming
/m/0646qh	Jean Passanante
/m/05pb534	Bernard Madoff Ponzi Scheme
/m/0n2bh	Beverly Hills, 90210
/m/01p4wv	That '70s Show
/m/0c3xpwy	The Walking Dead
/m/0fpzwf	Minneapolis
/m/016m5c	Judas Priest
/m/01rgn3	Connecticut College
/m/06khkb	Al Ain FC
/m/03bnd9	Butler University
/m/02656h	EA Sports
/m/0fd3y	Ambient music
/m/01j1n2	Coming of age
/m/07nqn	Tower of London
/m/0dt645q	Toshio Furukawa
/m/016j2t	Hank Williams, Jr.
/m/023sng	Dilip Kumar
/m/06gbnc	Welsh people
/m/0177g	Benito Mussolini
/m/01bfjy	Fuji Television
/m/03g90h	Babylon 5: The Gathering
/m/06z6r	Swimming
/m/01vswx5	The Edge
/m/0g9k4	Swindon
/m/0n5df	Middlesex County
/m/01zlwg6	Redlands
/m/0b82vw	Leigh Harline
/m/0177z	Brussels
/m/0mpzm	Travis County
/m/03nkts	Matthew Lillard
/m/05wqr1	William Sanderson
/m/0837ql	T-Pain
/m/0fv_t	Columbia
/m/0h95b81	Top Chef
/m/02ktrs	Jennifer Hudson
/m/04f0xq	Merck & Co.
/m/071rlr	LDU Quito
/m/0bbxx9b	Randy Thom
/m/0jrv_	Thrash metal
/m/015ppk	NYPD Blue
/m/032_jg	Casey Affleck
/m/09n5b9	Secretary of state
/m/0r04p	Culver City
/m/045c66	Aidan Quinn
/m/037q31	When We Were Kings
/m/0mz2	Alternate history
/m/0l_qt	Kenai Peninsula Borough
/m/02ljhg	Tombstone
/m/03jxw	Herman Melville
/m/09gq0x5	The King's Speech
/m/016ghw	Alexander Korda
/m/0fs9jn	Stephen McHattie
/m/02lxrv	Ed Wood
/m/0cq7tx	The Sound of Music
/m/04rjg	Mathematics
/m/03fbc	Gorillaz
/m/02f705	MTV Video Music Award for Artist to Watch
/m/05z775	Kari Wahlgren
/m/01n4bh	Acid jazz
/m/06bss	Robert Byrd
/m/03m3nzf	Irrfan Khan
/m/019kn7	Japanese
/m/03y0pn	Pirates of the Caribbean: Dead Man's Chest
/m/0sl2w	Muncie
/m/0nr2v	Basilicata
/m/045qmr	Digimon Adventure
/m/03x45p	Dnipropetrovsk
/m/017959	Dire Straits
/m/0crlz	Water polo
/m/038723	Greek American
/m/07jmnh	Kulbhushan Kharbanda
/m/0pybl	Expressionism
/m/03n93	Howard Hughes
/m/03lrht	The Cable Guy
/m/0zqq8	State College
/m/01w923	Fred Frith
/m/0ndsl1x	Marley & Me
/m/04fkg4	Ram Gopal Varma
/m/015ll	Board game
/m/01f7j9	Robert Zemeckis
/m/0bq6ntw	Fast Five
/m/03v3xp	Clive Owen
/m/0xv2x	Industrial rock
/m/028tnd	Beaux-Arts architecture
/m/0g701n	S.C. Olhanense
/m/0lk0l	University of Paris
/m/04y9dk	John Wood
/m/0cm0pc	Adrien Beard
/m/0g8st4	Stephen Dillane
/m/0ch6mp2	Sound Mixer
/m/0m9p3	A Bridge Too Far
/m/0yz30	Steubenville
/m/0gps0z	Nicole Scherzinger
/m/0c58k	Diabetes mellitus
/m/05dkb	Elementary number
/m/023zl	City University of New York
/m/0d3fdn	FC Dallas
/m/04y652m	Liquid Metal
/m/03fvqg	Eddie Albert
/m/01ccr8	Bernadette Peters
/m/02t_h3	Shaun of the Dead
/m/01bs9f	Civil engineer
/m/07jqjx	Oliver Twist
/m/01c99j	Grammy Award for Best Female Pop Vocal Performance
/m/026mfs	Grammy Award for Best Country Collaboration with Vocals
/m/013qvn	Dean Martin
/m/03lyp4	Chrono Crusade
/m/04p3w	Lung cancer
/m/01nzmp	Pro Football Hall of Fame
/m/0htcn	King Vidor
/m/04gnbv1	Maria Jacquemetton
/m/018td	Blaxploitation film
/m/026mff	Grammy Award for Best Country Performance by a Duo or Group with Vocal
/m/0b5ysl	Waitakere United
/m/05mkhs	Emile Hirsch
/m/0cq8qq	How Green Was My Valley
/m/0ggx5q	Dance music
[truncated: 12,951 more rows]
