# Supplementary material for: ShallowBKGC: a BERT-enhanced shallow neural network model for knowledge graph completion
Source: PeerJ Comput Sci. 2024 May 15;10:e2058. doi: 10.7717/peerj-cs.2058 (PMC11157588; doi:10.7717/peerj-cs.2058)
Supplement: Supplemental Information 2 [file peerj-cs-10-2058-s002.txt]

/m/027rn	/location/country/form_of_government	/m/06cx9
/m/017dcd	/tv/tv_program/regular_cast./tv/regular_tv_appearance/actor	/m/06v8s0
/m/07s9rl0	/media_common/netflix_genre/titles	/m/0170z3
/m/01sl1q	/award/award_winner/awards_won./award/award_honor/award_winner	/m/044mz_
/m/0cnk2q	/soccer/football_team/current_roster./sports/sports_team_roster/position	/m/02nzb8
/m/04nrcg	/soccer/football_team/current_roster./soccer/football_roster_position/position	/m/02sdk9v
/m/07nznf	/film/actor/film./film/performance/film	/m/014lc_
/m/02qyp19	/award/award_category/nominees./award/award_nomination/nominated_for	/m/02d413
/m/0q9kd	/award/award_nominee/award_nominations./award/award_nomination/award_nominee	/m/0184jc
/m/03q5t	/music/performance_role/regular_performances./music/group_membership/role	/m/07y_7
/m/0gqng	/award/award_category/winners./award/award_honor/ceremony	/m/073hkh
/m/0b76d_m	/film/film/release_date_s./film/film_regional_release_date/film_release_distribution_medium	/m/029j_
/m/014_x2	/award/award_winning_work/awards_won./award/award_honor/award_winner	/m/012ljv
/m/0ds35l9	/film/film/release_date_s./film/film_regional_release_date/film_release_region	/m/05r4w
/m/015qsq	/film/film/language	/m/02bjrlw
/m/04bdxl	/award/award_nominee/award_nominations./award/award_nomination/award_nominee	/m/02s2ft
/m/09c7w0	/location/location/contains	/m/0rs6x
/m/079vf	/film/actor/film./film/performance/film	/m/0d90m
/m/015zyd	/organization/organization/headquarters./location/mailing_address/country	/m/09c7w0
/m/05vsxz	/award/award_nominee/award_nominations./award/award_nomination/award_nominee	/m/06qgvf
/m/04ljl_l	/award/award_category/nominees./award/award_nomination/nominated_for	/m/03qcfvw
/m/0grwj	/people/person/profession	/m/05sxg2
/m/0rh6k	/location/statistical_region/religions./location/religion_percentage/religion	/m/01lp8
/m/05d7rk	/award/award_nominee/award_nominations./award/award_nomination/award	/m/027dtxw
/m/05hs4r	/music/genre/artists	/m/01pbxb
/m/03qcq	/influence/influence_node/influenced_by	/m/084w8
/m/01lxd4	/music/genre/artists	/m/0f0y8
/m/08815	/education/educational_institution/students_graduates./education/education/student	/m/05bnp0
/m/0g56t9t	/film/film/release_date_s./film/film_regional_release_date/film_release_region	/m/05r4w
/m/0160w	/organization/organization_member/member_of./organization/organization_membership/organization	/m/02vk52z
/m/0dbpyd	/people/person/place_of_birth	/m/09c7w0
/m/053y0s	/people/person/profession	/m/0dz3r
/m/016qtt	/common/topic/webpage./common/webpage/category	/m/08mbj5d
/m/09sh8k	/film/film/other_crew./film/film_crew_gig/film_crew_role	/m/09zzb8
/m/05pd94v	/award/award_ceremony/awards_presented./award/award_honor/award_winner	/m/01vvydl
/m/0gtsx8c	/film/film/release_date_s./film/film_regional_release_date/film_release_region	/m/0jgd
/m/02r0csl	/award/award_category/nominees./award/award_nomination/nominated_for	/m/0m313
/m/02y_lrp	/film/film/country	/m/09c7w0
/m/012d40	/film/actor/film./film/performance/film	/m/034qmv
/m/07rlg	/olympics/olympic_sport/athletes./olympics/olympic_athlete_affiliation/country	/m/0b90_r
/m/0g22z	/award/award_winning_work/awards_won./award/award_honor/award	/m/05b4l5x
/m/018js4	/film/film/country	/m/09c7w0
/m/07fq1y	/award/award_nominee/award_nominations./award/award_nomination/award_nominee	/m/02qgqt
/m/028q6	/award/award_nominee/award_nominations./award/award_nomination/award	/m/02581q
/m/0sxg4	/film/film/genre	/m/04xvlr
/m/0fvf9q	/award/award_winner/awards_won./award/award_honor/award_winner	/m/0l6qt
/m/0jz9f	/film/film_distributor/films_distributed./film/film_film_distributor_relationship/film	/m/083shs
/m/0njvn	/location/statistical_region/rent50_2./measurement_unit/dated_money_value/currency	/m/09nqf
/m/0d1tm	/olympics/olympic_sport/athletes./olympics/olympic_athlete_affiliation/country	/m/0154j
/m/01br2w	/film/film/estimated_budget./measurement_unit/dated_money_value/currency	/m/09nqf
/m/03rl1g	/government/legislative_session/members./government/government_position_held/district_represented	/m/05kkh
/m/0fbq2n	/sports/sports_team/roster./american_football/football_historical_roster_position/position_s	/m/01r3hr
/m/060bp	/government/government_office_category/officeholders./government/government_position_held/jurisdiction_of_office	/m/027nb
/m/04qvl7	/award/award_nominee/award_nominations./award/award_nomination/nominated_for	/m/02vxq9m
/m/04yywz	/film/actor/film./film/performance/film	/m/0140g4
/m/01k7d9	/people/deceased_person/place_of_death	/m/0k049
/m/02p65p	/award/award_winner/awards_won./award/award_honor/award_winner	/m/0337vz
/m/06688p	/film/actor/film./film/performance/film	/m/0b2v79
/m/01c0cc	/common/topic/webpage./common/webpage/category	/m/08mbj5d
/m/01jc6q	/award/award_winning_work/awards_won./award/award_honor/award	/m/040njc
/m/0520r2x	/award/award_nominee/award_nominations./award/award_nomination/award_nominee	/m/0cb77r
/m/08815	/education/educational_institution/students_graduates./education/education/student	/m/06j0md
/m/01453	/soccer/football_team/current_roster./sports/sports_team_roster/position	/m/0dgrmp
/m/028_yv	/film/film/country	/m/03rjj
/m/01914	/common/topic/webpage./common/webpage/category	/m/08mbj5d
/m/05_6_y	/sports/pro_athlete/teams./sports/sports_team_roster/team	/m/02b15h
/m/03c7ln	/music/artist/track_contributions./music/track_contribution/role	/m/026t6
/m/02pprs	/music/instrument/instrumentalists	/m/07s3vqk
/m/05zjtn4	/education/educational_institution/students_graduates./education/education/student	/m/0197tq
/m/02_fm2	/film/film/release_date_s./film/film_regional_release_date/film_release_distribution_medium	/m/029j_
/m/0411q	/people/person/profession	/m/016z4k
/m/06151l	/award/award_winner/awards_won./award/award_honor/award_winner	/m/06gp3f
/m/01fq7	/common/topic/webpage./common/webpage/category	/m/08mbj5d
/m/06w99h3	/film/film/genre	/m/02kdv5l
/m/05cljf	/common/topic/webpage./common/webpage/category	/m/08mbj5d
/m/0342h	/music/performance_role/regular_performances./music/group_membership/role	/m/0l14qv
/m/02bfmn	/people/person/gender	/m/05zppz
/m/01rk91	/business/job_title/people_with_this_title./business/employment_tenure/company	/m/0kc6x
/m/01xdf5	/base/popstra/celebrity/friendship./base/popstra/friendship/participant	/m/04t2l2
/m/027qgy	/film/film/genre	/m/06cvj
/m/02v8kmz	/film/film/release_date_s./film/film_regional_release_date/film_release_distribution_medium	/m/029j_
/m/01j5ts	/people/person/place_of_birth	/m/06_kh
/m/0dwl2	/business/business_operation/industry	/m/01mw1
/m/02wh75	/award/award_category/winners./award/award_honor/award_winner	/m/0lbj1
/m/0c3ybss	/film/film/release_date_s./film/film_regional_release_date/film_release_region	/m/09c7w0
/m/01l1b90	/common/topic/webpage./common/webpage/category	/m/08mbj5d
/m/02vp1f_	/film/film/release_date_s./film/film_regional_release_date/film_release_region	/m/03_3d
/m/09m6kg	/film/film/language	/m/02h40lc
/m/05bp8g	/people/person/nationality	/m/03_3d
/m/047q2k1	/film/film/genre	/m/05p553
/m/01ypc	/sports/sports_team/roster./baseball/baseball_roster_position/position	/m/02dwn9
/m/06dv3	/film/actor/film./film/performance/film	/m/09m6kg
/m/01rtm4	/education/educational_institution/students_graduates./education/education/student	/m/02rchht
/m/0dq3c	/business/job_title/people_with_this_title./business/employment_tenure/company	/m/02zs4
/m/0qcr0	/people/cause_of_death/people	/m/0byfz
/m/06wzvr	/film/film/genre	/m/01q03
/m/01qn7n	/tv/tv_program/languages	/m/02h40lc
/m/0cnl80	/award/award_nominee/award_nominations./award/award_nomination/award_nominee	/m/083chw
/m/0qf43	/award/award_nominee/award_nominations./award/award_nomination/award	/m/0f_nbyh
/m/0c0yh4	/film/film/country	/m/0d060g
/m/03g90h	/film/film/other_crew./film/film_crew_gig/film_crew_role	/m/02_n3z
/m/06cqb	/music/genre/parent_genre	/m/0827d
/m/014zcr	/base/popstra/celebrity/breakup./base/popstra/breakup/participant	/m/05m63c
/m/0yyg4	/award/award_winning_work/awards_won./award/award_honor/award	/m/027c924
/m/0h3y	/location/country/capital	/m/0rtv
/m/090s_0	/tv/tv_program/regular_cast./tv/regular_tv_appearance/actor	/m/0h0jz
/m/01kyvx	/film/special_film_performance_type/film_performance_type./film/performance/film	/m/0ckr7s
/m/05ztjjw	/award/award_category/nominees./award/award_nomination/nominated_for	/m/01gc7
/m/01vw87c	/music/artist/track_contributions./music/track_contribution/role	/m/0342h
/m/01gbcf	/music/genre/parent_genre	/m/016clz
/m/011yrp	/film/film/release_date_s./film/film_regional_release_date/film_release_region	/m/0d0vqn
/m/049tjg	/film/actor/film./film/performance/film	/m/05jf85
/m/04t36	/media_common/netflix_genre/titles	/m/011yxg
/m/0t015	/location/hud_county_place/place	/m/0t015
/m/0j1z8	/organization/organization_member/member_of./organization/organization_membership/organization	/m/07t65
/m/02sgy	/music/performance_role/guest_performances./music/recording_contribution/performance_role	/m/0l14md
/m/05r5c	/music/instrument/instrumentalists	/m/0c9d9
/m/02g8h	/people/person/profession	/m/01d_h8
/m/0n5j_	/location/location/adjoin_s./location/adjoining_relationship/adjoins	/m/0fm9_
/m/04cy8rb	/award/award_nominee/award_nominations./award/award_nomination/nominated_for	/m/07gp9
/m/081pw	/film/film_subject/films	/m/0gzy02
/m/05g8ky	/base/schemastaging/person_extra/net_worth./measurement_unit/dated_money_value/currency	/m/09nqf
/m/01jssp	/education/educational_institution/colors	/m/01l849
/m/0f4y_	/base/aareas/schema/administrative_area/administrative_parent	/m/059rby
/m/03x3qv	/award/award_nominee/award_nominations./award/award_nomination/nominated_for	/m/0g60z
/m/0d_84	/award/award_nominee/award_nominations./award/award_nomination/nominated_for	/m/01hr1
/m/042l3v	/people/person/profession	/m/01d_h8
/m/026mg3	/award/award_category/winners./award/award_honor/ceremony	/m/01s695
/m/0gx1bnj	/film/film/release_date_s./film/film_regional_release_date/film_release_region	/m/04gzd
/m/060c4	/organization/role/leaders./organization/leadership/organization	/m/04wlz2
/m/01gxqf	/soccer/football_team/current_roster./soccer/football_roster_position/position	/m/02sdk9v
/m/014zcr	/award/award_nominee/award_nominations./award/award_nomination/nominated_for	/m/09xbpt
/m/05f4m9q	/award/award_category/nominees./award/award_nomination/nominated_for	/m/08lr6s
/m/0hl3d	/people/person/profession	/m/0cbd2
/m/0495ys	/government/legislative_session/members./government/government_position_held/legislative_sessions	/m/05l2z4
/m/018wrk	/olympics/olympic_games/sports	/m/02bkg
/m/0h5f5n	/people/person/places_lived./people/place_lived/location	/m/04jpl
/m/047gn4y	/film/film/release_date_s./film/film_regional_release_date/film_release_distribution_medium	/m/029j_
/m/05ty4m	/award/award_nominee/award_nominations./award/award_nomination/nominated_for	/m/0bvn25
/m/01vrx3g	/award/award_nominee/award_nominations./award/award_nomination/award_nominee	/m/01lmj3q
/m/01wbg84	/award/award_nominee/award_nominations./award/award_nomination/award_nominee	/m/01r42_g
/m/0ddfwj1	/film/film/genre	/m/07s9rl0
/m/02wkmx	/award/award_category/disciplines_or_subjects	/m/02vxn
/m/05cj4r	/award/award_nominee/award_nominations./award/award_nomination/award	/m/0bfvw2
/m/023tp8	/film/actor/film./film/performance/film	/m/0dq626
/m/07sbbz2	/music/genre/artists	/m/089tm
/m/0m2wm	/award/award_nominee/award_nominations./award/award_nomination/award_nominee	/m/02zq43
/m/086k8	/film/film_distributor/films_distributed./film/film_film_distributor_relationship/film	/m/0czyxs
/m/03hkv_r	/award/award_category/nominees./award/award_nomination/nominated_for	/m/0ds3t5x
/m/02896	/sports/professional_sports_team/draft_picks./sports/sports_league_draft_pick/school	/m/05krk
/m/0chghy	/olympics/olympic_participating_country/medals_won./olympics/olympic_medal_honor/olympics	/m/0l6vl
/m/0dnvn3	/film/film/language	/m/07zrf
/m/016fyc	/award/award_winning_work/awards_won./award/award_honor/award_winner	/m/01qscs
/m/01p7yb	/award/award_nominee/award_nominations./award/award_nomination/award_nominee	/m/0p_pd
/m/0bl2g	/base/popstra/celebrity/friendship./base/popstra/friendship/participant	/m/0prfz
/m/01q_ph	/award/award_nominee/award_nominations./award/award_nomination/award	/m/05zr6wv
/m/0cjk9	/language/human_language/countries_spoken_in	/m/047lj
/m/0s3y5	/common/topic/webpage./common/webpage/category	/m/08mbj5d
/m/09fb5	/film/actor/film./film/performance/film	/m/07xtqq
/m/01k1k4	/film/film/genre	/m/05p553
/m/0gtv7pk	/film/film/release_date_s./film/film_regional_release_date/film_release_region	/m/01ls2
/m/02rbdlq	/people/ethnicity/people	/m/0l8v5
/m/095zlp	/film/film/country	/m/09c7w0
/m/03ckxdg	/award/award_nominee/award_nominations./award/award_nomination/nominated_for	/m/02_1q9
/m/0154j	/olympics/olympic_participating_country/athletes./olympics/olympic_athlete_affiliation/olympics	/m/09n48
/m/020qr4	/tv/tv_program/languages	/m/02bjrlw
/m/03_r3	/olympics/olympic_participating_country/medals_won./olympics/olympic_medal_honor/medal	/m/02lq67
/m/0dtw1x	/film/film/other_crew./film/film_crew_gig/crewmember	/m/01yznp
/m/01tvz5j	/award/award_nominee/award_nominations./award/award_nomination/award_nominee	/m/03rs8y
/m/0h1cdwq	/film/film/release_date_s./film/film_regional_release_date/film_release_region	/m/03rt9
/m/0m2kd	/film/film/release_date_s./film/film_regional_release_date/film_release_region	/m/0jgd
/m/042v_gx	/music/performance_role/track_performances./music/track_contribution/role	/m/025cbm
/m/025h4z	/award/award_nominee/award_nominations./award/award_nomination/award	/m/0bp_b2
/m/032xhg	/film/actor/film./film/performance/film	/m/034qrh
/m/050023	/award/award_nominee/award_nominations./award/award_nomination/award_nominee	/m/026dcvf
/m/023rwm	/music/record_label/artist	/m/01t_xp_
/m/01dw4q	/base/popstra/celebrity/dated./base/popstra/dated/participant	/m/02qjj7
/m/0436f4	/award/award_winner/awards_won./award/award_honor/award_winner	/m/02lfcm
/m/03v1s	/location/location/contains	/m/0plyy
/m/0z4s	/award/award_nominee/award_nominations./award/award_nomination/award	/m/099jhq
/m/0sx7r	/olympics/olympic_games/sports	/m/03tmr
/m/02j9z	/base/locations/continents/countries_within	/m/05qhw
/m/0h1_w	/award/award_nominee/award_nominations./award/award_nomination/award	/m/0789_m
/m/054_mz	/award/award_nominee/award_nominations./award/award_nomination/award	/m/040njc
/m/0fp_v1x	/people/person/places_lived./people/place_lived/location	/m/09bjv
/m/05zkcn5	/award/award_category/nominees./award/award_nomination/nominated_for	/m/03mh94
/m/05vsb7	/sports/sports_league_draft/picks./sports/sports_league_draft_pick/school	/m/01pl14
/m/0dckvs	/film/film/other_crew./film/film_crew_gig/film_crew_role	/m/02r96rf
/m/0223bl	/sports/sports_team/sport	/m/02vx4
/m/0clfdj	/award/award_ceremony/awards_presented./award/award_honor/award_winner	/m/09fqtq
/m/0m0jc	/music/genre/artists	/m/01pfr3
/m/07w21	/influence/influence_node/influenced_by	/m/041h0
/m/01rrwf6	/people/person/place_of_birth	/m/02dtg
/m/052nd	/education/educational_institution_campus/educational_institution	/m/052nd
/m/015pdg	/music/genre/artists	/m/0m2l9
/m/0gq_v	/award/award_category/nominees./award/award_nomination/nominated_for	/m/0ds11z
/m/02rjjll	/award/award_ceremony/awards_presented./award/award_honor/award_winner	/m/032nwy
/m/0159h6	/award/award_nominee/award_nominations./award/award_nomination/award_nominee	/m/0h5g_
/m/04rs03	/people/person/religion	/m/0flw86
/m/080dwhx	/tv/tv_program/regular_cast./tv/regular_tv_appearance/actor	/m/03w1v2
/m/0c4f4	/award/award_nominee/award_nominations./award/award_nomination/award_nominee	/m/0bxtg
/m/0fd3y	/music/genre/artists	/m/0m19t
/m/04v8x9	/award/award_winning_work/awards_won./award/award_honor/award	/m/0p9sw
/m/087c7	/organization/organization/headquarters./location/mailing_address/citytown	/m/01tlmw
/m/0g5qs2k	/film/film/release_date_s./film/film_regional_release_date/film_release_region	/m/09c7w0
/m/03_d0	/music/genre/artists	/m/026ps1
/m/02g3v6	/award/award_category/nominees./award/award_nomination/nominated_for	/m/0ds33
/m/04wqr	/award/award_nominee/award_nominations./award/award_nomination/award_nominee	/m/0chsq
/m/0dscrwf	/film/film/country	/m/07ssc
/m/01rr9f	/people/person/gender	/m/02zsn
/m/058ncz	/award/award_nominee/award_nominations./award/award_nomination/award_nominee	/m/03zqc1
/m/016z5x	/film/film/produced_by	/m/07f8wg
/m/0sx7r	/olympics/olympic_games/sports	/m/01dys
/m/0147dk	/people/person/nationality	/m/09c7w0
/m/0p9sw	/award/award_category/nominees./award/award_nomination/nominated_for	/m/01h7bb
/m/06cv1	/people/person/profession	/m/02jknp
/m/017149	/award/award_nominee/award_nominations./award/award_nomination/award_nominee	/m/05hj0n
/m/04lgymt	/award/award_nominee/award_nominations./award/award_nomination/award	/m/02g3gj
/m/0lhp1	/soccer/football_team/current_roster./sports/sports_team_roster/position	/m/02_j1w
/m/0ds35l9	/film/film/release_date_s./film/film_regional_release_date/film_release_region	/m/047lj
/m/06cs95	/tv/tv_program/regular_cast./tv/regular_tv_appearance/actor	/m/02nb2s
/m/0gq6s3	/award/award_category/nominees./award/award_nomination/nominated_for	/m/04nl83
/m/02rgz4	/people/person/places_lived./people/place_lived/location	/m/018jk2
/m/0gkvb7	/award/award_category/winners./award/award_honor/award_winner	/m/03f2_rc
/m/07lmxq	/award/award_nominee/award_nominations./award/award_nomination/award_nominee	/m/06jzh
/m/017s11	/film/film_distributor/films_distributed./film/film_film_distributor_relationship/film	/m/0djb3vw
/m/01ty7ll	/base/popstra/celebrity/dated./base/popstra/dated/participant	/m/033hqf
/m/04bs3j	/film/actor/film./film/performance/film	/m/02v8kmz
/m/01j_9c	/education/educational_institution/students_graduates./education/education/student	/m/02mslq
/m/014x77	/film/actor/film./film/performance/film	/m/01ln5z
/m/05v8c	/base/aareas/schema/administrative_area/administrative_parent	/m/02j71
/m/0n4m5	/location/location/contains	/m/0ydpd
/m/02211by	/business/job_title/people_with_this_title./business/employment_tenure/company	/m/01c6k4
/m/0c1pj	/film/actor/film./film/performance/film	/m/03h_yy
/m/0151ns	/award/award_nominee/award_nominations./award/award_nomination/award	/m/05b4l5x
/m/05ztjjw	/award/award_category/nominees./award/award_nomination/nominated_for	/m/05p1tzf
/m/0f830f	/award/award_nominee/award_nominations./award/award_nomination/award_nominee	/m/027dtv3
/m/01nqfh_	/people/person/profession	/m/01c8w0
/m/01wl38s	/people/person/spouse_s./people/marriage/type_of_union	/m/04ztj
/m/01d38g	/award/award_category/winners./award/award_honor/award_winner	/m/06cc_1
/m/026t6	/music/performance_role/track_performances./music/track_contribution/role	/m/07c6l
/m/060v34	/film/film/genre	/m/03npn
/m/0bth54	/film/film/production_companies	/m/016tt2
/m/040vk98	/award/award_category/winners./award/award_honor/award_winner	/m/01zkxv
/m/09c7w0	/location/country/second_level_divisions	/m/0cb4j
/m/01fpvz	/education/educational_institution_campus/educational_institution	/m/01fpvz
/m/05m_8	/sports/professional_sports_team/draft_picks./sports/sports_league_draft_pick/school	/m/06pwq
/m/01sxly	/film/film/release_date_s./film/film_regional_release_date/film_release_distribution_medium	/m/029j_
/m/015fr	/olympics/olympic_participating_country/medals_won./olympics/olympic_medal_honor/olympics	/m/0l98s
/m/018dnt	/film/actor/film./film/performance/film	/m/050r1z
/m/07g2b	/people/person/nationality	/m/07ssc
/m/02p_7cr	/award/award_category/nominees./award/award_nomination/nominated_for	/m/02_1rq
/m/02_1sj	/film/film/language	/m/02h40lc
/m/0f4x7	/award/award_category/nominees./award/award_nomination/nominated_for	/m/0n0bp
/m/0lzb8	/award/award_nominee/award_nominations./award/award_nomination/award	/m/02grdc
/m/02lf0c	/people/person/gender	/m/05zppz
/m/01kyvx	/film/special_film_performance_type/film_performance_type./film/performance/film	/m/0b60sq
/m/0ggq0m	/music/genre/artists	/m/01vvy
/m/04ddm4	/film/film/genre	/m/02n4kr
/m/0gr4k	/award/award_category/winners./award/award_honor/ceremony	/m/0bzk8w
/m/03s6l2	/film/film/genre	/m/0lsxr
/m/077g7n	/government/legislative_session/members./government/government_position_held/legislative_sessions	/m/03ww_x
/m/02x3lt7	/film/film/release_date_s./film/film_regional_release_date/film_release_region	/m/02k54
/m/03xq0f	/film/film_distributor/films_distributed./film/film_film_distributor_relationship/film	/m/0170z3
/m/0p4wb	/common/topic/webpage./common/webpage/category	/m/08mbj5d
/m/01fc7p	/base/culturalevent/event/entity_involved	/m/0bq0p9
/m/0mkg	/music/performance_role/track_performances./music/track_contribution/role	/m/0dwsp
/m/011yph	/film/film/production_companies	/m/025jfl
/m/0ds3t5x	/award/award_winning_work/awards_won./award/award_honor/award	/m/09qwmm
/m/07s6fsf	/education/educational_degree/people_with_this_degree./education/education/institution	/m/02w2bc
/m/0fq27fp	/film/film/other_crew./film/film_crew_gig/film_crew_role	/m/02r96rf
/m/03kq98	/tv/tv_program/regular_cast./tv/regular_tv_appearance/actor	/m/01gvr1
/m/0cpllql	/film/film/distributors./film/film_film_distributor_relationship/film_distribution_medium	/m/02nxhr
/m/01kwld	/award/award_winner/awards_won./award/award_honor/award_winner	/m/09wj5
/m/072kp	/tv/tv_program/tv_producer./tv/tv_producer_term/producer_type	/m/0ckd1
/m/0c40vxk	/film/film/release_date_s./film/film_regional_release_date/film_release_region	/m/05qhw
/m/0gx9rvq	/film/film/release_date_s./film/film_regional_release_date/film_release_region	/m/0d060g
/m/02pp_q_	/award/award_nominee/award_nominations./award/award_nomination/award_nominee	/m/0d4fqn
/m/02r22gf	/award/award_category/nominees./award/award_nomination/nominated_for	/m/01cssf
/m/014b4h	/common/topic/webpage./common/webpage/category	/m/08mbj5d
/m/02hsq3m	/award/award_category/nominees./award/award_nomination/nominated_for	/m/08720
/m/0342h	/music/instrument/instrumentalists	/m/032t2z
/m/044rvb	/people/person/place_of_birth	/m/02dtg
/m/028tv0	/music/performance_role/regular_performances./music/group_membership/group	/m/04rcr
/m/04r7jc	/people/person/nationality	/m/07ssc
/m/013x0b	/music/record_label/artist	/m/0c7ct
/m/026p_bs	/film/film/genre	/m/07s9rl0
/m/021sv1	/government/politician/government_positions_held./government/government_position_held/legislative_sessions	/m/070m6c
/m/0kzy0	/people/person/profession	/m/0gbbt
/m/025p38	/award/award_nominee/award_nominations./award/award_nomination/nominated_for	/m/04jwjq
/m/02cl1	/sports/sports_team_location/teams	/m/0jmdb
/m/03lpp_	/sports/sports_team/colors	/m/083jv
/m/0401sg	/film/film/release_date_s./film/film_regional_release_date/film_release_region	/m/0154j
/m/02r_d4	/people/person/gender	/m/05zppz
/m/0284n42	/award/award_nominee/award_nominations./award/award_nomination/nominated_for	/m/0pc62
/m/07gyv	/olympics/olympic_sport/athletes./olympics/olympic_athlete_affiliation/country	/m/027rn
/m/0146pg	/award/award_nominee/award_nominations./award/award_nomination/nominated_for	/m/0dqytn
/m/064t9	/music/genre/artists	/m/0168cl
/m/0jcgs	/location/location/contains	/m/0f2r6
/m/0170_p	/film/film/country	/m/09c7w0
/m/033nzk	/soccer/football_team/current_roster./soccer/football_roster_position/position	/m/0dgrmp
/m/06y9c2	/people/person/gender	/m/05zppz
/m/0cqhk0	/award/award_category/winners./award/award_honor/award_winner	/m/08wq0g
/m/01cv3n	/common/topic/webpage./common/webpage/category	/m/08mbj5d
/m/025vry	/people/deceased_person/place_of_death	/m/0f2wj
/m/01ct6	/sports/professional_sports_team/draft_picks./sports/sports_league_draft_pick/draft	/m/0g3zpp
/m/0bdw1g	/award/award_category/nominees./award/award_nomination/nominated_for	/m/039fgy
/m/05b1610	/award/award_category/nominees./award/award_nomination/nominated_for	/m/0dj0m5
/m/06n7h7	/award/award_winner/awards_won./award/award_honor/award_winner	/m/03ldxq
/m/01n5309	/award/award_nominee/award_nominations./award/award_nomination/award	/m/09qvc0
/m/0fgpvf	/award/award_nominated_work/award_nominations./award/award_nomination/nominated_for	/m/0209xj
/m/0209hj	/film/film/produced_by	/m/0kr5_
/m/06x68	/baseball/baseball_team/team_stats./baseball/baseball_team_stats/season	/m/05kcgsf
/m/03_d0	/music/genre/artists	/m/01vvycq
/m/0187y5	/award/award_nominee/award_nominations./award/award_nomination/award	/m/09sb52
/m/07k53y	/sports/sports_team/roster./american_football/football_historical_roster_position/position_s	/m/02vkdwz
/m/02qggqc	/award/award_nominee/award_nominations./award/award_nomination/nominated_for	/m/0fg04
/m/05gml8	/base/popstra/celebrity/friendship./base/popstra/friendship/participant	/m/03m8lq
/m/07kb5	/user/alexander/philosophy/philosopher/interests	/m/02jcc
/m/0hn10	/media_common/netflix_genre/titles	/m/02py4c8
/m/018vs	/music/performance_role/regular_performances./music/group_membership/group	/m/0150jk
/m/0hmr4	/award/award_winning_work/awards_won./award/award_honor/award_winner	/m/01csvq
/m/018wng	/award/award_category/winners./award/award_honor/ceremony	/m/0bzk8w
/m/0fr63l	/film/film/country	/m/09c7w0
/m/01vlj1g	/film/actor/film./film/performance/film	/m/04fzfj
/m/01bgqh	/award/award_category/winners./award/award_honor/ceremony	/m/01bx35
/m/05kj_	/location/location/contains	/m/0mx4_
/m/070m6c	/government/legislative_session/members./government/government_position_held/district_represented	/m/059f4
/m/05g3b	/sports/sports_team/roster./american_football/football_historical_roster_position/position_s	/m/01r3hr
/m/09byk	/people/person/languages	/m/04306rv
/m/05jx2d	/sports/sports_team/sport	/m/02vx4
/m/04zx3q1	/education/educational_degree/people_with_this_degree./education/education/institution	/m/065y4w7
/m/06w87	/music/performance_role/track_performances./music/track_contribution/role	/m/0l14md
/m/041ly3	/people/person/place_of_birth	/m/02dtg
/m/0c_j5d	/organization/organization/headquarters./location/mailing_address/citytown	/m/02_286
/m/01w3v	/education/educational_institution/students_graduates./education/education/major_field_of_study	/m/05qjt
/m/02w7gg	/people/ethnicity/people	/m/08f3b1
/m/01vj9c	/music/performance_role/track_performances./music/track_contribution/role	/m/0dwsp
/m/04dn09n	/award/award_category/winners./award/award_honor/ceremony	/m/09q_6t
/m/07lt7b	/award/award_nominee/award_nominations./award/award_nomination/award	/m/094qd5
/m/026mfbr	/film/film/release_date_s./film/film_regional_release_date/film_release_region	/m/09c7w0
/m/01hp5	/film/film/production_companies	/m/0338lq
/m/042rnl	/film/director/film	/m/02z3r8t
/m/03tmr	/olympics/olympic_sport/athletes./olympics/olympic_athlete_affiliation/country	/m/06npd
/m/09qj50	/award/award_category/nominees./award/award_nomination/nominated_for	/m/0kfpm
/m/043djx	/government/legislative_session/members./government/government_position_held/district_represented	/m/05fkf
/m/03gwpw2	/award/award_ceremony/awards_presented./award/award_honor/honored_for	/m/061681
/m/018vs	/music/instrument/instrumentalists	/m/0274ck
/m/01hp22	/olympics/olympic_sport/athletes./olympics/olympic_athlete_affiliation/olympics	/m/0l6vl
/m/0jf1b	/award/award_nominee/award_nominations./award/award_nomination/award	/m/0dzfdw
/m/01r97z	/film/film/costume_design_by	/m/02w0dc0
/m/012cj0	/people/person/nationality	/m/09c7w0
/m/012c6x	/people/person/gender	/m/05zppz
/m/06mzp	/olympics/olympic_participating_country/medals_won./olympics/olympic_medal_honor/olympics	/m/0l998
/m/0p_sc	/award/award_winning_work/awards_won./award/award_honor/award_winner	/m/05kfs
/m/0kbvb	/olympics/olympic_games/sports	/m/096f8
/m/01qzyz	/music/performance_role/track_performances./music/track_contribution/role	/m/042v_gx
/m/0gkz15s	/film/film/release_date_s./film/film_regional_release_date/film_release_region	/m/05qhw
/m/02k_4g	/award/award_winning_work/awards_won./award/award_honor/award	/m/0fbvqf
/m/0d0vqn	/olympics/olympic_participating_country/medals_won./olympics/olympic_medal_honor/olympics	/m/018ctl
/m/03hjv97	/film/film/other_crew./film/film_crew_gig/crewmember	/m/076lxv
/m/08gsvw	/film/film/production_companies	/m/0g1rw
/m/0f8l9c	/location/location/contains	/m/0lpp8
/m/087wc7n	/film/film/release_date_s./film/film_regional_release_date/film_release_region	/m/0hzlz
/m/018db8	/base/popstra/celebrity/friendship./base/popstra/friendship/participant	/m/0mdqp
/m/035xwd	/film/film/featured_film_locations	/m/02_286
/m/09p35z	/film/film/produced_by	/m/0415svh
/m/02_286	/sports/sports_team_location/teams	/m/0jm3v
/m/03_gd	/people/person/profession	/m/07s467s
/m/08720	/award/award_winning_work/awards_won./award/award_honor/award	/m/02r22gf
/m/0cwrr	/tv/tv_program/regular_cast./tv/regular_tv_appearance/actor	/m/01mvth
/m/04yj5z	/film/actor/film./film/performance/film	/m/03ckwzc
/m/03qd_	/common/topic/webpage./common/webpage/category	/m/08mbj5d
/m/07hpv3	/tv/tv_program/genre	/m/0vgkd
/m/0jzw	/film/film/genre	/m/03k9fj
/m/01jfsb	/media_common/netflix_genre/titles	/m/0dsvzh
/m/084qpk	/film/film/produced_by	/m/058kqy
/m/0288zy	/organization/endowed_organization/endowment./measurement_unit/dated_money_value/currency	/m/09nqf
/m/0785v8	/award/award_nominee/award_nominations./award/award_nomination/award_nominee	/m/05ml_s
/m/0fbvqf	/award/award_category/winners./award/award_honor/award_winner	/m/04bd8y
/m/017s11	/award/award_nominee/award_nominations./award/award_nomination/nominated_for	/m/02hxhz
/m/05b__vr	/award/award_winner/awards_won./award/award_honor/award_winner	/m/064nh4k
/m/0b73_1d	/film/film/written_by	/m/02kxbwx
/m/02l840	/award/award_nominee/award_nominations./award/award_nomination/award_nominee	/m/01wmxfs
/m/02773nt	/award/award_winner/awards_won./award/award_honor/award_winner	/m/02773m2
/m/02778pf	/tv/tv_producer/programs_produced./tv/tv_producer_term/producer_type	/m/0ckd1
/m/0pv2t	/award/award_winning_work/awards_won./award/award_honor/award	/m/027986c
/m/0164qt	/award/award_nominated_work/award_nominations./award/award_nomination/nominated_for	/m/02sg5v
/m/016jhr	/music/genre/artists	/m/025xt8y
/m/02lfl4	/award/award_winner/awards_won./award/award_honor/award_winner	/m/0521rl1
/m/01bh3l	/location/location/contains	/m/01_vrh
/m/01pcq3	/award/award_nominee/award_nominations./award/award_nomination/award_nominee	/m/03h_9lg
/m/07p__7	/government/legislative_session/members./government/government_position_held/legislative_sessions	/m/05l2z4
/m/02q_cc	/award/award_nominee/award_nominations./award/award_nomination/award_nominee	/m/0kx4m
/m/034x61	/award/award_nominee/award_nominations./award/award_nomination/award_nominee	/m/066m4g
/m/02z13jg	/award/award_category/winners./award/award_honor/award_winner	/m/016khd
/m/05kjc6	/soccer/football_team/current_roster./soccer/football_roster_position/position	/m/02_j1w
/m/0_3cs	/location/hud_county_place/county	/m/0mwl2
/m/02ndbd	/film/director/film	/m/06_wqk4
/m/03ds3	/people/person/places_lived./people/place_lived/location	/m/013kcv
/m/019lwb	/soccer/football_team/current_roster./soccer/football_roster_position/position	/m/02nzb8
/m/094qd5	/award/award_category/nominees./award/award_nomination/nominated_for	/m/05jzt3
/m/0hnlx	/people/person/places_lived./people/place_lived/location	/m/0fhp9
/m/02h4rq6	/education/educational_degree/people_with_this_degree./education/education/major_field_of_study	/m/088tb
/m/03rt9	/olympics/olympic_participating_country/medals_won./olympics/olympic_medal_honor/olympics	/m/0l6ny
/m/042v_gx	/music/performance_role/track_performances./music/track_contribution/role	/m/0dwvl
/m/02z9hqn	/film/film/country	/m/03_3d
/m/09qv3c	/award/award_category/nominees./award/award_nomination/nominated_for	/m/02nf2c
/m/0152cw	/people/person/profession	/m/0cbd2
/m/0hr3c8y	/award/award_ceremony/awards_presented./award/award_honor/award_winner	/m/08w7vj
/m/032_jg	/award/award_nominee/award_nominations./award/award_nomination/nominated_for	/m/06z8s_
/m/0dky9n	/award/award_nominee/award_nominations./award/award_nomination/nominated_for	/m/0147sh
/m/01yk13	/award/award_nominee/award_nominations./award/award_nomination/award	/m/0cqh46
/m/02lk1s	/award/award_nominee/award_nominations./award/award_nomination/award	/m/047byns
/m/01w61th	/award/award_nominee/award_nominations./award/award_nomination/award	/m/02681vq
/m/03q5t	/music/performance_role/regular_performances./music/group_membership/role	/m/0dwtp
/m/0kv2hv	/award/award_nominated_work/award_nominations./award/award_nomination/nominated_for	/m/04tc1g
/m/05lls	/music/genre/artists	/m/0pcc0
/m/069ld1	/award/award_nominee/award_nominations./award/award_nomination/award_nominee	/m/01j5x6
/m/07tgn	/location/location/contains	/m/0ymbl
/m/0342h	/music/performance_role/track_performances./music/track_contribution/role	/m/03m5k
/m/03kq98	/tv/tv_program/languages	/m/02h40lc
/m/018mxj	/base/schemastaging/organization_extra/phone_number./base/schemastaging/phone_sandbox/contact_category	/m/03w5xm
/m/0344gc	/award/award_winning_work/awards_won./award/award_honor/award	/m/02x1dht
/m/0fkvn	/government/government_office_category/officeholders./government/government_position_held/jurisdiction_of_office	/m/07cfx
/m/05qd_	/film/film_distributor/films_distributed./film/film_film_distributor_relationship/film	/m/04969y
/m/01v3s2_	/base/saturdaynightlive/snl_cast_member/seasons./base/saturdaynightlive/snl_season_tenure/cast_members	/m/0pz7h
/m/01vksx	/film/film/film_format	/m/07fb8_
/m/019rg5	/organization/organization_member/member_of./organization/organization_membership/organization	/m/02vk52z
/m/0265v21	/award/award_winner/awards_won./award/award_honor/award_winner	/m/026dg51
/m/065b6q	/people/ethnicity/people	/m/0htlr
/m/03cvwkr	/film/film/written_by	/m/019z7q
/m/01hxs4	/people/person/nationality	/m/09c7w0
/m/02cttt	/education/educational_institution/students_graduates./education/education/student	/m/04sx9_
/m/04411	/award/award_nominee/award_nominations./award/award_nomination/award	/m/0ddd9
/m/0l14qv	/music/performance_role/track_performances./music/track_contribution/role	/m/050rj
/m/026mfbr	/film/film/genre	/m/05p553
/m/04gknr	/film/film/music	/m/07q1v4
/m/09fqtq	/award/award_winner/awards_won./award/award_honor/award_winner	/m/01sp81
/m/0bn9sc	/sports/pro_athlete/teams./sports/sports_team_roster/team	/m/02279c
/m/027rwmr	/award/award_winner/awards_won./award/award_honor/award_winner	/m/03h26tm
/m/02qflgv	/people/person/spouse_s./people/marriage/type_of_union	/m/04ztj
/m/01lbp	/people/person/spouse_s./people/marriage/type_of_union	/m/04ztj
/m/01jv_6	/sports/sports_team/roster./american_football/football_roster_position/position	/m/06b1q
/m/03h_9lg	/award/award_nominee/award_nominations./award/award_nomination/nominated_for	/m/01qb5d
/m/0vmt	/user/tsegaran/random/taxonomy_subject/entry./user/tsegaran/random/taxonomy_entry/taxonomy	/m/04n6k
/m/03d_w3h	/award/award_nominee/award_nominations./award/award_nomination/award	/m/0fq9zdn
/m/04jjy	/film/film_subject/films	/m/0963mq
/m/02wzl1d	/award/award_ceremony/awards_presented./award/award_honor/honored_for	/m/0b6tzs
/m/01hhvg	/education/educational_institution/students_graduates./education/education/major_field_of_study	/m/036hv
/m/05zbm4	/celebrities/celebrity/celebrity_friends./celebrities/friendship/friend	/m/03_vx9
/m/0cwy47	/film/film/country	/m/06mzp
/m/06f0dc	/government/legislative_session/members./government/government_position_held/district_represented	/m/0hjy
/m/01kwlwp	/people/person/profession	/m/0n1h
/m/01qb5d	/film/film/featured_film_locations	/m/02_286
/m/0r62v	/location/hud_foreclosure_area/estimated_number_of_mortgages./measurement_unit/dated_integer/source	/m/0jbk9
/m/0342h	/music/instrument/instrumentalists	/m/03f5spx
/m/04q7r	/music/performance_role/regular_performances./music/group_membership/role	/m/0342h
/m/03s0w	/location/statistical_region/religions./location/religion_percentage/religion	/m/05sfs
/m/04f525m	/film/film_distributor/films_distributed./film/film_film_distributor_relationship/film	/m/0fh694
/m/03gm48	/base/schemastaging/person_extra/net_worth./measurement_unit/dated_money_value/currency	/m/09nqf
/m/0d0vj4	/people/person/profession	/m/012t_z
/m/015grj	/award/award_winner/awards_won./award/award_honor/award_winner	/m/03pmty
/m/01q7cb_	/base/popstra/celebrity/dated./base/popstra/dated/participant	/m/03knl
/m/040njc	/award/award_category/nominees./award/award_nomination/nominated_for	/m/017gl1
/m/0fvf9q	/award/award_nominee/award_nominations./award/award_nomination/award_nominee	/m/0yfp
/m/04kkz8	/film/film/written_by	/m/04l3_z
/m/02wh75	/award/award_category/winners./award/award_honor/award_winner	/m/0m2l9
/m/06pk8	/people/person/profession	/m/01d_h8
/m/03y_f8	/base/x2010fifaworldcupsouthafrica/world_cup_squad/current_world_cup_squad./base/x2010fifaworldcupsouthafrica/current_world_cup_squad/current_club	/m/075q_
/m/019rg5	/base/popstra/location/vacationers./base/popstra/vacation_choice/vacationer	/m/0134w7
/m/0487c3	/sports/pro_athlete/teams./sports/sports_team_roster/team	/m/01bdxz
/m/026mg3	/award/award_category/winners./award/award_honor/ceremony	/m/05pd94v
/m/0m_mm	/film/film/release_date_s./film/film_regional_release_date/film_release_region	/m/0k6nt
/m/081lh	/people/person/profession	/m/0dxtg
/m/01tspc6	/award/award_nominee/award_nominations./award/award_nomination/award_nominee	/m/0151w_
/m/0mw89	/location/location/adjoin_s./location/adjoining_relationship/adjoins	/m/0mw93
/m/01cr28	/sports/sports_team_location/teams	/m/03mqj_
/m/0p9lw	/film/film/release_date_s./film/film_regional_release_date/film_release_distribution_medium	/m/029j_
/m/099tbz	/award/award_category/nominees./award/award_nomination/nominated_for	/m/0ds35l9
/m/0dn16	/music/genre/artists	/m/07qnf
/m/067jsf	/people/person/gender	/m/02zsn
/m/01jrz5j	/people/person/nationality	/m/09c7w0
/m/0xhtw	/music/genre/artists	/m/01gf5h
/m/0_b3d	/film/film/release_date_s./film/film_regional_release_date/film_release_region	/m/03gj2
/m/01vv7sc	/people/person/place_of_birth	/m/0f94t
/m/06krf3	/award/award_winning_work/awards_won./award/award_honor/award	/m/03c7tr1
/m/05zvq6g	/award/award_category/nominees./award/award_nomination/nominated_for	/m/01m13b
/m/01d5z	/sports/professional_sports_team/draft_picks./sports/sports_league_draft_pick/school	/m/07w0v
/m/05p1tzf	/film/film/release_date_s./film/film_regional_release_date/film_release_region	/m/0154j
/m/0bwfwpj	/film/film/genre	/m/06n90
/m/0jtdp	/media_common/netflix_genre/titles	/m/04dsnp
/m/0456xp	/base/popstra/celebrity/canoodled./base/popstra/canoodled/participant	/m/04shbh
/m/01fkv0	/award/award_nominee/award_nominations./award/award_nomination/award_nominee	/m/019_1h
/m/02z13jg	/award/award_category/winners./award/award_honor/award_winner	/m/0f0p0
/m/0crfwmx	/film/film/release_date_s./film/film_regional_release_date/film_release_region	/m/0ctw_b
/m/05fhy	/location/location/adjoin_s./location/adjoining_relationship/adjoins	/m/04ych
/m/056xx8	/soccer/football_team/current_roster./soccer/football_roster_position/position	/m/02nzb8
/m/02bn_p	/government/legislative_session/members./government/government_position_held/legislative_sessions	/m/032ft5
/m/0c3ybss	/film/film/country	/m/09c7w0
/m/08433	/influence/influence_node/influenced_by	/m/012cph
/m/04hpck	/people/person/profession	/m/02hrh1q
/m/02x73k6	/award/award_category/winners./award/award_honor/award_winner	/m/02t__l
/m/08hmch	/film/film/featured_film_locations	/m/080h2
/m/09_bl	/olympics/olympic_sport/athletes./olympics/olympic_athlete_affiliation/country	/m/05qhw
/m/05q96q6	/film/film/produced_by	/m/04wvhz
/m/0bz5v2	/people/person/profession	/m/03gjzk
/m/0kz2w	/education/educational_institution/school_type	/m/05pcjw
/m/08r4x3	/film/film/language	/m/02h40lc
/m/05zr6wv	/award/award_category/nominees./award/award_nomination/nominated_for	/m/02qm_f
/m/01w3v	/education/educational_institution/students_graduates./education/education/student	/m/012t1
/m/048scx	/film/film/language	/m/02hxc3j
/m/041rx	/people/ethnicity/people	/m/0jdhp
/m/05_k56	/award/award_nominee/award_nominations./award/award_nomination/award	/m/0gqzz
/m/049yf	/location/location/contains	/m/05gqf
/m/057d89	/people/person/profession	/m/03gjzk
/m/01sxq9	/award/award_nominee/award_nominations./award/award_nomination/award	/m/086vfb
/m/021_rm	/award/award_winner/awards_won./award/award_honor/award_winner	/m/01r42_g
/m/01vj9c	/music/performance_role/regular_performances./music/group_membership/group	/m/02r3zy
/m/04v3q	/organization/organization_member/member_of./organization/organization_membership/organization	/m/01rz1
/m/02rdxsh	/award/award_category/nominees./award/award_nomination/nominated_for	/m/092vkg
/m/049dyj	/film/actor/film./film/performance/film	/m/0bshwmp
/m/01wtlq	/music/genre/artists	/m/01x66d
/m/0jqp3	/film/film/produced_by	/m/0170vn
/m/04dn09n	/award/award_category/nominees./award/award_nomination/nominated_for	/m/02d44q
/m/01_mdl	/film/film/language	/m/02h40lc
/m/026t6	/music/instrument/instrumentalists	/m/01pr_j6
/m/03t97y	/film/film/genre	/m/02kdv5l
/m/0f3zf_	/award/award_nominee/award_nominations./award/award_nomination/nominated_for	/m/0k2sk
/m/09q5w2	/film/film/other_crew./film/film_crew_gig/film_crew_role	/m/089fss
/m/0l8z1	/award/award_category/nominees./award/award_nomination/nominated_for	/m/01c22t
/m/0l6m5	/olympics/olympic_games/sports	/m/096f8
/m/0jm_	/sports/sport/pro_athletes./sports/pro_sports_played/athlete	/m/02qjj7
/m/018wng	/award/award_category/winners./award/award_honor/ceremony	/m/02yw5r
/m/02gys2	/soccer/football_team/current_roster./sports/sports_team_roster/position	/m/02nzb8
/m/0dy68h	/soccer/football_team/current_roster./soccer/football_roster_position/position	/m/02_j1w
/m/060c4	/organization/role/leaders./organization/leadership/organization	/m/01b1mj
/m/03x3wf	/award/award_category/winners./award/award_honor/award_winner	/m/01vrncs
/m/0g2c8	/award/hall_of_fame/inductees./award/hall_of_fame_induction/inductee	/m/02whj
/m/0lk90	/people/person/gender	/m/02zsn
/m/035gjq	/award/award_winner/awards_won./award/award_honor/award_winner	/m/058ncz
/m/01mc11	/base/biblioness/bibs_location/state	/m/059rby
/m/0gkkf	/education/university/local_tuition./measurement_unit/dated_money_value/currency	/m/01nv4h
/m/03qx63	/sports/sports_team/colors	/m/06fvc
/m/01k2wn	/business/business_operation/revenue./measurement_unit/dated_money_value/currency	/m/09nqf
/m/016tw3	/award/award_nominee/award_nominations./award/award_nomination/award	/m/07bdd_
/m/0wh3	/location/hud_county_place/place	/m/0wh3
/m/01gc7	/award/award_winning_work/awards_won./award/award_honor/award	/m/019f4v
/m/01p7yb	/people/person/profession	/m/02hrh1q
/m/0jjy0	/film/film/release_date_s./film/film_regional_release_date/film_release_region	/m/03_3d
/m/01g4zr	/people/person/place_of_birth	/m/0yc84
/m/0cqh6z	/award/award_category/winners./award/award_honor/ceremony	/m/09qvms
/m/047g8h	/sports/sports_position/players./sports/sports_team_roster/team	/m/01y3c
/m/06b0d2	/award/award_winner/awards_won./award/award_honor/award_winner	/m/03lt8g
/m/0_92w	/award/award_winning_work/awards_won./award/award_honor/award_winner	/m/039bp
/m/07bdd_	/award/award_category/nominees./award/award_nomination/nominated_for	/m/03rtz1
/m/0bynt	/olympics/olympic_sport/athletes./olympics/olympic_athlete_affiliation/country	/m/09pmkv
/m/05nmg_	/soccer/football_team/current_roster./soccer/football_roster_position/position	/m/02_j1w
/m/06wcbk7	/music/record_label/artist	/m/016kjs
/m/094qd5	/award/award_category/winners./award/award_honor/award_winner	/m/0h1mt
/m/02x8m	/music/genre/artists	/m/01wbgdv
/m/01nvmd_	/award/award_nominee/award_nominations./award/award_nomination/award	/m/09qvc0
/m/0jyx6	/film/film/featured_film_locations	/m/0cc56
/m/02py4c8	/award/award_winning_work/awards_won./award/award_honor/award	/m/0bdwft
/m/0c5dd	/film/film/produced_by	/m/030pr
/m/04dn09n	/award/award_category/nominees./award/award_nomination/nominated_for	/m/04vr_f
/m/07c0j	/award/award_nominee/award_nominations./award/award_nomination/award	/m/01bgqh
/m/02bqn1	/government/legislative_session/members./government/government_position_held/district_represented	/m/059_c
/m/01gjd0	/military/military_conflict/combatants./military/military_combatant_group/combatants	/m/0chghy
/m/0356lc	/sports/sports_league/teams./sports/sports_league_participation/team	/m/04b4yg
/m/059f4	/location/location/adjoin_s./location/adjoining_relationship/adjoins	/m/0j3b
/m/014zfs	/people/person/profession	/m/018gz8
/m/07kc_	/music/performance_role/track_performances./music/track_contribution/role	/m/02qjv
/m/0h1m9	/people/person/gender	/m/02zsn
/m/0h3xztt	/film/film/release_date_s./film/film_regional_release_date/film_release_region	/m/0hzlz
/m/02g839	/education/educational_institution/students_graduates./education/education/student	/m/0lgsq
/m/0ym8f	/education/educational_institution/students_graduates./education/education/major_field_of_study	/m/02lp1
/m/0dhdp	/base/biblioness/bibs_location/country	/m/07ssc
/m/083p7	/people/person/nationality	/m/09c7w0
/m/02y0js	/people/cause_of_death/people	/m/083q7
/m/049n7	/sports/professional_sports_team/draft_picks./sports/sports_league_draft_pick/draft	/m/02x2khw
/m/099c8n	/award/award_category/nominees./award/award_nomination/nominated_for	/m/0c0nhgv
/m/018y2s	/music/group_member/membership./music/group_membership/role	/m/05148p4
/m/015fr	/location/location/contains	/m/06gmr
/m/0473m9	/organization/endowed_organization/endowment./measurement_unit/dated_money_value/currency	/m/09nqf
/m/01qzyz	/music/performance_role/regular_performances./music/group_membership/role	/m/05148p4
/m/02lfcm	/award/award_nominee/award_nominations./award/award_nomination/award_nominee	/m/02lfns
/m/09gdm7q	/film/film/other_crew./film/film_crew_gig/film_crew_role	/m/09vw2b7
/m/0207wx	/award/award_nominee/award_nominations./award/award_nomination/award	/m/0gr4k
/m/0872p_c	/film/film/release_date_s./film/film_regional_release_date/film_release_region	/m/047yc
/m/02_5h	/olympics/olympic_sport/athletes./olympics/olympic_athlete_affiliation/country	/m/03_3d
/m/0g48m4	/people/ethnicity/people	/m/019y64
/m/053rxgm	/film/film/country	/m/015fr
/m/05m883	/award/award_nominee/award_nominations./award/award_nomination/award	/m/02n9nmz
/m/0197tq	/award/award_nominee/award_nominations./award/award_nomination/award_nominee	/m/0b68vs
/m/04qvl7	/award/award_nominee/award_nominations./award/award_nomination/nominated_for	/m/0dnvn3
/m/04n7njg	/people/person/profession	/m/09jwl
/m/07y_7	/music/performance_role/track_performances./music/track_contribution/role	/m/0l14md
/m/01rr9f	/film/actor/film./film/performance/film	/m/02v63m
/m/033g4d	/film/film/production_companies	/m/05h4t7
/m/03y_f8	/base/x2010fifaworldcupsouthafrica/world_cup_squad/current_world_cup_squad./base/x2010fifaworldcupsouthafrica/current_world_cup_squad/current_club	/m/0y54
/m/02r34n	/people/person/places_lived./people/place_lived/location	/m/0xkq4
/m/02w9895	/award/award_nominee/award_nominations./award/award_nomination/award_nominee	/m/02pkpfs
/m/086k8	/film/film_distributor/films_distributed./film/film_film_distributor_relationship/film	/m/07sc6nw
/m/08w7vj	/award/award_nominee/award_nominations./award/award_nomination/award_nominee	/m/01wbg84
/m/092c5f	/award/award_ceremony/awards_presented./award/award_honor/award_winner	/m/02gvwz
/m/0pqc5	/government/government_office_category/officeholders./government/government_position_held/jurisdiction_of_office	/m/05ksh
/m/02r5w9	/award/award_nominee/award_nominations./award/award_nomination/award	/m/02pqp12
/m/0l8z1	/award/award_category/nominees./award/award_nomination/nominated_for	/m/0pv3x
/m/016t_3	/education/educational_degree/people_with_this_degree./education/education/institution	/m/01wdl3
/m/0gj8t_b	/film/film/release_date_s./film/film_regional_release_date/film_release_region	/m/07ylj
/m/02sjf5	/award/award_nominee/award_nominations./award/award_nomination/award_nominee	/m/04cf09
/m/01vrt_c	/base/popstra/celebrity/friendship./base/popstra/friendship/participant	/m/02lnhv
/m/0sz28	/film/actor/film./film/performance/film	/m/0gjk1d
/m/018f8	/film/film/estimated_budget./measurement_unit/dated_money_value/currency	/m/09nqf
/m/0k4gf	/people/person/spouse_s./people/marriage/type_of_union	/m/04ztj
/m/02sgy	/music/performance_role/regular_performances./music/group_membership/role	/m/07xzm
/m/01ztgm	/people/person/places_lived./people/place_lived/location	/m/0fvxz
/m/0fm2_	/location/administrative_division/country	/m/07ssc
/m/02prw4h	/film/film/executive_produced_by	/m/02p65p
/m/03bx2lk	/film/film/language	/m/02h40lc
/m/0277jc	/education/educational_institution/students_graduates./education/education/student	/m/04jzj
/m/03f1zdw	/award/award_nominee/award_nominations./award/award_nomination/award_nominee	/m/016gr2
/m/099jhq	/award/award_category/nominees./award/award_nomination/nominated_for	/m/020fcn
/m/018vs	/music/performance_role/track_performances./music/track_contribution/role	/m/01qbl
/m/0r1yc	/base/biblioness/bibs_location/state	/m/01n7q
/m/05z_kps	/film/film/country	/m/059j2
/m/07s9rl0	/media_common/netflix_genre/titles	/m/026390q
/m/01vrz41	/award/award_nominee/award_nominations./award/award_nomination/award	/m/0c4z8
/m/04zd4m	/people/person/place_of_birth	/m/01sn04
/m/0m77m	/influence/influence_node/influenced_by	/m/045bg
/m/02g8mp	/award/award_category/winners./award/award_honor/award_winner	/m/05pdbs
/m/01xvb	/sports/sports_team/roster./american_football/football_roster_position/position	/m/023wyl
/m/05cgv	/olympics/olympic_participating_country/medals_won./olympics/olympic_medal_honor/medal	/m/02lq5w
/m/020fcn	/award/award_winning_work/awards_won./award/award_honor/award	/m/0gr0m
/m/0h1nt	/award/award_nominee/award_nominations./award/award_nomination/award	/m/0gqwc
/m/016tt2	/film/film_distributor/films_distributed./film/film_film_distributor_relationship/film	/m/02pxmgz
/m/01k5t_3	/people/person/place_of_birth	/m/0fvvz
/m/04gzd	/location/location/contains	/m/07_kq
/m/0265v21	/award/award_nominee/award_nominations./award/award_nomination/nominated_for	/m/02_1rq
/m/026dcvf	/award/award_nominee/award_nominations./award/award_nomination/award_nominee	/m/026dg51
/m/01tcf7	/award/award_nominee/award_nominations./award/award_nomination/award_nominee	/m/01yb09
/m/02c6d	/film/film/release_date_s./film/film_regional_release_date/film_release_region	/m/0chghy
/m/0gjvqm	/award/award_nominee/award_nominations./award/award_nomination/award	/m/02z0dfh
/m/0hv1t	/award/award_winning_work/awards_won./award/award_honor/award	/m/0gq_v
/m/09728	/food/food/nutrients./food/nutrition_fact/nutrient	/m/0h1wg
/m/04hwbq	/film/film/release_date_s./film/film_regional_release_date/film_release_region	/m/047yc
/m/07_3qd	/music/group_member/membership./music/group_membership/role	/m/018vs
/m/02qrv7	/award/award_nominated_work/award_nominations./award/award_nomination/nominated_for	/m/0g5pv3
/m/0dgst_d	/film/film/release_date_s./film/film_regional_release_date/film_release_region	/m/0345h
/m/05c1t6z	/award/award_ceremony/awards_presented./award/award_honor/award_winner	/m/0277470
/m/07brj	/music/performance_role/track_performances./music/track_contribution/role	/m/0bm02
/m/0137n0	/music/group_member/membership./music/group_membership/group	/m/01v0sx2
/m/04wgh	/location/statistical_region/gdp_nominal_per_capita./measurement_unit/dated_money_value/currency	/m/09nqf
/m/04ykg	/location/location/adjoin_s./location/adjoining_relationship/adjoins	/m/0pmq2
/m/01bzw5	/organization/endowed_organization/endowment./measurement_unit/dated_money_value/currency	/m/09nqf
/m/053rxgm	/film/film/release_date_s./film/film_regional_release_date/film_release_region	/m/0k6nt
/m/0ctw_b	/olympics/olympic_participating_country/athletes./olympics/olympic_athlete_affiliation/olympics	/m/0swbd
/m/016hvl	/influence/influence_node/influenced_by	/m/028p0
/m/0358x_	/award/award_winning_work/awards_won./award/award_honor/award_winner	/m/04wtx1
/m/01wdqrx	/music/artist/track_contributions./music/track_contribution/role	/m/026t6
/m/0cnztc4	/film/film/other_crew./film/film_crew_gig/film_crew_role	/m/0ch6mp2
/m/01t6b4	/tv/tv_producer/programs_produced./tv/tv_producer_term/producer_type	/m/0ckd1
/m/07vc_9	/people/person/spouse_s./people/marriage/type_of_union	/m/04ztj
/m/09dt7	/award/award_nominee/award_nominations./award/award_nomination/award	/m/02662b
/m/01v42g	/award/award_nominee/award_nominations./award/award_nomination/award_nominee	/m/0blbxk
/m/01kx_81	/award/award_winner/awards_won./award/award_honor/award_winner	/m/03kwtb
/m/07g_0c	/film/film/release_date_s./film/film_regional_release_date/film_release_region	/m/0345h
/m/0bg539	/music/group_member/membership./music/group_membership/role	/m/0l14md
/m/03s5lz	/film/film/estimated_budget./measurement_unit/dated_money_value/currency	/m/09nqf
/m/07ssc	/location/location/contains	/m/022_6
/m/0dgrmp	/sports/sports_position/players./sports/sports_team_roster/team	/m/03x746
/m/032_wv	/award/award_winning_work/awards_won./award/award_honor/award_winner	/m/0n6f8
/m/01b9ck	/award/award_winner/awards_won./award/award_honor/award_winner	/m/086k8
/m/05k2s_	/award/award_nominee/award_nominations./award/award_nomination/award_nominee	/m/04bdxl
/m/09c7w0	/location/country/second_level_divisions	/m/0m7fm
/m/0fj52s	/food/food/nutrients./food/nutrition_fact/nutrient	/m/08lb68
/m/02mjs7	/education/educational_degree/people_with_this_degree./education/education/institution	/m/02583l
/m/0gq9h	/award/award_category/nominees./award/award_nomination/nominated_for	/m/04mzf8
/m/05fg2	/people/person/nationality	/m/02jx1
/m/069q4f	/award/award_winning_work/awards_won./award/award_honor/award	/m/07cbcy
/m/0gs9p	/award/award_category/winners./award/award_honor/award_winner	/m/05drq5
/m/059j2	/user/tsegaran/random/taxonomy_subject/entry./user/tsegaran/random/taxonomy_entry/taxonomy	/m/04n6k
/m/053tj7	/film/film/genre	/m/017fp
/m/0fkvn	/government/government_office_category/officeholders./government/government_position_held/jurisdiction_of_office	/m/07ww5
/m/0416y94	/film/film/genre	/m/05p553
/m/0drsm	/location/location/contains	/m/0xy28
/m/01vs14j	/music/artist/track_contributions./music/track_contribution/role	/m/0dwsp
/m/01qvgl	/award/award_nominee/award_nominations./award/award_nomination/award	/m/0gqz2
/m/04t7ts	/people/person/nationality	/m/09c7w0
/m/09c7w0	/location/country/second_level_divisions	/m/0n5fl
/m/01lhy	/education/field_of_study/students_majoring./education/education/student	/m/0kn4c
/m/03m4mj	/award/award_winning_work/awards_won./award/award_honor/honored_for	/m/01vfqh
/m/03qlv7	/music/instrument/instrumentalists	/m/01l4zqz
/m/026q3s3	/film/film/language	/m/02bjrlw
/m/0pz91	/award/award_nominee/award_nominations./award/award_nomination/award	/m/05pcn59
/m/0ftf0f	/sports/sports_team/roster./american_football/football_historical_roster_position/position_s	/m/06b1q
/m/09qr6	/people/person/places_lived./people/place_lived/location	/m/017cjb
/m/03cs_z7	/award/award_nominee/award_nominations./award/award_nomination/award_nominee	/m/07s6tbm
/m/05lb87	/award/award_winner/awards_won./award/award_honor/award_winner	/m/030znt
/m/049bmk	/soccer/football_team/current_roster./sports/sports_team_roster/position	/m/02sdk9v
/m/0pgjm	/people/person/profession	/m/09jwl
/m/0jmfv	/sports/sports_team/roster./basketball/basketball_roster_position/position	/m/01pv51
/m/01ngz1	/organization/organization/headquarters./location/mailing_address/state_province_region	/m/06mz5
/m/0w0d	/olympics/olympic_sport/athletes./olympics/olympic_athlete_affiliation/country	/m/035qy
/m/0h7x	/base/aareas/schema/administrative_area/capital	/m/0fhp9
/m/03rjj	/location/location/contains	/m/01lfvj
/m/05vsxz	/award/award_nominee/award_nominations./award/award_nomination/award_nominee	/m/0785v8
/m/02knnd	/people/person/places_lived./people/place_lived/location	/m/0284jb
/m/01wdqrx	/people/person/profession	/m/09lbv
/m/08pgl8	/soccer/football_team/current_roster./soccer/football_roster_position/position	/m/02_j1w
/m/01c9f2	/award/award_category/winners./award/award_honor/ceremony	/m/019bk0
/m/05kkh	/location/statistical_region/religions./location/religion_percentage/religion	/m/058x5
/m/047msdk	/film/film/genre	/m/05p553
/m/0bwh6	/award/award_nominee/award_nominations./award/award_nomination/award	/m/09sb52
/m/07ng9k	/film/film/genre	/m/06n90
/m/0136g9	/people/person/profession	/m/0dxtg
/m/014mlp	/education/educational_degree/people_with_this_degree./education/education/institution	/m/07tl0
/m/04dn09n	/award/award_category/nominees./award/award_nomination/nominated_for	/m/0gmcwlb
/m/0prjs	/award/award_nominee/award_nominations./award/award_nomination/nominated_for	/m/01kff7
/m/015rmq	/people/person/place_of_birth	/m/095w_
/m/0262zm	/award/award_category/winners./award/award_honor/award_winner	/m/01963w
/m/05cv94	/people/person/gender	/m/05zppz
/m/01wcp_g	/people/person/profession	/m/016z4k
/m/049dyj	/award/award_nominee/award_nominations./award/award_nomination/award_nominee	/m/0gcdzz
/m/0dl5d	/music/genre/artists	/m/04dqdk
/m/01yh3y	/people/person/profession	/m/0np9r
/m/048lv	/film/actor/film./film/performance/film	/m/044g_k
/m/0dtfn	/film/film/executive_produced_by	/m/0343h
/m/05mt_q	/award/award_nominee/award_nominations./award/award_nomination/award	/m/01c427
/m/0bjrnt	/education/educational_degree/people_with_this_degree./education/education/institution	/m/05f7s1
/m/0gq_v	/award/award_category/nominees./award/award_nomination/nominated_for	/m/017gm7
/m/0f721s	/tv/tv_producer/programs_produced./tv/tv_producer_term/program	/m/019nnl
/m/0fr59	/location/hud_foreclosure_area/estimated_number_of_mortgages./measurement_unit/dated_integer/source	/m/0jbk9
/m/01k8rb	/base/popstra/celebrity/friendship./base/popstra/friendship/participant	/m/01j4ls
/m/011zf2	/award/award_winner/awards_won./award/award_honor/award_winner	/m/03xgm3
/m/013cr	/film/actor/film./film/performance/film	/m/0sxfd
/m/011yrp	/film/film/genre	/m/02l7c8
/m/04mz10g	/award/award_nominee/award_nominations./award/award_nomination/award_nominee	/m/04y79_n
/m/01n7q	/location/location/contains	/m/0r7fy
/m/0ftps	/music/group_member/membership./music/group_membership/role	/m/05r5c
/m/031zkw	/people/person/nationality	/m/09c7w0
/m/07ssc	/location/location/contains	/m/0zc6f
/m/014lc_	/film/film/release_date_s./film/film_regional_release_date/film_release_region	/m/06mzp
/m/01yhvv	/people/person/places_lived./people/place_lived/location	/m/01r32
/m/05148p4	/music/performance_role/regular_performances./music/group_membership/group	/m/067mj
/m/0223bl	/soccer/football_team/current_roster./sports/sports_team_roster/position	/m/02sdk9v
/m/07sbbz2	/music/genre/artists	/m/01p9hgt
/m/024rbz	/film/film_distributor/films_distributed./film/film_film_distributor_relationship/film	/m/09p0ct
/m/0162c8	/award/award_nominee/award_nominations./award/award_nomination/award_nominee	/m/043q6n_
/m/03fghg	/film/actor/film./film/performance/film	/m/02vw1w2
/m/02lk1s	/award/award_nominee/award_nominations./award/award_nomination/award_nominee	/m/02773nt
/m/02rqwhl	/film/film/release_date_s./film/film_regional_release_date/film_release_distribution_medium	/m/029j_
/m/07qg8v	/film/film/country	/m/0f8l9c
/m/02773nt	/award/award_nominee/award_nominations./award/award_nomination/award_nominee	/m/0p_2r
/m/01qhm_	/people/ethnicity/people	/m/01rh0w
/m/04m1bm	/film/film/language	/m/02h40lc
/m/07z1m	/location/location/contains	/m/0mnzd
/m/06x68	/sports/professional_sports_team/draft_picks./sports/sports_league_draft_pick/school	/m/01j_06
/m/02g3ft	/award/award_category/nominees./award/award_nomination/nominated_for	/m/01f7gh
/m/022_lg	/people/person/profession	/m/0dxtg
/m/0395lw	/music/performance_role/guest_performances./music/recording_contribution/performance_role	/m/0239kh
/m/0ddd0gc	/tv/tv_program/regular_cast./tv/regular_tv_appearance/actor	/m/0clvcx
/m/0xzly	/music/performance_role/track_performances./music/track_contribution/role	/m/01vdm0
/m/0512p	/sports/sports_team/colors	/m/06fvc
/m/017zq0	/education/educational_institution/campuses	/m/017zq0
/m/099cng	/award/award_category/winners./award/award_honor/ceremony	/m/0hr6lkl
/m/054krc	/award/award_category/nominees./award/award_nomination/nominated_for	/m/0bscw
/m/0292l3	/people/person/languages	/m/02h40lc
/m/033tf_	/people/ethnicity/people	/m/01wjrn
/m/02pjc1h	/film/film/language	/m/04306rv
/m/059x66	/award/award_ceremony/awards_presented./award/award_honor/honored_for	/m/0pb33
/m/04zyhx	/film/film/release_date_s./film/film_regional_release_date/film_release_region	/m/03rjj
/m/0jqn5	/film/film/release_date_s./film/film_regional_release_date/film_release_region	/m/06qd3
/m/0qm98	/film/film/estimated_budget./measurement_unit/dated_money_value/currency	/m/09nqf
/m/0cz8mkh	/film/film/distributors./film/film_film_distributor_relationship/region	/m/07ssc
/m/05ywg	/travel/travel_destination/climate./travel/travel_destination_monthly_climate/month	/m/04w_7
/m/02g87m	/award/award_winner/awards_won./award/award_honor/award_winner	/m/03n08b
/m/06w2sn5	/people/person/profession	/m/09jwl
/m/0gtvrv3	/film/film/release_date_s./film/film_regional_release_date/film_release_region	/m/0fq8f
/m/02vklm3	/sports/sports_team/roster./american_football/football_roster_position/position	/m/06b1q
/m/03bx0bm	/music/performance_role/regular_performances./music/group_membership/group	/m/01vsxdm
/m/0cd25	/people/cause_of_death/people	/m/05sq84
/m/03twd6	/film/film/release_date_s./film/film_regional_release_date/film_release_region	/m/07t21
/m/0319l	/music/performance_role/regular_performances./music/group_membership/role	/m/0g2dz
/m/02w0dc0	/award/award_nominee/award_nominations./award/award_nomination/nominated_for	/m/03fts
/m/02d44q	/film/film/release_date_s./film/film_regional_release_date/film_release_region	/m/05qx1
/m/060c4	/organization/role/leaders./organization/leadership/organization	/m/06jk5_
/m/07y9w5	/film/film/production_companies	/m/054lpb6
/m/01ckbq	/award/award_category/winners./award/award_honor/ceremony	/m/01c6qp
/m/02r79_h	/film/film/release_date_s./film/film_regional_release_date/film_release_region	/m/09c7w0
/m/02g9p4	/music/performance_role/regular_performances./music/group_membership/role	/m/0dwsp
/m/02778pf	/award/award_nominee/award_nominations./award/award_nomination/award_nominee	/m/0284gcb
/m/0d_q40	/soccer/football_team/current_roster./sports/sports_team_roster/position	/m/02nzb8
/m/02lgj6	/award/award_nominee/award_nominations./award/award_nomination/award_nominee	/m/0521rl1
/m/045c66	/film/actor/film./film/performance/film	/m/05sxzwc
/m/01719t	/film/film/music	/m/0244r8
/m/0fpkhkz	/film/film/release_date_s./film/film_regional_release_date/film_release_region	/m/0b90_r
/m/0krdk	/business/job_title/people_with_this_title./business/employment_tenure/company	/m/0cv9b
/m/05j82v	/film/film/genre	/m/07s9rl0
/m/0_7z2	/location/hud_foreclosure_area/estimated_number_of_mortgages./measurement_unit/dated_integer/source	/m/0jbk9
/m/07ssc	/location/location/contains	/m/0dhdp
/m/0dwtp	/music/performance_role/regular_performances./music/group_membership/role	/m/013y1f
/m/011yqc	/film/film/release_date_s./film/film_regional_release_date/film_release_region	/m/015qh
/m/04jkpgv	/film/film/release_date_s./film/film_regional_release_date/film_release_region	/m/01znc_
/m/03y1mlp	/people/person/nationality	/m/07ssc
/m/05qx1	/organization/organization_member/member_of./organization/organization_membership/organization	/m/02vk52z
/m/029sk	/medicine/disease/notable_people_with_this_condition	/m/01pw2f1
/m/02r4qs	/people/person/places_lived./people/place_lived/location	/m/0wp9b
/m/01t8sr	/education/educational_institution/school_type	/m/01_9fk
/m/09z2b7	/film/film/genre	/m/060__y
/m/03s6l2	/film/film/film_format	/m/07fb8_
/m/03rs8y	/people/person/profession	/m/0dxtg
/m/01hmnh	/media_common/netflix_genre/titles	/m/0b60sq
/m/0340hj	/film/film/film_format	/m/07fb8_
/m/0bxtg	/award/award_winner/awards_won./award/award_honor/award_winner	/m/05hj0n
/m/044ntk	/people/person/spouse_s./people/marriage/type_of_union	/m/04ztj
/m/017d77	/education/educational_institution_campus/educational_institution	/m/017d77
/m/044mm6	/award/award_nominee/award_nominations./award/award_nomination/award_nominee	/m/07f3xb
/m/0ft5vs	/sports/sports_team/roster./american_football/football_roster_position/position	/m/02g_6j
/m/04w7rn	/film/film/release_date_s./film/film_regional_release_date/film_release_region	/m/09c7w0
/m/013zdg	/education/educational_degree/people_with_this_degree./education/education/institution	/m/07lx1s
/m/01wp8w7	/people/person/spouse_s./people/marriage/type_of_union	/m/04ztj
/m/02lkcc	/people/deceased_person/place_of_death	/m/030qb3t
/m/05pd94v	/award/award_ceremony/awards_presented./award/award_honor/award_winner	/m/07z542
/m/03qnvdl	/film/film/other_crew./film/film_crew_gig/film_crew_role	/m/0ch6mp2
/m/0bkj86	/education/educational_degree/people_with_this_degree./education/education/major_field_of_study	/m/04_tv
/m/01_4z	/people/person/profession	/m/01c6nk
/m/049g_xj	/film/actor/film./film/performance/film	/m/02rv_dz
/m/05183k	/award/award_winner/awards_won./award/award_honor/award_winner	/m/05prs8
/m/05148p4	/music/instrument/instrumentalists	/m/01p45_v
/m/02r1c18	/film/film/release_date_s./film/film_regional_release_date/film_release_region	/m/06c1y
/m/03jldb	/award/award_nominee/award_nominations./award/award_nomination/award_nominee	/m/02wcx8c
/m/07y2s	/base/schemastaging/organization_extra/phone_number./base/schemastaging/phone_sandbox/service_location	/m/02j9z
/m/0crx5w	/tv/tv_producer/programs_produced./tv/tv_producer_term/program	/m/0124k9
/m/01jv1z	/music/record_label/artist	/m/01r9fv
/m/04nw9	/people/person/profession	/m/02hrh1q
/m/013y1f	/music/performance_role/guest_performances./music/recording_contribution/performance_role	/m/0395lw
/m/0345h	/media_common/netflix_genre/titles	/m/0d6b7
/m/0168ls	/award/award_winning_work/awards_won./award/award_honor/award_winner	/m/0j582
/m/09y20	/award/award_nominee/award_nominations./award/award_nomination/award_nominee	/m/05tk7y
/m/020lpx	/common/topic/webpage./common/webpage/category	/m/08mbj5d
/m/0gj9qxr	/film/film/release_date_s./film/film_regional_release_date/film_release_region	/m/05r4w
/m/0g5b0q5	/award/award_ceremony/awards_presented./award/award_honor/award_winner	/m/06cgy
/m/061fhg	/music/genre/artists	/m/03qmj9
/m/07bs0	/olympics/olympic_sport/athletes./olympics/olympic_athlete_affiliation/country	/m/01mjq
/m/027f7dj	/award/award_winner/awards_won./award/award_honor/award_winner	/m/0gjvqm
/m/05hqv	/common/topic/webpage./common/webpage/category	/m/08mbj5d
/m/030_1m	/award/award_nominee/award_nominations./award/award_nomination/nominated_for	/m/026n4h6
/m/0fpjd_g	/music/artist/track_contributions./music/track_contribution/role	/m/0dwsp
/m/07fq1y	/award/award_winner/awards_won./award/award_honor/award_winner	/m/01g257
/m/01c4_6	/award/award_category/winners./award/award_honor/award_winner	/m/0ggl02
/m/0f2df	/base/popstra/celebrity/dated./base/popstra/dated/participant	/m/01pl9g
/m/0_ytw	/common/topic/webpage./common/webpage/category	/m/08mbj5d
/m/071x0k	/people/ethnicity/geographic_distribution	/m/09c7w0
/m/06by7	/music/genre/artists	/m/03g5jw
/m/0342h	/music/performance_role/track_performances./music/track_contribution/role	/m/0l15bq
/m/03ttfc	/people/ethnicity/people	/m/01qscs
/m/05tfm	/sports/sports_team/roster./american_football/football_historical_roster_position/position_s	/m/02g_6j
/m/0bynt	/olympics/olympic_sport/athletes./olympics/olympic_athlete_affiliation/country	/m/0169t
/m/0jm2v	/sports/sports_team/roster./basketball/basketball_roster_position/position	/m/0ctt4z
/m/03cvfg	/people/person/profession	/m/01445t
/m/02vxq9m	/award/award_winning_work/awards_won./award/award_honor/award_winner	/m/01713c
/m/01kvqc	/music/artist/track_contributions./music/track_contribution/role	/m/03qlv7
/m/02gx2k	/award/award_category/winners./award/award_honor/ceremony	/m/01bx35
/m/021yc7p	/award/award_nominee/award_nominations./award/award_nomination/nominated_for	/m/0qm8b
/m/02rdyk7	/award/award_category/nominees./award/award_nomination/nominated_for	/m/0p_th
/m/0tyql	/common/topic/webpage./common/webpage/category	/m/08mbj5d
/m/02c4s	/people/person/places_lived./people/place_lived/location	/m/01xd9
/m/060c4	/government/government_office_category/officeholders./government/government_position_held/jurisdiction_of_office	/m/05v10
/m/04lgymt	/award/award_nominee/award_nominations./award/award_nomination/award_nominee	/m/01vvydl
/m/02p21g	/influence/influence_node/influenced_by	/m/01nczg
/m/05pbl56	/film/film/featured_film_locations	/m/0rh6k
/m/09m6kg	/film/film/other_crew./film/film_crew_gig/film_crew_role	/m/09vw2b7
/m/02whj	/music/artist/track_contributions./music/track_contribution/role	/m/0342h
/m/0dlglj	/people/person/gender	/m/05zppz
/m/0dr_4	/film/film/language	/m/02bjrlw
/m/03yl2t	/base/x2010fifaworldcupsouthafrica/world_cup_squad/current_world_cup_squad./base/x2010fifaworldcupsouthafrica/current_world_cup_squad/current_club	/m/025txtg
/m/0203v	/people/person/nationality	/m/09c7w0
/m/0gs9p	/award/award_category/winners./award/award_honor/ceremony	/m/073hmq
/m/0gxtknx	/film/film/release_date_s./film/film_regional_release_date/film_release_region	/m/06bnz
/m/0184jc	/award/award_nominee/award_nominations./award/award_nomination/award_nominee	/m/0q9kd
/m/0gztl	/business/business_operation/industry	/m/0vg8
/m/01xcqc	/base/popstra/celebrity/dated./base/popstra/dated/participant	/m/01mqz0
/m/07ssc	/olympics/olympic_participating_country/athletes./olympics/olympic_athlete_affiliation/olympics	/m/09x3r
/m/060c4	/organization/role/leaders./organization/leadership/organization	/m/02kth6
/m/025ndl	/military/military_combatant/military_conflicts./military/military_combatant_group/combatants	/m/0g78xc
/m/01sbf2	/people/person/profession	/m/01c72t
/m/033q4k	/education/educational_institution/students_graduates./education/education/student	/m/07s93v
/m/0h7x	/olympics/olympic_participating_country/medals_won./olympics/olympic_medal_honor/olympics	/m/01f1jy
/m/02847m9	/film/film/personal_appearances./film/personal_film_appearance/person	/m/0157m
/m/04l8xw	/organization/organization/headquarters./location/mailing_address/citytown	/m/0f2wj
/m/09rp4r_	/people/person/nationality	/m/09c7w0
/m/02lxj_	/people/person/religion	/m/051kv
/m/01f8gz	/film/film/genre	/m/03q4nz
/m/03fn8k	/soccer/football_team/current_roster./sports/sports_team_roster/position	/m/02_j1w
/m/0436yk	/film/film/genre	/m/06n90
/m/0cqh46	/award/award_category/winners./award/award_honor/award_winner	/m/09y20
/m/013jz2	/common/topic/webpage./common/webpage/category	/m/08mbj5d
/m/027cxsm	/award/award_nominee/award_nominations./award/award_nomination/nominated_for	/m/08jgk1
/m/0cqt41	/sports/professional_sports_team/draft_picks./sports/sports_league_draft_pick/draft	/m/02rl201
/m/09wj5	/award/award_nominee/award_nominations./award/award_nomination/award_nominee	/m/01l2fn
/m/024y8p	/organization/endowed_organization/endowment./measurement_unit/dated_money_value/currency	/m/09nqf
/m/0pmpl	/location/location/time_zones	/m/02fqwt
/m/07l24	/sports/sports_team/roster./american_football/football_roster_position/position	/m/047g8h
/m/0cd2vh9	/film/film/production_companies	/m/016tt2
/m/07s8r0	/award/award_nominee/award_nominations./award/award_nomination/award_nominee	/m/02p65p
/m/0bq8tmw	/film/film/other_crew./film/film_crew_gig/crewmember	/m/09pjnd
/m/09txzv	/film/film/country	/m/0345h
/m/017r2	/people/deceased_person/place_of_death	/m/0156q
/m/0l14qv	/music/performance_role/regular_performances./music/group_membership/role	/m/05ljv7
/m/01nzs7	/common/topic/webpage./common/webpage/category	/m/08mbj5d
/m/01f62	/travel/travel_destination/climate./travel/travel_destination_monthly_climate/month	/m/06vkl
/m/02lg9w	/award/award_winner/awards_won./award/award_honor/award_winner	/m/01l1sq
/m/0464pz	/tv/tv_program/regular_cast./tv/regular_tv_appearance/actor	/m/01bpc9
/m/01w3v	/education/educational_institution/students_graduates./education/education/student	/m/02lk1s
/m/01hww_	/music/instrument/instrumentalists	/m/0l12d
/m/07csf4	/people/deceased_person/place_of_death	/m/0h7h6
/m/015zxh	/base/biblioness/bibs_location/state	/m/01n7q
/m/018vs	/music/instrument/instrumentalists	/m/012x4t
/m/0356lc	/common/topic/webpage./common/webpage/category	/m/08mbj5d
/m/0cb4j	/location/location/contains	/m/0r2l7
/m/02bxd	/music/performance_role/track_performances./music/track_contribution/role	/m/01w4dy
/m/02jgm0	/soccer/football_team/current_roster./soccer/football_roster_position/position	/m/02_j1w
/m/060c4	/business/job_title/people_with_this_title./business/employment_tenure/company	/m/04rwx
/m/028lc8	/people/person/spouse_s./people/marriage/type_of_union	/m/04ztj
/m/03v6t	/education/educational_institution/students_graduates./education/education/major_field_of_study	/m/01mkq
/m/02tr7d	/award/award_nominee/award_nominations./award/award_nomination/award	/m/0ck27z
/m/0gp9mp	/award/award_nominee/award_nominations./award/award_nomination/nominated_for	/m/0168ls
/m/02_hj4	/film/actor/film./film/performance/film	/m/031t2d
/m/01v_pj6	/people/person/nationality	/m/07ssc
/m/01j_cy	/education/educational_institution/colors	/m/083jv
/m/05fnl9	/people/person/profession	/m/0cbd2
/m/021vwt	/award/award_nominee/award_nominations./award/award_nomination/award_nominee	/m/02zyy4
/m/017v_	/location/location/contains	/m/05x30m
/m/07szy	/education/educational_institution/students_graduates./education/education/major_field_of_study	/m/02ky346
/m/03ft8	/people/person/nationality	/m/09c7w0
/m/05r5c	/music/performance_role/regular_performances./music/group_membership/group	/m/01wv9xn
/m/072x7s	/film/film/production_companies	/m/030_1_
/m/024l2y	/film/film/story_by	/m/032v0v
/m/01fwj8	/people/person/profession	/m/0np9r
/m/05zvj3m	/award/award_category/nominees./award/award_nomination/nominated_for	/m/03lrht
/m/0gh4g0	/music/record_label/artist	/m/01w923
/m/0bkj86	/education/educational_degree/people_with_this_degree./education/education/major_field_of_study	/m/06ms6
/m/080dyk	/sports/pro_athlete/teams./sports/sports_team_roster/team	/m/0182r9
/m/010dft	/location/location/contains	/m/01nkcn
/m/02jt1k	/film/actor/film./film/performance/film	/m/0bh8yn3
/m/07ssc	/location/location/contains	/m/04jpl
/m/0c00zd0	/film/film/other_crew./film/film_crew_gig/film_crew_role	/m/02r96rf
/m/0k611	/award/award_category/nominees./award/award_nomination/nominated_for	/m/0sxfd
/m/094jv	/base/petbreeds/city_with_dogs/top_breeds./base/petbreeds/dog_city_relationship/dog_breed	/m/0km5c
/m/04n52p6	/film/film/release_date_s./film/film_regional_release_date/film_release_region	/m/0ctw_b
/m/05cj_j	/film/film/release_date_s./film/film_regional_release_date/film_release_distribution_medium	/m/029j_
/m/06hhrs	/award/award_nominee/award_nominations./award/award_nomination/nominated_for	/m/02r1c18
/m/05p3738	/film/film/release_date_s./film/film_regional_release_date/film_release_distribution_medium	/m/029j_
/m/06v_gh	/award/award_winner/awards_won./award/award_honor/award_winner	/m/09gffmz
/m/06h4y9	/soccer/football_team/current_roster./sports/sports_team_roster/position	/m/02sdk9v
/m/0ksf29	/people/person/profession	/m/01d_h8
/m/04bpm6	/music/artist/track_contributions./music/track_contribution/role	/m/01vj9c
/m/0hmr4	/award/award_winning_work/awards_won./award/award_honor/award	/m/02y_rq5
/m/02g_6x	/sports/sports_position/players./sports/sports_team_roster/team	/m/0fgg8c
/m/04dn09n	/award/award_category/winners./award/award_honor/award_winner	/m/05kfs
/m/06cv1	/people/person/places_lived./people/place_lived/location	/m/0f2w0
/m/01qkqwg	/award/award_winner/awards_won./award/award_honor/award_winner	/m/03xgm3
/m/04f525m	/film/film_distributor/films_distributed./film/film_film_distributor_relationship/film	/m/075wx7_
/m/09sb52	/award/award_category/winners./award/award_honor/award_winner	/m/0fsm8c
/m/09tqxt	/award/award_category/nominees./award/award_nomination/nominated_for	/m/02r8hh_
/m/01y3c	/sports/professional_sports_team/draft_picks./sports/sports_league_draft_pick/school	/m/05krk
/m/01n4f8	/influence/influence_node/influenced_by	/m/02pb53
/m/0c3kw	/award/award_nominee/award_nominations./award/award_nomination/award	/m/02662b
/m/07h9gp	/film/film/genre	/m/01hwc6
/m/03v_5	/base/biblioness/bibs_location/state	/m/059rby
/m/03bx0bm	/music/performance_role/regular_performances./music/group_membership/role	/m/018vs
/m/0fxgg9	/music/genre/artists	/m/03t9sp
/m/015pkc	/film/actor/film./film/performance/film	/m/029zqn
/m/01l9p	/award/award_nominee/award_nominations./award/award_nomination/award_nominee	/m/032w8h
/m/08815	/education/educational_institution/students_graduates./education/education/student	/m/01d494
/m/0170pk	/award/award_winner/awards_won./award/award_honor/award_winner	/m/015rkw
/m/0sx8l	/olympics/olympic_games/participating_countries	/m/0d060g
/m/0b_c7	/award/award_nominee/award_nominations./award/award_nomination/award	/m/019f4v
/m/0c8tkt	/film/film/release_date_s./film/film_regional_release_date/film_release_region	/m/05r4w
/m/035yn8	/film/film/release_date_s./film/film_regional_release_date/film_release_region	/m/07ssc
/m/0bcndz	/award/award_winning_work/awards_won./award/award_honor/honored_for	/m/0k4kk
/m/0gqwc	/award/award_category/winners./award/award_honor/ceremony	/m/0bzm81
/m/01756d	/music/genre/artists	/m/01fl3
/m/02hnl	/music/performance_role/regular_performances./music/group_membership/group	/m/05crg7
/m/01dzz7	/award/award_nominee/award_nominations./award/award_nomination/award	/m/040vk98
/m/02n9nmz	/award/award_category/nominees./award/award_nomination/nominated_for	/m/02q5g1z
/m/01grnp	/government/legislative_session/members./government/government_position_held/district_represented	/m/01x73
/m/02khs	/organization/organization_member/member_of./organization/organization_membership/organization	/m/02vk52z
/m/0crjn65	/base/aareas/schema/administrative_area/administrative_parent	/m/0dbdy
/m/01kkg5	/soccer/football_team/current_roster./soccer/football_roster_position/position	/m/0dgrmp
/m/06w33f8	/people/person/profession	/m/02hrh1q
/m/0gsg7	/tv/tv_network/programs./tv/tv_network_duration/program	/m/02bg8v
/m/0lp_cd3	/award/award_ceremony/awards_presented./award/award_honor/award_winner	/m/02wrhj
/m/09fqtq	/award/award_winner/awards_won./award/award_honor/award_winner	/m/05cj4r
/m/02zv4b	/common/topic/webpage./common/webpage/category	/m/08mbj5d
/m/04rrd	/location/location/contains	/m/09kvv
/m/06rmdr	/film/film/production_companies	/m/05h4t7
/m/09cm54	/award/award_category/winners./award/award_honor/award_winner	/m/0bl2g
/m/019v9k	/education/educational_degree/people_with_this_degree./education/education/institution	/m/0bthb
/m/049k07	/people/person/profession	/m/02hrh1q
/m/0416y94	/film/film/produced_by	/m/01gzm2
/m/01c59k	/people/person/profession	/m/020xn5
/m/0845v	/military/military_conflict/combatants./military/military_combatant_group/combatants	/m/03gk2
/m/0ft7sr	/people/person/nationality	/m/02jx1
/m/01z88t	/military/military_combatant/military_conflicts./military/military_combatant_group/combatants	/m/01z215
/m/0488g	/location/location/contains	/m/049dk
/m/039g82	/film/actor/film./film/performance/film	/m/06rmdr
/m/0dwtp	/music/performance_role/regular_performances./music/group_membership/role	/m/0g2dz
/m/02g3gj	/award/award_category/winners./award/award_honor/ceremony	/m/019bk0
/m/0gj9tn5	/film/film/release_date_s./film/film_regional_release_date/film_release_region	/m/015fr
/m/091z_p	/award/award_winning_work/awards_won./award/award_honor/award	/m/0gq_v
/m/02jm0n	/people/person/gender	/m/05zppz
/m/0hkq4	/location/location/contains	/m/0m_xy
/m/01pj7	/location/country/capital	/m/0fhzy
/m/01y3c	/sports/sports_team/roster./american_football/football_historical_roster_position/position_s	/m/05zm34
/m/0gs9p	/award/award_category/winners./award/award_honor/ceremony	/m/0dth6b
/m/058s57	/award/award_nominee/award_nominations./award/award_nomination/award_nominee	/m/03gr7w
/m/07sgfvl	/award/award_winner/awards_won./award/award_honor/award_winner	/m/05b__vr
/m/01hmnh	/media_common/netflix_genre/titles	/m/050xxm
/m/0f1vrl	/base/schemastaging/person_extra/net_worth./measurement_unit/dated_money_value/currency	/m/09nqf
/m/08hp53	/people/person/place_of_birth	/m/02_286
/m/015_30	/award/award_nominee/award_nominations./award/award_nomination/award	/m/01c92g
/m/02p65p	/award/award_nominee/award_nominations./award/award_nomination/award_nominee	/m/030h95
/m/0g9wdmc	/film/film/other_crew./film/film_crew_gig/film_crew_role	/m/0ch6mp2
/m/02q52q	/film/film/genre	/m/01g6gs
/m/064p92m	/people/person/gender	/m/05zppz
/m/018nnz	/award/award_nominated_work/award_nominations./award/award_nomination/nominated_for	/m/01dyvs
/m/09c7w0	/location/location/contains	/m/0lfgr
/m/0pz91	/film/actor/film./film/performance/film	/m/02f6g5
/m/01pgp6	/film/film/production_companies	/m/016tt2
/m/01p7yb	/people/person/places_lived./people/place_lived/location	/m/02_286
/m/0fdv3	/film/film/genre	/m/02kdv5l
/m/017fp	/media_common/netflix_genre/titles	/m/09gq0x5
/m/034np8	/award/award_nominee/award_nominations./award/award_nomination/award_nominee	/m/030hcs
/m/09vc4s	/people/ethnicity/people	/m/015882
/m/0770cd	/music/artist/track_contributions./music/track_contribution/role	/m/03m5k
/m/06_wqk4	/film/film/genre	/m/06cvj
/m/02yv_b	/award/award_ceremony/awards_presented./award/award_honor/honored_for	/m/09cr8
/m/0ftlkg	/award/award_ceremony/awards_presented./award/award_honor/honored_for	/m/0283_zv
/m/01yhm	/sports/professional_sports_team/draft_picks./sports/sports_league_draft_pick/school	/m/01j_9c
/m/05ztm4r	/award/award_nominee/award_nominations./award/award_nomination/award_nominee	/m/0806vbn
/m/09mq4m	/award/award_nominee/award_nominations./award/award_nomination/award	/m/02nhxf
/m/090q32	/soccer/football_team/current_roster./soccer/football_roster_position/position	/m/02sdk9v
/m/0hmr4	/film/film/language	/m/04306rv
/m/02bp37	/government/legislative_session/members./government/government_position_held/legislative_sessions	/m/03z5xd
/m/03t22m	/music/instrument/instrumentalists	/m/01ky2h
/m/02sdk9v	/sports/sports_position/players./sports/sports_team_roster/team	/m/07r78j
/m/016_mj	/people/person/employment_history./business/employment_tenure/company	/m/06rq1k
/m/012zng	/music/artist/origin	/m/01c40n
/m/026q3s3	/film/film/genre	/m/01jfsb
/m/04ztj	/people/marriage_union_type/unions_of_this_type./people/marriage/location_of_ceremony	/m/05l5n
/m/03d_w3h	/people/person/profession	/m/0np9r
/m/03k9fj	/media_common/netflix_genre/titles	/m/015x74
/m/09kn9	/tv/tv_program/genre	/m/01htzx
/m/02jyr8	/education/educational_institution/campuses	/m/02jyr8
/m/0241jw	/film/actor/film./film/performance/film	/m/02rb84n
/m/01k8q5	/education/educational_institution/students_graduates./education/education/student	/m/0kr5_
/m/0kfv9	/tv/tv_program/regular_cast./tv/regular_tv_appearance/actor	/m/021_rm
/m/017jv5	/film/film_distributor/films_distributed./film/film_film_distributor_relationship/film	/m/01kf3_9
/m/02lz1s	/award/award_nominee/award_nominations./award/award_nomination/award	/m/0gqz2
/m/052gzr	/award/award_nominee/award_nominations./award/award_nomination/award	/m/025m8y
/m/01c58j	/influence/influence_node/influenced_by	/m/0177s6
/m/026lj	/user/alexander/philosophy/philosopher/interests	/m/05r79
/m/0m491	/film/film/featured_film_locations	/m/01_d4
/m/0b76t12	/film/film/release_date_s./film/film_regional_release_date/film_release_region	/m/09c7w0
/m/0gr51	/award/award_category/nominees./award/award_nomination/nominated_for	/m/04qw17
/m/0gq9h	/award/award_category/nominees./award/award_nomination/nominated_for	/m/02q52q
/m/01t2h2	/people/person/profession	/m/02hrh1q
/m/03k7bd	/award/award_nominee/award_nominations./award/award_nomination/nominated_for	/m/02rx2m5
/m/016ywr	/film/actor/film./film/performance/film	/m/0cc7hmk
/m/04njml	/award/award_category/winners./award/award_honor/award_winner	/m/01jrz5j
/m/0hvb2	/award/award_winner/awards_won./award/award_honor/award_winner	/m/02bkdn
/m/01t07j	/people/person/spouse_s./people/marriage/type_of_union	/m/01g63y
/m/03mz9r	/tv/tv_writer/tv_programs./tv/tv_program_writer_relationship/tv_program	/m/0584r4
/m/0785v8	/film/actor/film./film/performance/film	/m/0cz_ym
/m/067jsf	/people/person/profession	/m/01d_h8
/m/081pw	/time/event/locations	/m/05rgl
/m/06x58	/award/award_winner/awards_won./award/award_honor/award_winner	/m/0261g5l
/m/03k50	/media_common/netflix_genre/titles	/m/04jwjq
/m/02qw1zx	/sports/sports_league_draft/picks./sports/sports_league_draft_pick/school	/m/0bx8pn
/m/02lnhv	/people/person/place_of_birth	/m/016v46
/m/02k84w	/music/instrument/instrumentalists	/m/0p5mw
/m/03xmy1	/people/person/languages	/m/04306rv
/m/016tw3	/film/film_distributor/films_distributed./film/film_film_distributor_relationship/film	/m/028cg00
/m/01cssf	/award/award_winning_work/awards_won./award/award_honor/award_winner	/m/01gq0b
/m/0d2psv	/soccer/football_team/current_roster./sports/sports_team_roster/position	/m/02sdk9v
/m/07gyv	/olympics/olympic_sport/athletes./olympics/olympic_athlete_affiliation/country	/m/02vzc
/m/0jnwx	/award/award_winning_work/awards_won./award/award_honor/award_winner	/m/02fgpf
/m/0j1yf	/celebrities/celebrity/sexual_relationships./celebrities/romantic_relationship/celebrity	/m/0320jz
/m/02d9k	/sports/pro_athlete/teams./sports/sports_team_roster/team	/m/01k2yr
/m/073bb	/award/award_nominee/award_nominations./award/award_nomination/award	/m/0c_n9
/m/07s6prs	/award/award_winner/awards_won./award/award_honor/award_winner	/m/05ztm4r
/m/04dn09n	/award/award_category/nominees./award/award_nomination/nominated_for	/m/026gyn_
/m/09146g	/film/film/release_date_s./film/film_regional_release_date/film_release_region	/m/047yc
/m/01vrncs	/award/award_nominee/award_nominations./award/award_nomination/award	/m/02wh75
/m/05kr_	/location/location/adjoin_s./location/adjoining_relationship/adjoins	/m/04rrx
/m/01yc02	/business/job_title/people_with_this_title./business/employment_tenure/company	/m/0l8sx
/m/0mj1l	/film/actor/film./film/performance/film	/m/011yth
/m/07wbk	/government/political_party/politicians_in_this_party./government/political_party_tenure/politician	/m/083pr
/m/03xsby	/film/film_distributor/films_distributed./film/film_film_distributor_relationship/film	/m/0fq7dv_
/m/0ch26b_	/film/film/release_date_s./film/film_regional_release_date/film_release_region	/m/01p1v
/m/066m4g	/award/award_nominee/award_nominations./award/award_nomination/award_nominee	/m/08m4c8
/m/0_7w6	/film/film/release_date_s./film/film_regional_release_date/film_release_region	/m/05v8c
/m/021p26	/soccer/football_team/current_roster./sports/sports_team_roster/position	/m/02nzb8
/m/0bs0bh	/award/award_category/winners./award/award_honor/award_winner	/m/03mg35
/m/0bjqh	/education/university/domestic_tuition./measurement_unit/dated_money_value/currency	/m/09nqf
/m/06s6l	/location/country/form_of_government	/m/018wl5
/m/0by1wkq	/film/film/country	/m/09c7w0
/m/0mhfr	/music/genre/artists	/m/04r1t
/m/0292l3	/award/award_nominee/award_nominations./award/award_nomination/award_nominee	/m/06cgy
/m/0gt_k	/people/person/profession	/m/0dz3r
/m/0k6nt	/olympics/olympic_participating_country/athletes./olympics/olympic_athlete_affiliation/olympics	/m/0kbws
/m/0btyf5z	/film/film/other_crew./film/film_crew_gig/film_crew_role	/m/09zzb8
/m/0c94fn	/award/award_nominee/award_nominations./award/award_nomination/nominated_for	/m/0dr_4
/m/0b82vw	/award/award_nominee/award_nominations./award/award_nomination/award	/m/0l8z1
/m/02vx4	/sports/sport/pro_athletes./sports/pro_sports_played/athlete	/m/0784v1
/m/040wdl	/award/award_nominee/award_nominations./award/award_nomination/award	/m/03r8tl
/m/0z4s	/award/award_nominee/award_nominations./award/award_nomination/nominated_for	/m/08r4x3
/m/0mxcf	/location/location/adjoin_s./location/adjoining_relationship/adjoins	/m/0mx6c
/m/04zwjd	/award/award_nominee/award_nominations./award/award_nomination/award	/m/054krc
/m/0lbj1	/people/person/profession	/m/01c72t
/m/01sxq9	/film/actor/film./film/performance/film	/m/03sxd2
/m/07ymr5	/people/person/profession	/m/02krf9
/m/0p9sw	/award/award_category/nominees./award/award_nomination/nominated_for	/m/03hj3b3
/m/0342h	/music/performance_role/regular_performances./music/group_membership/group	/m/02_5x9
/m/014dq7	/influence/influence_node/influenced_by	/m/06dl_
/m/0gr4k	/award/award_category/nominees./award/award_nomination/nominated_for	/m/0fy34l
/m/04myfb7	/award/award_winner/awards_won./award/award_honor/award_winner	/m/04mz10g
/m/06t61y	/award/award_nominee/award_nominations./award/award_nomination/award_nominee	/m/065jlv
/m/021_z5	/music/genre/artists	/m/019g40
/m/0fb0v	/music/record_label/artist	/m/0285c
/m/05qbckf	/film/film/release_date_s./film/film_regional_release_date/film_release_region	/m/0162v
/m/02wgln	/award/award_nominee/award_nominations./award/award_nomination/award_nominee	/m/01tcf7
/m/0f25w9	/food/food/nutrients./food/nutrition_fact/nutrient	/m/07hnp
/m/07w5rq	/education/educational_institution/school_type	/m/01_srz
/m/0nvrd	/location/location/contains	/m/0s69k
/m/050f0s	/film/film/other_crew./film/film_crew_gig/film_crew_role	/m/015h31
/m/0_7w6	/award/award_winning_work/awards_won./award/award_honor/award	/m/0l8z1
/m/01cgz	/film/film_subject/films	/m/050gkf
/m/06by7	/music/genre/artists	/m/01vrz41
/m/04rzd	/music/instrument/instrumentalists	/m/0zjpz
/m/01nd2c	/soccer/football_team/current_roster./sports/sports_team_roster/position	/m/0dgrmp
/m/0gqyl	/award/award_category/nominees./award/award_nomination/nominated_for	/m/070fnm
/m/0136p1	/people/person/languages	/m/02h40lc
/m/04y9dk	/people/person/place_of_birth	/m/0jcg8
/m/02hft3	/education/educational_institution/campuses	/m/02hft3
/m/0yjf0	/organization/endowed_organization/endowment./measurement_unit/dated_money_value/currency	/m/01nv4h
/m/01fh9	/people/person/places_lived./people/place_lived/location	/m/01n7q
/m/037s9x	/organization/non_profit_organization/registered_with./organization/non_profit_registration/registering_agency	/m/03z19
/m/04ktcgn	/award/award_nominee/award_nominations./award/award_nomination/nominated_for	/m/0pc62
/m/063vn	/people/person/religion	/m/0c8wxp
/m/0gz5hs	/award/award_nominee/award_nominations./award/award_nomination/nominated_for	/m/0584r4
/m/06gp3f	/award/award_nominee/award_nominations./award/award_nomination/award_nominee	/m/06mfvc
/m/09k56b7	/film/film/estimated_budget./measurement_unit/dated_money_value/currency	/m/09nqf
/m/0j1yf	/award/award_winner/awards_won./award/award_honor/award_winner	/m/04mn81
/m/0r540	/location/hud_foreclosure_area/estimated_number_of_mortgages./measurement_unit/dated_integer/source	/m/0jbk9
/m/02lf70	/award/award_nominee/award_nominations./award/award_nomination/award_nominee	/m/01r42_g
/m/01wz3cx	/people/person/profession	/m/09jwl
/m/01vb403	/people/person/spouse_s./people/marriage/type_of_union	/m/04ztj
/m/0b76kw1	/award/award_winning_work/awards_won./award/award_honor/award_winner	/m/0509bl
/m/0g51l1	/people/person/profession	/m/02jknp
/m/01wsl7c	/people/person/nationality	/m/07ssc
/m/0gq9h	/award/award_category/winners./award/award_honor/ceremony	/m/073h1t
/m/0gd0c7x	/film/film/release_date_s./film/film_regional_release_date/film_release_region	/m/0d0kn
/m/03fvqg	/people/person/place_of_birth	/m/0sg6b
/m/0mtdx	/location/location/contains	/m/0pzpz
/m/0m0jc	/music/genre/artists	/m/05k79
/m/031778	/film/film/distributors./film/film_film_distributor_relationship/film_distribution_medium	/m/0dq6p
/m/07c52	/media_common/netflix_genre/titles	/m/03d34x8
/m/02lyr4	/sports/sports_position/players./sports/sports_team_roster/team	/m/04913k
/m/03rl84	/people/person/profession	/m/016z4k
/m/07vk2	/education/educational_institution/students_graduates./education/education/major_field_of_study	/m/04rjg
/m/01nd2c	/soccer/football_team/current_roster./soccer/football_roster_position/position	/m/02_j1w
/m/06brp0	/award/award_nominee/award_nominations./award/award_nomination/award	/m/0cjyzs
/m/02s2ft	/people/person/place_of_birth	/m/04f_d
/m/0fj52s	/food/food/nutrients./food/nutrition_fact/nutrient	/m/01sh2
/m/01gtbb	/government/legislative_session/members./government/government_position_held/district_represented	/m/05k7sb
/m/0hpt3	/award/award_nominee/award_nominations./award/award_nomination/award	/m/05p1dby
/m/04t53l	/common/topic/webpage./common/webpage/category	/m/08mbj5d
/m/01hmnh	/media_common/netflix_genre/titles	/m/02vqhv0
/m/045bs6	/film/actor/film./film/performance/film	/m/04kzqz
/m/01vyp_	/award/award_nominee/award_nominations./award/award_nomination/award	/m/0l8z1
/m/028knk	/award/award_nominee/award_nominations./award/award_nomination/award	/m/09sb52
/m/05tk7y	/award/award_nominee/award_nominations./award/award_nomination/nominated_for	/m/020bv3
/m/02c8d7	/music/genre/artists	/m/01wbl_r
/m/0h_cssd	/award/award_ceremony/awards_presented./award/award_honor/award_winner	/m/01ycbq
/m/022xml	/education/university/domestic_tuition./measurement_unit/dated_money_value/currency	/m/09nqf
/m/015qsq	/award/award_winning_work/awards_won./award/award_honor/award_winner	/m/0bj9k
/m/05qd_	/film/film_distributor/films_distributed./film/film_film_distributor_relationship/film	/m/047qxs
/m/0gvrws1	/film/film/release_date_s./film/film_regional_release_date/film_release_region	/m/047yc
/m/01n7q	/location/statistical_region/religions./location/religion_percentage/religion	/m/051kv
/m/060c4	/organization/role/leaders./organization/leadership/organization	/m/031n8c
/m/02zn1b	/music/record_label/artist	/m/0dtd6
/m/0bdx29	/award/award_category/nominees./award/award_nomination/nominated_for	/m/01xr2s
/m/0lv1x	/olympics/olympic_games/sports	/m/06f41
/m/02k6rq	/award/award_winner/awards_won./award/award_honor/award_winner	/m/06t61y
/m/02mhfy	/film/actor/film./film/performance/film	/m/0hmm7
/m/018j2	/music/performance_role/guest_performances./music/recording_contribution/performance_role	/m/0342h
/m/050l8	/location/statistical_region/religions./location/religion_percentage/religion	/m/05sfs
/m/01fmys	/film/film/release_date_s./film/film_regional_release_date/film_release_region	/m/035dk
/m/09tqkv2	/film/film/genre	/m/06cvj
/m/012s5j	/people/person/nationality	/m/09c7w0
/m/0gx1bnj	/film/film/release_date_s./film/film_regional_release_date/film_release_region	/m/0chghy
/m/0gpjbt	/award/award_ceremony/awards_presented./award/award_honor/award_winner	/m/05d8vw
/m/02s62q	/organization/endowed_organization/endowment./measurement_unit/dated_money_value/currency	/m/09nqf
/m/026t6	/music/performance_role/track_performances./music/track_contribution/role	/m/05r5c
/m/0jym0	/film/film/genre	/m/0clz1b
/m/0dwr4	/music/performance_role/regular_performances./music/group_membership/role	/m/018vs
/m/054ky1	/award/award_category/winners./award/award_honor/ceremony	/m/0g5b0q5
/m/034x61	/award/award_nominee/award_nominations./award/award_nomination/award_nominee	/m/09f0bj
/m/09d5h	/tv/tv_network/programs./tv/tv_network_duration/program	/m/02xhpl
/m/01cyd5	/organization/organization/headquarters./location/mailing_address/state_province_region	/m/059f4
/m/015npr	/people/person/gender	/m/05zppz
/m/02s7tr	/sports/sports_position/players./sports/sports_team_roster/team	/m/05g76
/m/0gl88b	/award/award_nominee/award_nominations./award/award_nomination/award_nominee	/m/05x2t7
/m/02fb1n	/award/award_nominee/award_nominations./award/award_nomination/award	/m/0bdw6t
/m/018lg0	/music/genre/artists	/m/01czx
/m/0j2pg	/sports/sports_team/colors	/m/083jv
/m/09g8vhw	/film/film/language	/m/02h40lc
/m/06lgq8	/award/award_nominee/award_nominations./award/award_nomination/award_nominee	/m/01541z
/m/03ln8b	/award/award_winning_work/awards_won./award/award_honor/award_winner	/m/03lt8g
/m/019v9k	/education/educational_degree/people_with_this_degree./education/education/institution	/m/01bvw5
/m/03j43	/people/person/spouse_s./people/marriage/type_of_union	/m/04ztj
/m/01j8wk	/film/film/language	/m/02bjrlw
/m/04t7ts	/award/award_nominee/award_nominations./award/award_nomination/award	/m/09sb52
/m/0gmdkyy	/award/award_ceremony/awards_presented./award/award_honor/award_winner	/m/081lh
/m/02zmh5	/award/award_nominee/award_nominations./award/award_nomination/nominated_for	/m/048qrd
/m/0kvgxk	/film/film/produced_by	/m/0h1p
/m/06qgvf	/people/person/places_lived./people/place_lived/location	/m/030qb3t
/m/099ty	/location/location/time_zones	/m/02hczc
/m/0cb77r	/people/person/gender	/m/05zppz
/m/06lj1m	/people/person/spouse_s./people/marriage/type_of_union	/m/04ztj
/m/01hqhm	/film/film/other_crew./film/film_crew_gig/film_crew_role	/m/02rh1dz
/m/035dk	/organization/organization_member/member_of./organization/organization_membership/organization	/m/02vk52z
/m/02_j7t	/film/actor/film./film/performance/film	/m/0gydcp7
/m/05z7c	/film/film/other_crew./film/film_crew_gig/film_crew_role	/m/0dxtw
/m/0371rb	/soccer/football_team/current_roster./soccer/football_roster_position/position	/m/02nzb8
/m/023p33	/film/film/release_date_s./film/film_regional_release_date/film_release_distribution_medium	/m/02nxhr
/m/04rzd	/music/performance_role/regular_performances./music/group_membership/role	/m/028tv0
/m/064n1pz	/film/film/distributors./film/film_film_distributor_relationship/film_distribution_medium	/m/0735l
/m/041rx	/people/ethnicity/people	/m/022769
/m/018grr	/award/award_nominee/award_nominations./award/award_nomination/nominated_for	/m/034qzw
/m/036c_0	/film/actor/film./film/performance/film	/m/0j_tw
/m/02jxk	/user/ktrueman/default_domain/international_organization/member_states	/m/0345h
/m/0260bz	/film/film/country	/m/09c7w0
/m/01wxyx1	/film/actor/film./film/performance/film	/m/0gvrws1
/m/0c6g29	/award/award_winner/awards_won./award/award_honor/award_winner	/m/0dck27
/m/0gr4k	/award/award_category/nominees./award/award_nomination/nominated_for	/m/016z7s
/m/0gr4k	/award/award_category/nominees./award/award_nomination/nominated_for	/m/0bm2g
/m/01y49	/american_football/football_team/current_roster./sports/sports_team_roster/position	/m/047g8h
/m/05zrvfd	/award/award_category/nominees./award/award_nomination/nominated_for	/m/060v34
/m/02n4kr	/media_common/netflix_genre/titles	/m/02c638
/m/09ntbc	/soccer/football_player/current_team./sports/sports_team_roster/team	/m/02q3n9c
/m/05qw5	/people/person/place_of_birth	/m/01_d4
/m/07ssc	/media_common/netflix_genre/titles	/m/047n8xt
/m/018swb	/award/award_winner/awards_won./award/award_honor/award_winner	/m/0f6_dy
/m/01kv4mb	/award/award_nominee/award_nominations./award/award_nomination/award_nominee	/m/01vrncs
/m/0126rp	/people/person/gender	/m/05zppz
/m/05tfm	/sports/sports_team/roster./american_football/football_roster_position/position	/m/06b1q
/m/07z31v	/award/award_ceremony/awards_presented./award/award_honor/award_winner	/m/01j7rd
/m/035s95	/film/film/other_crew./film/film_crew_gig/film_crew_role	/m/02r96rf
/m/06b0d2	/award/award_nominee/award_nominations./award/award_nomination/award_nominee	/m/0443y3
/m/0lk8j	/olympics/olympic_games/medals_awarded./olympics/olympic_medal_honor/medal	/m/02lpp7
/m/019f4v	/award/award_category/nominees./award/award_nomination/nominated_for	/m/02__34
/m/0blg2	/olympics/olympic_games/medals_awarded./olympics/olympic_medal_honor/medal	/m/02lq67
/m/02rb84n	/film/film/produced_by	/m/06pj8
/m/01pcmd	/award/award_nominee/award_nominations./award/award_nomination/nominated_for	/m/0n2bh
/m/086qd	/award/award_nominee/award_nominations./award/award_nomination/award	/m/01by1l
/m/030qb3t	/travel/travel_destination/climate./travel/travel_destination_monthly_climate/month	/m/040fb
/m/01sl1q	/award/award_nominee/award_nominations./award/award_nomination/award_nominee	/m/03_wj_
/m/0dplh	/education/educational_institution/students_graduates./education/education/student	/m/015pxr
/m/08hmch	/film/film/release_date_s./film/film_regional_release_date/film_release_region	/m/09c7w0
/m/0f8l9c	/location/country/second_level_divisions	/m/0l9rg
/m/02vmzp	/people/person/nationality	/m/03rk0
/m/07g2b	/award/award_nominee/award_nominations./award/award_nomination/award	/m/04njml
/m/04nfpk	/sports/sports_position/players./sports/sports_team_roster/team	/m/0fht9f
/m/011k1h	/music/record_label/artist	/m/019g40
/m/07w3r	/organization/non_profit_organization/registered_with./organization/non_profit_registration/registering_agency	/m/03z19
/m/0yzvw	/film/film/release_date_s./film/film_regional_release_date/film_release_region	/m/06mkj
/m/02qhqz4	/film/film/other_crew./film/film_crew_gig/film_crew_role	/m/01vx2h
/m/0407yfx	/film/film/production_companies	/m/01795t
/m/011_6p	/music/performance_role/regular_performances./music/group_membership/role	/m/01dnws
/m/01y67v	/common/topic/webpage./common/webpage/category	/m/08mbj5d
/m/03knl	/film/actor/film./film/performance/film	/m/014kq6
/m/040db	/influence/influence_node/influenced_by	/m/04xjp
/m/0j6b5	/film/film/language	/m/03_9r
/m/06ybb1	/film/film/release_date_s./film/film_regional_release_date/film_release_distribution_medium	/m/029j_
/m/02h4rq6	/education/educational_degree/people_with_this_degree./education/education/institution	/m/01jtp7
/m/0b_fw	/film/actor/film./film/performance/film	/m/0bx0l
/m/01gtbb	/government/legislative_session/members./government/government_position_held/district_represented	/m/03v1s
/m/019bk0	/award/award_ceremony/awards_presented./award/award_honor/award_winner	/m/01w60_p
/m/04njml	/award/award_category/winners./award/award_honor/award_winner	/m/0144l1
/m/01jq34	/education/educational_institution/students_graduates./education/education/major_field_of_study	/m/01jzxy
/m/015rkw	/award/award_winner/awards_won./award/award_honor/award_winner	/m/015gw6
/m/051vz	/sports/professional_sports_team/draft_picks./sports/sports_league_draft_pick/school	/m/01ptt7
/m/02_2v2	/award/award_nominee/award_nominations./award/award_nomination/award_nominee	/m/04wtx1
/m/0f4_l	/film/film/other_crew./film/film_crew_gig/film_crew_role	/m/01pvkk
/m/0c3ns	/award/award_nominee/award_nominations./award/award_nomination/award	/m/019f4v
/m/02v1m7	/award/award_category/winners./award/award_honor/award_winner	/m/0l56b
/m/01f7j9	/people/person/profession	/m/02krf9
/m/02x4w6g	/award/award_category/nominees./award/award_nomination/nominated_for	/m/0fvr1
/m/04jlgp	/people/person/nationality	/m/02jx1
/m/056878	/award/award_ceremony/awards_presented./award/award_honor/award_winner	/m/01vsnff
/m/06f41	/olympics/olympic_sport/athletes./olympics/olympic_athlete_affiliation/country	/m/0163v
/m/09c7w0	/location/location/contains	/m/01fq7
/m/02yvct	/film/film/release_date_s./film/film_regional_release_date/film_release_region	/m/07ssc
/m/01cszh	/common/topic/webpage./common/webpage/category	/m/08mbj5d
/m/05g8ky	/tv/tv_producer/programs_produced./tv/tv_producer_term/program	/m/0gfzgl
/m/01xcqc	/award/award_nominee/award_nominations./award/award_nomination/award	/m/0bfvd4
/m/02jjdr	/music/record_label/artist	/m/0pyg6
/m/07w4j	/award/ranked_item/appears_in_ranked_lists./award/ranking/list	/m/09g7thr
/m/05g3v	/sports/sports_team/roster./american_football/football_roster_position/position	/m/02g_6j
/m/02jx1	/location/country/second_level_divisions	/m/0121c1
/m/01tfck	/award/award_nominee/award_nominations./award/award_nomination/award_nominee	/m/03knl
/m/0c11mj	/soccer/football_player/current_team./sports/sports_team_roster/team	/m/0266sb_
/m/07yk1xz	/film/film/featured_film_locations	/m/0g284
/m/0dq630k	/music/performance_role/regular_performances./music/group_membership/role	/m/07gql
/m/01hmnh	/media_common/netflix_genre/titles	/m/07p62k
/m/041mt	/people/person/gender	/m/05zppz
/m/0gr42	/award/award_category/winners./award/award_honor/ceremony	/m/0bvfqq
/m/07nt8p	/film/film/country	/m/01mjq
/m/02nbqh	/award/award_category/winners./award/award_honor/ceremony	/m/01bx35
/m/0bfvd4	/award/award_category/winners./award/award_honor/ceremony	/m/0gvstc3
/m/02cyfz	/award/award_nominee/award_nominations./award/award_nomination/nominated_for	/m/011yd2
/m/08664q	/people/person/gender	/m/05zppz
/m/02lq10	/film/actor/film./film/performance/film	/m/013q07
/m/01364q	/people/person/gender	/m/05zppz
/m/05zksls	/award/award_ceremony/awards_presented./award/award_honor/award_winner	/m/026c1
/m/0gs96	/award/award_category/nominees./award/award_nomination/nominated_for	/m/01_1pv
/m/02t_zq	/award/award_nominee/award_nominations./award/award_nomination/award	/m/0bdw6t
/m/014zfs	/people/person/profession	/m/0kyk
/m/09k2t1	/award/award_nominee/award_nominations./award/award_nomination/award_nominee	/m/07ss8_
/m/014mlp	/education/educational_degree/people_with_this_degree./education/education/institution	/m/01s0_f
/m/05b4rcb	/film/film_set_designer/film_sets_designed	/m/03kxj2
/m/0l6mp	/user/jg/default_domain/olympic_games/sports	/m/096f8
/m/0ymc8	/organization/organization/headquarters./location/mailing_address/state_province_region	/m/0jt5zcn
/m/03qnvdl	/film/film/release_date_s./film/film_regional_release_date/film_release_region	/m/0d060g
/m/0ch26b_	/film/film/release_date_s./film/film_regional_release_date/film_release_region	/m/05sb1
/m/01vs_v8	/award/award_nominee/award_nominations./award/award_nomination/award	/m/025m8l
/m/0453t	/influence/influence_node/influenced_by	/m/0j3v
/m/02p11jq	/music/record_label/artist	/m/09prnq
/m/01y9pk	/organization/endowed_organization/endowment./measurement_unit/dated_money_value/currency	/m/0ptk_
/m/0fqpc7d	/award/award_ceremony/awards_presented./award/award_honor/award_winner	/m/03jvmp
/m/01_9c1	/sports/sports_position/players./sports/sports_team_roster/team	/m/0fht9f
/m/02c638	/film/film/genre	/m/02n4kr
/m/05zjtn4	/education/educational_institution/students_graduates./education/education/student	/m/01q415
/m/03lty	/music/genre/artists	/m/0167_s
/m/01qncf	/award/award_winning_work/awards_won./award/award_honor/award	/m/02x8n1n
/m/01679d	/music/performance_role/guest_performances./music/recording_contribution/performance_role	/m/05r5c
/m/0dclg	/travel/travel_destination/climate./travel/travel_destination_monthly_climate/month	/m/040fv
/m/059_c	/location/location/adjoin_s./location/adjoining_relationship/adjoins	/m/07srw
/m/09td7p	/award/award_category/winners./award/award_honor/award_winner	/m/0f4vbz
/m/01wyzyl	/people/person/religion	/m/02rxj
/m/0z1cr	/common/topic/webpage./common/webpage/category	/m/08mbj5d
/m/01b195	/film/film/other_crew./film/film_crew_gig/crewmember	/m/09rp4r_
/m/01q_ph	/award/award_nominee/award_nominations./award/award_nomination/award_nominee	/m/01y_px
/m/025tdwc	/people/person/profession	/m/0dgd_
/m/01lb14	/olympics/olympic_sport/athletes./olympics/olympic_athlete_affiliation/country	/m/03rj0
/m/049k07	/people/person/profession	/m/0dxtg
/m/02_j1w	/sports/sports_position/players./sports/sports_team_roster/team	/m/047g6m
/m/02jg92	/people/person/profession	/m/09jwl
/m/0300cp	/business/business_operation/industry	/m/03qh03g
/m/01zmpg	/people/person/sibling_s./people/sibling_relationship/sibling	/m/013v5j
/m/05dbf	/award/award_winner/awards_won./award/award_honor/award_winner	/m/018grr
/m/03lt8g	/people/person/places_lived./people/place_lived/location	/m/030qb3t
/m/04qhdf	/organization/organization/headquarters./location/mailing_address/citytown	/m/013yq
/m/06xj93	/soccer/football_team/current_roster./sports/sports_team_roster/position	/m/02nzb8
/m/07b2lv	/people/person/nationality	/m/02jx1
/m/04fzfj	/award/award_winning_work/awards_won./award/award_honor/award_winner	/m/030_1m
/m/0170qf	/award/award_nominee/award_nominations./award/award_nomination/award	/m/02x73k6
/m/04smkr	/award/award_winner/awards_won./award/award_honor/award_winner	/m/02vy5j
/m/0p_pd	/influence/influence_node/influenced_by	/m/01wj9y9
/m/07hbxm	/film/actor/film./film/performance/film	/m/020bv3
/m/0721cy	/people/person/profession	/m/02krf9
/m/018h2	/media_common/netflix_genre/titles	/m/02s4l6
/m/0f40w	/award/award_nominated_work/award_nominations./award/award_nomination/nominated_for	/m/02725hs
/m/02wt0	/location/location/adjoin_s./location/adjoining_relationship/adjoins	/m/07z5n
/m/0gx_st	/award/award_ceremony/awards_presented./award/award_honor/honored_for	/m/01q_y0
/m/05zbm4	/people/person/gender	/m/05zppz
/m/050yyb	/award/award_ceremony/awards_presented./award/award_honor/award_winner	/m/04gcd1
/m/0311wg	/award/award_nominee/award_nominations./award/award_nomination/award	/m/0ck27z
/m/05148p4	/music/performance_role/regular_performances./music/group_membership/role	/m/051hrr
/m/0mp3l	/base/biblioness/bibs_location/state	/m/07z1m
/m/033hn8	/music/record_label/artist	/m/01ww2fs
/m/0b_77q	/base/marchmadness/ncaa_basketball_tournament/seeds./base/marchmadness/ncaa_tournament_seed/team	/m/02plv57
/m/0520r2x	/award/award_winner/awards_won./award/award_honor/award_winner	/m/05218gr
/m/06k02	/music/artist/contribution./music/recording_contribution/performance_role	/m/0l14qv
/m/011zd3	/base/popstra/celebrity/friendship./base/popstra/friendship/participant	/m/01vhb0
/m/09n48	/olympics/olympic_games/medals_awarded./olympics/olympic_medal_honor/medal	/m/02lq5w
/m/06ncr	/music/performance_role/track_performances./music/track_contribution/role	/m/0gghm
/m/02qpbqj	/sports/sports_position/players./sports/sports_team_roster/position	/m/02g_6j
/m/03xq0f	/film/film_distributor/films_distributed./film/film_film_distributor_relationship/film	/m/0ds35l9
/m/07wrz	/education/educational_institution/students_graduates./education/education/major_field_of_study	/m/0h5k
/m/06wrt	/olympics/olympic_sport/athletes./olympics/olympic_athlete_affiliation/country	/m/06t2t
/m/04fhxp	/film/actor/film./film/performance/film	/m/06v9_x
/m/0lccn	/award/award_nominee/award_nominations./award/award_nomination/award	/m/01by1l
/m/0gvstc3	/award/award_ceremony/awards_presented./award/award_honor/award_winner	/m/01r216
/m/0136pk	/award/award_nominee/award_nominations./award/award_nomination/award	/m/01ck6h
/m/05k2xy	/award/award_nominated_work/award_nominations./award/award_nomination/nominated_for	/m/092vkg
/m/02581c	/award/award_category/winners./award/award_honor/ceremony	/m/05pd94v
/m/05p09zm	/award/award_category/nominees./award/award_nomination/nominated_for	/m/026n4h6
/m/020y73	/film/film/film_format	/m/07fb8_
/m/019v9k	/education/educational_degree/people_with_this_degree./education/education/institution	/m/07wjk
/m/021bk	/film/actor/film./film/performance/film	/m/0pdp8
/m/02nzb8	/sports/sports_position/players./sports/sports_team_roster/team	/m/024tsn
/m/0g3zrd	/film/film/written_by	/m/04y8r
/m/01kckd	/soccer/football_team/current_roster./sports/sports_team_roster/position	/m/0dgrmp
/m/047sxrj	/award/award_nominee/award_nominations./award/award_nomination/award_nominee	/m/0288fyj
/m/021vwt	/award/award_nominee/award_nominations./award/award_nomination/nominated_for	/m/016z9n
/m/04xvlr	/media_common/netflix_genre/titles	/m/020y73
/m/02g1px	/military/military_combatant/military_conflicts./military/military_combatant_group/combatants	/m/0j06n
/m/0d_2fb	/film/film/other_crew./film/film_crew_gig/film_crew_role	/m/0ch6mp2
/m/0fpv_3_	/award/award_winning_work/awards_won./award/award_honor/award	/m/02x17s4
/m/0ct5zc	/film/film/story_by	/m/0jt90f5
/m/01_vfy	/award/award_nominee/award_nominations./award/award_nomination/nominated_for	/m/0c_j9x
/m/0d05w3	/olympics/olympic_participating_country/medals_won./olympics/olympic_medal_honor/olympics	/m/0l6mp
/m/0cg9y	/people/person/profession	/m/0nbcg
/m/05v10	/organization/organization_member/member_of./organization/organization_membership/organization	/m/07t65
/m/01hvjx	/film/film/genre	/m/05p553
/m/0661m4p	/film/film/release_date_s./film/film_regional_release_date/film_release_region	/m/05v10
/m/0q19t	/education/educational_institution/colors	/m/083jv
/m/01pgzn_	/award/award_nominee/award_nominations./award/award_nomination/award_nominee	/m/02qgyv
/m/041rx	/people/ethnicity/people	/m/0kvrb
/m/02_j1w	/sports/sports_position/players./sports/sports_team_roster/team	/m/02b1mc
/m/0bymv	/government/politician/government_positions_held./government/government_position_held/basic_title	/m/01gkgk
/m/0783m_	/award/award_winner/awards_won./award/award_honor/award_winner	/m/080knyg
/m/05c0jwl	/organization/role/leaders./organization/leadership/organization	/m/01k8q5
/m/05p1qyh	/film/film/genre	/m/03npn
/m/0277470	/people/person/profession	/m/02krf9
/m/01hw6wq	/people/person/profession	/m/0dz3r
/m/065zr	/location/location/adjoin_s./location/adjoining_relationship/adjoins	/m/075mb
/m/0ddjy	/film/film/written_by	/m/02fcs2
/m/075cph	/film/film/estimated_budget./measurement_unit/dated_money_value/currency	/m/09nqf
/m/0f8l9c	/olympics/olympic_participating_country/medals_won./olympics/olympic_medal_honor/olympics	/m/0lbbj
/m/05kfs	/award/award_nominee/award_nominations./award/award_nomination/award	/m/02rdyk7
/m/0gqwc	/award/award_category/nominees./award/award_nomination/nominated_for	/m/0yyts
/m/02xb2bt	/award/award_winner/awards_won./award/award_honor/award_winner	/m/0l6px
/m/016z2j	/award/award_nominee/award_nominations./award/award_nomination/award_nominee	/m/02d4ct
/m/04kxsb	/award/award_category/nominees./award/award_nomination/nominated_for	/m/042y1c
/m/02sgy	/music/performance_role/track_performances./music/track_contribution/role	/m/01bns_
/m/015gw6	/award/award_winner/awards_won./award/award_honor/award_winner	/m/09fqtq
/m/0fbvqf	/award/award_category/winners./award/award_honor/award_winner	/m/015rhv
/m/04b4yg	/soccer/football_team/current_roster./soccer/football_roster_position/position	/m/0dgrmp
/m/02qvyrt	/award/award_category/nominees./award/award_nomination/nominated_for	/m/02q6gfp
/m/04q00lw	/film/film/story_by	/m/03wpmd
/m/028d4v	/film/actor/film./film/performance/film	/m/02stbw
/m/03pmty	/people/person/place_of_birth	/m/02_286
/m/01n8_g	/people/person/profession	/m/01d_h8
/m/0284n42	/award/award_nominee/award_nominations./award/award_nomination/nominated_for	/m/065z3_x
/m/07gp9	/award/award_winning_work/awards_won./award/award_honor/award_winner	/m/0tc7
/m/02bjhv	/education/educational_institution_campus/educational_institution	/m/02bjhv
/m/0bgrsl	/tv/tv_producer/programs_produced./tv/tv_producer_term/producer_type	/m/0ckd1
/m/01hvjx	/film/film/written_by	/m/01_x6v
/m/0d06vc	/military/military_conflict/combatants./military/military_combatant_group/combatants	/m/07ssc
/m/011k1h	/music/record_label/artist	/m/01wwvt2
/m/02x258x	/award/award_category/nominees./award/award_nomination/nominated_for	/m/0661ql3
/m/016clz	/music/genre/artists	/m/0dvqq
/m/07xpm	/education/educational_institution/students_graduates./education/education/student	/m/02m7r
/m/0jmfb	/sports/professional_sports_team/draft_picks./sports/sports_league_draft_pick/school	/m/01jsn5
/m/071dcs	/award/award_nominee/award_nominations./award/award_nomination/award_nominee	/m/03jm6c
/m/05dy7p	/film/film/genre	/m/07s9rl0
/m/02rb607	/film/film/country	/m/0h7x
/m/02g_6j	/sports/sports_position/players./american_football/football_historical_roster_position/position_s	/m/05zm34
/m/0x2p	/baseball/baseball_team/team_stats./baseball/baseball_team_stats/season	/m/03c6sl9
/m/020ngt	/music/genre/artists	/m/01wg982
/m/010hn	/people/person/places_lived./people/place_lived/location	/m/01ktz1
/m/01b7b	/people/profession/specialization_of	/m/05xjb
/m/03n_7k	/award/award_nominee/award_nominations./award/award_nomination/award_nominee	/m/0170s4
/m/01mmslz	/base/popstra/celebrity/dated./base/popstra/dated/participant	/m/01csrl
/m/04g9gd	/film/film/film_format	/m/07fb8_
/m/026mfs	/award/award_category/category_of	/m/0c4ys
/m/0f2r6	/location/hud_county_place/place	/m/0f2r6
/m/04dn09n	/award/award_category/winners./award/award_honor/award_winner	/m/0169dl
/m/0m9p3	/award/award_winning_work/awards_won./award/award_honor/award_winner	/m/01xsbh
/m/0k4d7	/award/award_winning_work/awards_won./award/award_honor/award_winner	/m/081nh
/m/01l3vx	/base/x2010fifaworldcupsouthafrica/world_cup_squad/current_world_cup_squad./base/x2010fifaworldcupsouthafrica/current_world_cup_squad/current_club	/m/0hvgt
/m/0dgrmp	/sports/sports_position/players./sports/sports_team_roster/team	/m/0g7s1n
/m/01dpdh	/award/award_category/winners./award/award_honor/ceremony	/m/0jzphpx
/m/05qhw	/olympics/olympic_participating_country/medals_won./olympics/olympic_medal_honor/olympics	/m/0nbjq
/m/02_j1w	/sports/sports_position/players./sports/sports_team_roster/team	/m/044l47
/m/0gs96	/award/award_category/nominees./award/award_nomination/nominated_for	/m/09q5w2
/m/085ccd	/film/film/featured_film_locations	/m/080h2
/m/01wk7b7	/people/person/nationality	/m/09c7w0
/m/02hct1	/tv/tv_program/regular_cast./tv/regular_tv_appearance/actor	/m/0738b8
/m/015f47	/soccer/football_team/current_roster./sports/sports_team_roster/position	/m/02sdk9v
/m/07lnk	/music/genre/artists	/m/01vvpjj
/m/01vv7sc	/people/person/languages	/m/02h40lc
/m/02sgy	/music/performance_role/regular_performances./music/group_membership/role	/m/01vj9c
/m/0cc5mcj	/film/film/written_by	/m/09pl3s
/m/0237fw	/base/popstra/celebrity/friendship./base/popstra/friendship/participant	/m/0jfx1
/m/0277990	/award/award_nominee/award_nominations./award/award_nomination/award	/m/0cqhk0
/m/0dqytn	/award/award_winning_work/awards_won./award/award_honor/award_winner	/m/027rwmr
/m/020skc	/location/location/contains	/m/05f7s1
/m/027tbrc	/award/award_winning_work/awards_won./award/award_honor/award	/m/047sgz4
/m/072twv	/people/person/profession	/m/02pjxr
/m/0127m7	/award/award_nominee/award_nominations./award/award_nomination/award	/m/05f4m9q
/m/0gs96	/award/award_category/winners./award/award_honor/award_winner	/m/0d07j8
/m/0pqc5	/government/government_office_category/officeholders./government/government_position_held/jurisdiction_of_office	/m/0pmp2
/m/0f8l9c	/location/location/contains	/m/09nyf
/m/0c6g1l	/award/award_nominee/award_nominations./award/award_nomination/award	/m/063y_ky
/m/02cllz	/film/actor/film./film/performance/film	/m/021y7yw
/m/021bmf	/music/performance_role/track_performances./music/track_contribution/role	/m/01wy6
/m/01cwhp	/award/award_nominee/award_nominations./award/award_nomination/award_nominee	/m/02qlg7s
/m/03lrqw	/film/film/produced_by	/m/021lby
/m/05cj_j	/film/film/produced_by	/m/0j_c
/m/0dth6b	/award/award_ceremony/awards_presented./award/award_honor/award_winner	/m/079hvk
/m/034qmv	/film/film/country	/m/07ssc
/m/0dg3n1	/location/location/contains	/m/01n6c
/m/01f7kl	/film/film/cinematography	/m/0f3zf_
/m/08052t3	/film/film/other_crew./film/film_crew_gig/film_crew_role	/m/01xy5l_
/m/05wjnt	/people/person/places_lived./people/place_lived/location	/m/052p7
/m/0jdgr	/film/film/genre	/m/01q03
/m/0275_pj	/award/award_nominee/award_nominations./award/award_nomination/award_nominee	/m/0265vcb
/m/02x4x18	/award/award_category/winners./award/award_honor/award_winner	/m/03zqc1
/m/02vxq9m	/film/film/release_date_s./film/film_regional_release_date/film_release_region	/m/03rjj
/m/047msdk	/film/film/production_companies	/m/025jfl
/m/0c_mvb	/people/person/profession	/m/02krf9
/m/01z4y	/media_common/netflix_genre/titles	/m/05fgt1
/m/01mtqf	/people/cause_of_death/people	/m/05pq9
/m/0j6b5	/film/film/release_date_s./film/film_regional_release_date/film_release_region	/m/07ylj
/m/01k7xz	/education/educational_institution/students_graduates./education/education/student	/m/0gd5z
/m/034qrh	/film/film/language	/m/04306rv
/m/015nl4	/education/educational_institution/students_graduates./education/education/student	/m/04rsd2
/m/03f2_rc	/people/person/gender	/m/02zsn
/m/02qr69m	/film/film/other_crew./film/film_crew_gig/film_crew_role	/m/09zzb8
/m/04kxsb	/award/award_category/nominees./award/award_nomination/nominated_for	/m/0p_th
/m/02x2gy0	/award/award_category/nominees./award/award_nomination/nominated_for	/m/026p4q7
/m/011j5x	/music/genre/artists	/m/01tp5bj
/m/01hkhq	/award/award_nominee/award_nominations./award/award_nomination/award	/m/0fq9zdn
/m/065zlr	/film/film/featured_film_locations	/m/0k_q_
/m/03_3d	/olympics/olympic_participating_country/medals_won./olympics/olympic_medal_honor/olympics	/m/0sxrz
/m/0jmdb	/sports/professional_sports_team/draft_picks./sports/sports_league_draft_pick/school	/m/0f1nl
/m/0gr42	/award/award_category/nominees./award/award_nomination/nominated_for	/m/0p3_y
/m/0c6qh	/film/actor/film./film/performance/film	/m/0418wg
/m/040rmy	/film/film/language	/m/06nm1
/m/04jbyg	/soccer/football_team/current_roster./soccer/football_roster_position/position	/m/02nzb8
/m/0fg04	/film/film/other_crew./film/film_crew_gig/film_crew_role	/m/09zzb8
/m/02bjhv	/organization/organization/headquarters./location/mailing_address/citytown	/m/029cr
/m/01kf4tt	/film/film/film_production_design_by	/m/04kj2v
/m/02pb2bp	/film/film/genre	/m/026ny
/m/0x67	/people/ethnicity/people	/m/01jqr_5
/m/07x4qr	/film/film/release_date_s./film/film_regional_release_date/film_release_region	/m/05b4w
/m/0hwd8	/people/deceased_person/place_of_death	/m/02_286
/m/0hndn2q	/award/award_ceremony/awards_presented./award/award_honor/award_winner	/m/043kzcr
/m/03pn9	/user/tsegaran/random/taxonomy_subject/entry./user/tsegaran/random/taxonomy_entry/taxonomy	/m/04n6k
/m/016sp_	/award/award_nominee/award_nominations./award/award_nomination/award	/m/026mfs
/m/0gqwc	/award/award_category/nominees./award/award_nomination/nominated_for	/m/09p7fh
/m/02sdk9v	/sports/sports_position/players./sports/sports_team_roster/team	/m/02_cq0
/m/026t6	/music/performance_role/regular_performances./music/group_membership/group	/m/0frsw
/m/01yhm	/sports/professional_sports_team/draft_picks./sports/sports_league_draft_pick/school	/m/022lly
/m/03nqnk3	/award/award_category/winners./award/award_honor/award_winner	/m/0bmh4
/m/09q5w2	/award/award_winning_work/awards_won./award/award_honor/honored_for	/m/02qmsr
/m/04nfpk	/sports/sports_position/players./sports/sports_team_roster/team	/m/03hfx6c
/m/07p__7	/government/legislative_session/members./government/government_position_held/district_represented	/m/05fkf
/m/0d68qy	/tv/tv_program/country_of_origin	/m/09c7w0
/m/03m8y5	/film/film/cinematography	/m/05dppk
/m/0kszw	/award/award_winner/awards_won./award/award_honor/award_winner	/m/06dv3
/m/049g_xj	/award/award_nominee/award_nominations./award/award_nomination/award	/m/09qwmm
/m/02x4wr9	/award/award_category/winners./award/award_honor/award_winner	/m/0184dt
/m/0lx2l	/award/award_nominee/award_nominations./award/award_nomination/award	/m/0279c15
/m/06wvj	/people/person/spouse_s./people/marriage/type_of_union	/m/04ztj
/m/03gvsvn	/music/record_label/artist	/m/01x1cn2
/m/01pv91	/film/film/genre	/m/0hcr
/m/036k0s	/common/topic/webpage./common/webpage/category	/m/08mbj5d
/m/03xnwz	/music/genre/artists	/m/09mq4m
/m/05qsxy	/award/award_nominee/award_nominations./award/award_nomination/award_nominee	/m/02rghbp
/m/02bfmn	/award/award_nominee/award_nominations./award/award_nomination/award_nominee	/m/03mcwq3
/m/05hdf	/film/actor/film./film/performance/film	/m/06g77c
/m/046b0s	/award/award_nominee/award_nominations./award/award_nomination/award_nominee	/m/024rgt
/m/01hww_	/music/performance_role/track_performances./music/track_contribution/role	/m/0g2dz
/m/07j8r	/film/film/release_date_s./film/film_regional_release_date/film_release_region	/m/0f8l9c
/m/0h0wc	/people/person/gender	/m/02zsn
/m/0k2sk	/film/film/featured_film_locations	/m/0dc95
/m/016r9z	/olympics/olympic_games/participating_countries	/m/03rk0
/m/0cjdk	/tv/tv_network/programs./tv/tv_network_duration/program	/m/01h72l
/m/02vw1w2	/film/film/genre	/m/01jfsb
/m/0171cm	/award/award_nominee/award_nominations./award/award_nomination/award	/m/09sb52
/m/01s7zw	/people/person/spouse_s./people/marriage/type_of_union	/m/04ztj
/m/0bby9p5	/film/film/release_date_s./film/film_regional_release_date/film_release_region	/m/0b90_r
/m/06mmb	/award/award_winner/awards_won./award/award_honor/award_winner	/m/0c01c
/m/016fyc	/film/film/produced_by	/m/07nznf
/m/02hgm4	/award/award_category/winners./award/award_honor/award_winner	/m/032nwy
/m/01trhmt	/award/award_nominee/award_nominations./award/award_nomination/award	/m/01cw51
/m/02lf1j	/film/actor/film./film/performance/film	/m/0pvms
/m/03j0br4	/music/group_member/membership./music/group_membership/group	/m/02r1tx7
/m/0jmcb	/sports/professional_sports_team/draft_picks./sports/sports_league_draft_pick/draft	/m/038c0q
/m/02mjs7	/education/educational_degree/people_with_this_degree./education/education/institution	/m/05krk
/m/048htn	/film/film/edited_by	/m/027pdrh
/m/05b3ts	/sports/sports_position/players./sports/sports_team_roster/team	/m/01y3v
/m/018pj3	/award/award_nominee/award_nominations./award/award_nomination/award	/m/01dk00
/m/0gjvqm	/award/award_nominee/award_nominations./award/award_nomination/award	/m/099t8j
/m/019f4v	/award/award_category/nominees./award/award_nomination/nominated_for	/m/04v8x9
/m/0147dk	/film/actor/film./film/performance/film	/m/01719t
/m/038g2x	/award/award_nominee/award_nominations./award/award_nomination/award_nominee	/m/026zvx7
/m/0227tr	/people/person/languages	/m/02h40lc
/m/012_53	/tv/tv_personality/tv_regular_appearances./tv/tv_regular_personal_appearance/program	/m/06hwzy
/m/0407yfx	/film/film/release_date_s./film/film_regional_release_date/film_release_distribution_medium	/m/029j_
/m/02b25y	/award/award_nominee/award_nominations./award/award_nomination/award	/m/054ks3
/m/05h43ls	/film/film/featured_film_locations	/m/04wgh
/m/02t_tp	/award/award_nominee/award_nominations./award/award_nomination/award_nominee	/m/08cn4_
/m/019f2f	/award/award_nominee/award_nominations./award/award_nomination/award	/m/09qwmm
/m/014zcr	/base/popstra/celebrity/friendship./base/popstra/friendship/participant	/m/0bsb4j
/m/083q7	/people/person/religion	/m/0631_
/m/0j871	/music/performance_role/regular_performances./music/group_membership/role	/m/05r5c
/m/060c4	/organization/role/leaders./organization/leadership/organization	/m/02cw8s
/m/0g2dz	/music/performance_role/regular_performances./music/group_membership/role	/m/05148p4
/m/05r5c	/music/performance_role/regular_performances./music/group_membership/role	/m/03m5k
/m/01tszq	/people/person/places_lived./people/place_lived/location	/m/0h7h6
/m/05whq_9	/people/person/profession	/m/01d_h8
/m/0pmhf	/award/award_nominee/award_nominations./award/award_nomination/award	/m/0c422z4
/m/07f_7h	/film/film/release_date_s./film/film_regional_release_date/film_release_region	/m/05qx1
/m/0gx1bnj	/film/film/production_companies	/m/024rbz
/m/02qwdhq	/award/award_category/nominees./award/award_nomination/nominated_for	/m/0c0yh4
/m/0qf3p	/music/artist/track_contributions./music/track_contribution/role	/m/01vdm0
/m/01jsn5	/education/educational_institution/students_graduates./education/education/major_field_of_study	/m/04x_3
/m/072bb1	/award/award_nominee/award_nominations./award/award_nomination/award	/m/09qs08
/m/016_mj	/base/popstra/celebrity/canoodled./base/popstra/canoodled/participant	/m/01vs_v8
/m/03g3w	/education/field_of_study/students_majoring./education/education/major_field_of_study	/m/062z7
/m/01xdn1	/business/business_operation/revenue./measurement_unit/dated_money_value/currency	/m/09nqf
/m/0661ql3	/film/film/release_date_s./film/film_regional_release_date/film_release_region	/m/0hzlz
/m/01hb6v	/influence/influence_node/influenced_by	/m/01w8sf
/m/02hct1	/tv/tv_program/regular_cast./tv/regular_tv_appearance/actor	/m/032xhg
/m/03pm9	/people/person/places_lived./people/place_lived/location	/m/02h6_6p
/m/083skw	/award/award_winning_work/awards_won./award/award_honor/award	/m/0gq9h
/m/02q56mk	/film/film/other_crew./film/film_crew_gig/film_crew_role	/m/02r96rf
/m/04xrx	/common/topic/webpage./common/webpage/category	/m/08mbj5d
/m/0306ds	/award/award_nominee/award_nominations./award/award_nomination/award_nominee	/m/05th8t
/m/01p3ty	/film/film/written_by	/m/04b19t
/m/02rytm	/soccer/football_team/current_roster./sports/sports_team_roster/position	/m/0dgrmp
/m/01kcd	/music/performance_role/regular_performances./music/group_membership/role	/m/018j2
/m/07vht	/education/educational_institution/campuses	/m/07vht
/m/03xgm3	/people/person/places_lived./people/place_lived/location	/m/0d234
/m/02xry	/location/location/contains	/m/0ftvz
/m/040db	/influence/influence_node/influenced_by	/m/03f70xs
/m/02js6_	/film/actor/film./film/performance/film	/m/0gz6b6g
/m/06wbm8q	/film/film/release_date_s./film/film_regional_release_date/film_release_region	/m/06f32
/m/0swff	/olympics/olympic_games/sports	/m/01z27
/m/07k53y	/sports/sports_team/roster./american_football/football_roster_position/position	/m/04nfpk
/m/06pvr	/location/location/contains	/m/0r1jr
/m/02f72n	/award/award_category/winners./award/award_honor/award_winner	/m/03fbc
/m/047msdk	/film/film/other_crew./film/film_crew_gig/film_crew_role	/m/0ch6mp2
/m/027f2w	/education/educational_degree/people_with_this_degree./education/education/institution	/m/0dy04
/m/02fn5r	/award/award_nominee/award_nominations./award/award_nomination/award_nominee	/m/03yf3z
/m/0kcn7	/award/award_winning_work/awards_won./award/award_honor/award_winner	/m/03n0q5
/m/03h3x5	/film/film/country	/m/09c7w0
/m/01gp_x	/people/person/nationality	/m/09c7w0
/m/01shy7	/film/film/release_date_s./film/film_regional_release_date/film_release_region	/m/03h64
/m/06b1q	/sports/sports_position/players./sports/sports_team_roster/team	/m/07k53y
/m/026p4q7	/award/award_winning_work/awards_won./award/award_honor/award_winner	/m/02f2dn
/m/01pnn3	/people/person/religion	/m/0c8wxp
/m/0770cd	/music/artist/track_contributions./music/track_contribution/role	/m/0342h
/m/09qj50	/award/award_category/nominees./award/award_nomination/nominated_for	/m/02xhpl
/m/034bgm	/film/director/film	/m/04w7rn
/m/0dq630k	/music/performance_role/regular_performances./music/group_membership/role	/m/018j2
/m/05zy2cy	/film/film/written_by	/m/0d7hg4
/m/0g3bw	/location/location/contains	/m/017t44
/m/02773m2	/award/award_winner/awards_won./award/award_honor/award_winner	/m/0p_2r
/m/03t0k1	/award/award_winner/awards_won./award/award_honor/award_winner	/m/0m31m
/m/0fpmrm3	/award/award_winning_work/awards_won./award/award_honor/honored_for	/m/03qnc6q
/m/0bdw6t	/award/award_category/winners./award/award_honor/award_winner	/m/043js
/m/01vv126	/people/person/profession	/m/039v1
/m/01j67j	/award/award_winning_work/awards_won./award/award_honor/award_winner	/m/0d1mp3
/m/045zr	/award/award_winner/awards_won./award/award_honor/award_winner	/m/0b68vs
/m/028rk	/user/tsegaran/random/taxonomy_subject/entry./user/tsegaran/random/taxonomy_entry/taxonomy	/m/04n6k
/m/01lyv	/music/genre/artists	/m/01vrncs
/m/0dgrmp	/sports/sports_position/players./sports/sports_team_roster/team	/m/03l7rh
/m/083qy7	/sports/pro_athlete/teams./sports/sports_team_roster/team	/m/0266shh
/m/013zdg	/education/educational_degree/people_with_this_degree./education/education/student	/m/02mjmr
/m/0blq0z	/award/award_winner/awards_won./award/award_honor/award_winner	/m/0f6_dy
/m/04k25	/people/person/gender	/m/05zppz
/m/07ssc	/olympics/olympic_participating_country/medals_won./olympics/olympic_medal_honor/olympics	/m/018wrk
/m/01n7q	/location/statistical_region/religions./location/religion_percentage/religion	/m/01y0s9
/m/0mn0v	/location/location/time_zones	/m/02hcv8
/m/0cwy47	/film/film/release_date_s./film/film_regional_release_date/film_release_region	/m/0jgd
/m/020w2	/music/performance_role/track_performances./music/track_contribution/role	/m/01vj9c
/m/0f4m2z	/film/film/release_date_s./film/film_regional_release_date/film_release_region	/m/059j2
/m/0g701n	/sports/sports_team/sport	/m/02vx4
/m/0ml25	/location/us_county/county_seat	/m/0fw2y
/m/06w6_	/people/person/gender	/m/02zsn
/m/02h4rq6	/education/educational_degree/people_with_this_degree./education/education/institution	/m/0f102
/m/01dw9z	/people/person/profession	/m/0cbd2
/m/0g5879y	/film/film/film_festivals	/m/0gg7gsl
/m/09ftwr	/people/person/profession	/m/02jknp
/m/017_1x	/soccer/football_team/current_roster./soccer/football_roster_position/position	/m/0dgrmp
/m/040njc	/award/award_category/winners./award/award_honor/award_winner	/m/03qmx_f
/m/06pj8	/award/award_nominee/award_nominations./award/award_nomination/award	/m/040njc
/m/0892sx	/common/topic/webpage./common/webpage/category	/m/08mbj5d
/m/059_c	/location/administrative_division/country	/m/09c7w0
/m/067pl7	/people/person/profession	/m/012t_z
/m/0408np	/people/person/gender	/m/05zppz
/m/02ck1	/people/person/religion	/m/0kpl
/m/047svrl	/film/film/release_date_s./film/film_regional_release_date/film_release_region	/m/0b90_r
/m/06y9c2	/people/person/spouse_s./people/marriage/spouse	/m/033wx9
/m/04nrcg	/soccer/football_team/current_roster./sports/sports_team_roster/position	/m/02nzb8
/m/012x4t	/award/award_nominee/award_nominations./award/award_nomination/award_nominee	/m/09hnb
/m/04t6fk	/film/film/genre	/m/06nbt
/m/01jfsb	/media_common/netflix_genre/titles	/m/0f4m2z
/m/0hkxq	/food/food/nutrients./food/nutrition_fact/nutrient	/m/0838f
/m/0257w4	/award/award_category/winners./award/award_honor/ceremony	/m/01mhwk
/m/02ld6x	/award/award_nominee/award_nominations./award/award_nomination/award	/m/02qyxs5
/m/0gr42	/award/award_category/winners./award/award_honor/ceremony	/m/02hn5v
/m/059t6d	/people/person/nationality	/m/03rt9
/m/0h5f5n	/people/person/nationality	/m/02jx1
/m/0f4vbz	/film/actor/film./film/performance/film	/m/06ztvyx
/m/09qv3c	/award/award_category/nominees./award/award_nomination/nominated_for	/m/01bv8b
/m/09x3r	/user/jg/default_domain/olympic_games/sports	/m/06f41
/m/01jswq	/location/location/time_zones	/m/02hcv8
/m/01gst_	/government/legislative_session/members./government/government_position_held/district_represented	/m/06btq
/m/0kv238	/film/film/other_crew./film/film_crew_gig/film_crew_role	/m/0ch6mp2
/m/01fwk3	/award/award_nominee/award_nominations./award/award_nomination/award	/m/0gqwc
/m/07h1tr	/award/award_nominee/award_nominations./award/award_nomination/nominated_for	/m/0k5g9
/m/08w7vj	/people/person/gender	/m/05zppz
/m/02mxw0	/film/actor/film./film/performance/film	/m/0j_t1
/m/03ckxdg	/award/award_nominee/award_nominations./award/award_nomination/award	/m/02q1tc5
/m/0gs9p	/award/award_category/nominees./award/award_nomination/nominated_for	/m/0gxfz
/m/01g888	/music/genre/artists	/m/016fmf
/m/081_zm	/award/award_nominee/award_nominations./award/award_nomination/award_nominee	/m/0b_c7
/m/04rzd	/music/performance_role/track_performances./music/track_contribution/role	/m/0l1589
/m/03q1vd	/award/award_nominee/award_nominations./award/award_nomination/award_nominee	/m/017149
/m/024n3z	/award/award_nominee/award_nominations./award/award_nomination/award_nominee	/m/01v9l67
/m/02rjv2w	/film/film/featured_film_locations	/m/02301
/m/01wwvc5	/award/award_nominee/award_nominations./award/award_nomination/award_nominee	/m/01wgxtl
/m/0hskw	/award/award_nominee/award_nominations./award/award_nomination/nominated_for	/m/05cvgl
/m/034g2b	/award/award_nominee/award_nominations./award/award_nomination/award_nominee	/m/0f7h2v
/m/0126y2	/base/schemastaging/person_extra/net_worth./measurement_unit/dated_money_value/currency	/m/09nqf
/m/01hmnh	/media_common/netflix_genre/titles	/m/0h1v19
/m/02dh86	/people/person/places_lived./people/place_lived/location	/m/0f__1
/m/02hnl	/music/instrument/instrumentalists	/m/02whj
/m/05c46y6	/film/film/runtime./film/film_cut/film_release_region	/m/09c7w0
/m/05zksls	/award/award_ceremony/awards_presented./award/award_honor/honored_for	/m/05c46y6
/m/0_7z2	/location/capital_of_administrative_division/capital_of./location/administrative_division_capital_relationship/administrative_division	/m/0mwh1
/m/038rzr	/film/actor/film./film/performance/film	/m/04f52jw
/m/03qlv7	/music/instrument/instrumentalists	/m/01qdjm
/m/0c_tl	/olympics/olympic_games/sports	/m/0bynt
/m/01771z	/film/film/genre	/m/02kdv5l
/m/02vm9nd	/award/award_category/winners./award/award_honor/ceremony	/m/0jt3qpk
/m/0sx8l	/user/jg/default_domain/olympic_games/sports	/m/09_94
/m/016z5x	/film/film/genre	/m/0219x_
/m/01dw4q	/people/person/nationality	/m/09c7w0
/m/01q_ph	/film/actor/film./film/performance/film	/m/04yc76
/m/030_1m	/film/film_distributor/films_distributed./film/film_film_distributor_relationship/film	/m/08rr3p
/m/01lb14	/olympics/olympic_sport/athletes./olympics/olympic_athlete_affiliation/country	/m/0hg5
/m/0170s4	/film/actor/film./film/performance/film	/m/0170th
/m/0fbvqf	/award/award_category/category_of	/m/0gcf2r
/m/071tyz	/education/educational_degree/people_with_this_degree./education/education/institution	/m/07wlf
/m/02vkdwz	/sports/sports_position/players./sports/sports_team_roster/team	/m/0fht9f
/m/04g865	/people/person/profession	/m/0cbd2
/m/015t56	/award/award_nominee/award_nominations./award/award_nomination/award_nominee	/m/019pm_
/m/01s0ps	/music/instrument/instrumentalists	/m/01w724
/m/0cc846d	/film/film/release_date_s./film/film_regional_release_date/film_release_region	/m/09c7w0
/m/041mt	/influence/influence_node/influenced_by	/m/08433
/m/04sylm	/common/topic/webpage./common/webpage/category	/m/08mbj5d
/m/03s5t	/location/statistical_region/religions./location/religion_percentage/religion	/m/019cr
/m/0gr42	/award/award_category/nominees./award/award_nomination/nominated_for	/m/07cz2
/m/02stbw	/common/topic/webpage./common/webpage/category	/m/08mbj5d
/m/03m73lj	/award/award_category/nominees./award/award_nomination/nominated_for	/m/0gfsq9
/m/02pzz3p	/award/award_category/nominees./award/award_nomination/nominated_for	/m/02_1q9
/m/05ml_s	/award/award_nominee/award_nominations./award/award_nomination/award_nominee	/m/03mcwq3
/m/0m32_	/people/person/profession	/m/02hrh1q
/m/0bkj86	/education/educational_degree/people_with_this_degree./education/education/institution	/m/078bz
/m/0g5lhl7	/media_common/netflix_genre/titles	/m/01cjhz
/m/05728w1	/award/award_nominee/award_nominations./award/award_nomination/nominated_for	/m/0k4f3
/m/07sgfvl	/award/award_winner/awards_won./award/award_honor/award_winner	/m/07sgfsl
/m/02v4vl	/soccer/football_team/current_roster./sports/sports_team_roster/position	/m/02sdk9v
/m/014q2g	/music/artist/contribution./music/recording_contribution/performance_role	/m/0342h
/m/01vs_v8	/award/award_nominee/award_nominations./award/award_nomination/award	/m/02f72n
/m/04hwbq	/film/film/release_date_s./film/film_regional_release_date/film_release_distribution_medium	/m/029j_
/m/0879bpq	/film/film/release_date_s./film/film_regional_release_date/film_release_region	/m/04gzd
/m/0137g1	/music/artist/track_contributions./music/track_contribution/role	/m/0jtg0
/m/05148p4	/music/instrument/instrumentalists	/m/0259r0
/m/026b33f	/tv/tv_program/regular_cast./tv/regular_tv_appearance/actor	/m/03ds3
/m/05q4y12	/film/film/release_date_s./film/film_regional_release_date/film_release_region	/m/09c7w0
/m/01zfmm	/award/award_nominee/award_nominations./award/award_nomination/award_nominee	/m/0c9c0
/m/04wgh	/base/aareas/schema/administrative_area/administrative_area_type	/m/0hzc9wc
/m/0b_7k	/award/award_nominee/award_nominations./award/award_nomination/award	/m/0gs9p
/m/04jkpgv	/film/film/release_date_s./film/film_regional_release_date/film_release_region	/m/05r4w
/m/027l0b	/film/actor/film./film/performance/film	/m/085bd1
/m/0gdh5	/people/person/profession	/m/0cbd2
/m/04xvlr	/media_common/netflix_genre/titles	/m/04q24zv
/m/03qjg	/music/instrument/instrumentalists	/m/01vsl3_
/m/0p51w	/people/person/gender	/m/05zppz
/m/076lxv	/award/award_nominee/award_nominations./award/award_nomination/award_nominee	/m/04gmp_z
/m/0h53p1	/award/award_nominee/award_nominations./award/award_nomination/award_nominee	/m/06chf
/m/060bp	/government/government_office_category/officeholders./government/government_position_held/jurisdiction_of_office	/m/088xp
/m/0lpjn	/film/actor/film./film/performance/film	/m/021y7yw
/m/075wx7_	/film/film/other_crew./film/film_crew_gig/film_crew_role	/m/0ch6mp2
/m/01wj92r	/award/award_nominee/award_nominations./award/award_nomination/award_nominee	/m/03h_fk5
/m/0190_q	/music/genre/parent_genre	/m/05w3f
/m/0mkg	/music/performance_role/regular_performances./music/group_membership/role	/m/07gql
/m/026n998	/award/award_winner/awards_won./award/award_honor/award_winner	/m/070w7s
/m/0cw3yd	/film/film/country	/m/09c7w0
/m/015c2f	/film/actor/film./film/performance/film	/m/078sj4
/m/059rc	/film/film/country	/m/09c7w0
/m/04tz52	/film/film/runtime./film/film_cut/film_release_region	/m/02vzc
/m/01vv7sc	/people/person/gender	/m/05zppz
/m/0q5hw	/award/award_nominee/award_nominations./award/award_nomination/award	/m/0cqhk0
/m/01kj0p	/award/award_nominee/award_nominations./award/award_nomination/award_nominee	/m/04y9dk
/m/0bczgm	/award/award_winner/awards_won./award/award_honor/award_winner	/m/015pxr
/m/01vfqh	/film/film/genre	/m/04xvlr
/m/0jmj7	/sports/professional_sports_team/draft_picks./sports/sports_league_draft_pick/school	/m/0cchk3
/m/02zmh5	/music/artist/track_contributions./music/track_contribution/role	/m/01vdm0
/m/0gq_v	/award/award_category/winners./award/award_honor/ceremony	/m/0bzkgg
/m/018y2s	/people/person/profession	/m/039v1
/m/02qdgx	/music/genre/artists	/m/02w4fkq
/m/0309jm	/people/person/profession	/m/018gz8
/m/082scv	/award/award_winning_work/awards_won./award/award_honor/award_winner	/m/036gdw
/m/026n6cs	/tv/tv_writer/tv_programs./tv/tv_program_writer_relationship/tv_program	/m/01b64v
/m/01wdj_	/organization/organization/headquarters./location/mailing_address/state_province_region	/m/0gyh
/m/0m2lt	/location/hud_foreclosure_area/estimated_number_of_mortgages./measurement_unit/dated_integer/source	/m/0jbk9
/m/024rbz	/award/award_nominee/award_nominations./award/award_nomination/nominated_for	/m/04jwly
/m/053yx	/influence/influence_node/peers./influence/peer_relationship/peers	/m/0lgm5
/m/047hpm	/people/person/nationality	/m/09c7w0
/m/065r8g	/education/educational_institution/students_graduates./education/education/student	/m/0gkydb
/m/0gydcp7	/film/film/release_date_s./film/film_regional_release_date/film_release_region	/m/03rjj
/m/02x4wr9	/award/award_category/nominees./award/award_nomination/nominated_for	/m/0f4vx
/m/03xpsrx	/award/award_nominee/award_nominations./award/award_nomination/award_nominee	/m/02g3mn
/m/016wzw	/location/location/adjoin_s./location/adjoining_relationship/adjoins	/m/01p1v
/m/08swgx	/people/person/gender	/m/02zsn
/m/0lrh	/award/award_nominee/award_nominations./award/award_nomination/award	/m/0c_n9
/m/01z4y	/media_common/netflix_genre/titles	/m/076tq0z
/m/05fcbk7	/film/film/other_crew./film/film_crew_gig/film_crew_role	/m/094hwz
/m/0klh7	/people/person/place_of_birth	/m/0cr3d
/m/02kxbwx	/award/award_winner/awards_won./award/award_honor/award_winner	/m/08wr3kg
/m/019vhk	/award/award_winning_work/awards_won./award/award_honor/award	/m/09qv_s
/m/0dm5l	/award/award_nominee/award_nominations./award/award_nomination/award	/m/02f705
/m/078lk	/base/popstra/location/vacationers./base/popstra/vacation_choice/vacationer	/m/0bbf1f
/m/025n3p	/base/popstra/celebrity/dated./base/popstra/dated/participant	/m/01lbp
/m/0b3wk	/government/governmental_body/members./government/government_position_held/legislative_sessions	/m/03tcbx
/m/02yvct	/film/film/release_date_s./film/film_regional_release_date/film_release_region	/m/059j2
/m/06x4l_	/music/artist/track_contributions./music/track_contribution/role	/m/013y1f
/m/0qb1z	/location/location/time_zones	/m/02llzg
/m/016h9b	/people/deceased_person/place_of_death	/m/0rnmy
/m/0lk8j	/olympics/olympic_games/sports	/m/02y8z
/m/0dr3sl	/film/film/distributors./film/film_film_distributor_relationship/region	/m/07ssc
/m/01hmnh	/media_common/netflix_genre/titles	/m/03177r
/m/01tcf7	/people/person/spouse_s./people/marriage/type_of_union	/m/04ztj
/m/06rnl9	/award/award_nominee/award_nominations./award/award_nomination/award_nominee	/m/03r1pr
/m/02_1rq	/award/award_winning_work/awards_won./award/award_honor/award	/m/02pz3j5
/m/04x_3	/education/field_of_study/students_majoring./education/education/student	/m/06pwf6
/m/01mqz0	/film/actor/film./film/performance/film	/m/08rr3p
/m/04mqgr	/award/award_category/winners./award/award_honor/award_winner	/m/02645b
/m/01vn35l	/award/award_nominee/award_nominations./award/award_nomination/award	/m/02f5qb
/m/027rwmr	/award/award_nominee/award_nominations./award/award_nomination/nominated_for	/m/0hx4y
/m/01wwvc5	/people/person/places_lived./people/place_lived/location	/m/0ftxw
/m/02ppm4q	/award/award_category/nominees./award/award_nomination/nominated_for	/m/0bpx1k
/m/03rz2b	/film/film/genre	/m/0219x_
/m/09pgj2	/soccer/football_team/current_roster./soccer/football_roster_position/position	/m/0dgrmp
/m/09wz9	/olympics/olympic_sport/athletes./olympics/olympic_athlete_affiliation/country	/m/0345h
/m/06brp0	/tv/tv_producer/programs_produced./tv/tv_producer_term/producer_type	/m/0ckd1
/m/07jjt	/olympics/olympic_sport/athletes./olympics/olympic_athlete_affiliation/country	/m/03rt9
/m/014dq7	/people/person/profession	/m/0cbd2
/m/02j9z	/base/locations/continents/countries_within	/m/01mjq
/m/02ryz24	/film/film/other_crew./film/film_crew_gig/crewmember	/m/0b79gfg
/m/0m2kd	/film/film/release_date_s./film/film_regional_release_date/film_release_region	/m/09c7w0
/m/01vj9c	/music/performance_role/regular_performances./music/group_membership/role	/m/02fsn
/m/0d060g	/location/country/second_level_divisions	/m/05ksh
/m/032t2z	/music/group_member/membership./music/group_membership/role	/m/0l14qv
/m/040b5k	/film/film/language	/m/0653m
/m/01xcfy	/film/actor/film./film/performance/film	/m/05q54f5
/m/01jrbb	/award/award_winning_work/awards_won./award/award_honor/award_winner	/m/01gbbz
/m/07s6fsf	/education/educational_degree/people_with_this_degree./education/education/institution	/m/0l2tk
/m/01kv4mb	/award/award_winner/awards_won./award/award_honor/award_winner	/m/02fn5r
/m/0645k5	/film/film/genre	/m/07s9rl0
/m/014hr0	/common/topic/webpage./common/webpage/category	/m/08mbj5d
/m/0gr4k	/award/award_category/nominees./award/award_nomination/nominated_for	/m/0p4v_
/m/0c94fn	/award/award_nominee/award_nominations./award/award_nomination/nominated_for	/m/0ddt_
/m/02j9lm	/award/award_winner/awards_won./award/award_honor/award_winner	/m/083chw
/m/01vrwfv	/award/award_nominee/award_nominations./award/award_nomination/award	/m/01by1l
/m/02x4sn8	/award/award_category/nominees./award/award_nomination/nominated_for	/m/02rcdc2
/m/03_vpw	/music/performance_role/regular_performances./music/group_membership/role	/m/018vs
/m/0k4d7	/film/film/genre	/m/04t36
/m/0264v8r	/sports/sports_team/sport	/m/02vx4
/m/0136pk	/music/group_member/membership./music/group_membership/group	/m/0249kn
/m/03z20c	/film/film/production_companies	/m/024rgt
/m/0161sp	/celebrities/celebrity/sexual_relationships./celebrities/romantic_relationship/celebrity	/m/05dbf
/m/017z88	/education/educational_institution/students_graduates./education/education/student	/m/03pmzt
/m/0fq7dv_	/film/film/release_date_s./film/film_regional_release_date/film_release_region	/m/01ly5m
/m/0bt4r4	/award/award_winner/awards_won./award/award_honor/award_winner	/m/0cj2t3
/m/012mrr	/film/film/written_by	/m/06pj8
/m/027c95y	/award/award_category/winners./award/award_honor/award_winner	/m/0gr36
/m/03kg2v	/film/film/genre	/m/03k9fj
/m/02qvl7	/sports/sports_position/players./sports/sports_team_roster/team	/m/0c41y70
/m/0b1y_2	/award/award_winning_work/awards_won./award/award_honor/award_winner	/m/021yc7p
/m/06pwq	/education/educational_institution/students_graduates./education/education/major_field_of_study	/m/06n6p
/m/01vsnff	/people/person/profession	/m/02hrh1q
/m/016ypb	/award/award_nominee/award_nominations./award/award_nomination/award_nominee	/m/09wj5
/m/02k856	/music/performance_role/track_performances./music/track_contribution/role	/m/0dwtp
/m/09c7w0	/location/location/contains	/m/06jk5_
/m/012cj0	/award/award_nominee/award_nominations./award/award_nomination/nominated_for	/m/0p7qm
/m/01vx5w7	/award/award_nominee/award_nominations./award/award_nomination/award_nominee	/m/016pns
/m/03jqw5	/award/award_nominee/award_nominations./award/award_nomination/nominated_for	/m/07024
/m/01x15dc	/award/award_nominee/award_nominations./award/award_nomination/award_nominee	/m/0pkyh
/m/03rhqg	/music/record_label/artist	/m/089tm
/m/0gyy53	/film/film/other_crew./film/film_crew_gig/film_crew_role	/m/09vw2b7
/m/0407yj_	/film/film/genre	/m/0hcr
/m/04cbtrw	/people/person/nationality	/m/03rk0
/m/02nbqh	/award/award_category/winners./award/award_honor/award_winner	/m/032nwy
/m/030h95	/people/person/place_of_birth	/m/0f04c
/m/029h7y	/music/genre/parent_genre	/m/0glt670
/m/01nwwl	/film/actor/film./film/performance/film	/m/08k40m
/m/06449	/award/award_nominee/award_nominations./award/award_nomination/nominated_for	/m/095zlp
/m/09c7w0	/location/location/contains	/m/0fvzg
/m/046lt	/people/person/profession	/m/03gjzk
/m/0k611	/award/award_category/nominees./award/award_nomination/nominated_for	/m/0c9k8
/m/0l14md	/music/performance_role/guest_performances./music/recording_contribution/performance_role	/m/0l14j_
/m/01271h	/people/person/profession	/m/016z4k
/m/03xl77	/people/person/spouse_s./people/marriage/type_of_union	/m/04ztj
/m/0dnqr	/film/film/written_by	/m/0343h
/m/051vz	/sports/professional_sports_team/draft_picks./sports/sports_league_draft_pick/school	/m/0j_sncb
/m/0kpys	/location/location/time_zones	/m/02lcqs
/m/03xpf_7	/award/award_nominee/award_nominations./award/award_nomination/award_nominee	/m/07_s4b
/m/02jx1	/location/location/contains	/m/09tlh
/m/0crh5_f	/film/film/production_companies	/m/054lpb6
/m/014zcr	/award/award_nominee/award_nominations./award/award_nomination/nominated_for	/m/01bb9r
/m/0myk8	/music/performance_role/track_performances./music/track_contribution/role	/m/01v8y9
/m/01sbf2	/award/award_nominee/award_nominations./award/award_nomination/award	/m/01c92g
/m/0h3xztt	/film/film/release_date_s./film/film_regional_release_date/film_release_region	/m/05qx1
/m/0b_5d	/film/film/release_date_s./film/film_regional_release_date/film_release_region	/m/0154j
/m/0gr4k	/award/award_category/nominees./award/award_nomination/nominated_for	/m/0k4f3
/m/01swxv	/education/university/local_tuition./measurement_unit/dated_money_value/currency	/m/09nqf
/m/01jfsb	/media_common/netflix_genre/titles	/m/04sntd
/m/047p7fr	/film/film/release_date_s./film/film_regional_release_date/film_release_region	/m/03rj0
/m/01qbl	/music/performance_role/track_performances./music/track_contribution/role	/m/02fsn
/m/02ddqh	/award/award_category/winners./award/award_honor/award_winner	/m/0gcs9
/m/0565cz	/common/topic/webpage./common/webpage/category	/m/08mbj5d
/m/02lfcm	/award/award_winner/awards_won./award/award_honor/award_winner	/m/01dy7j
/m/06bnz	/olympics/olympic_participating_country/medals_won./olympics/olympic_medal_honor/olympics	/m/06sks6
/m/02l5rm	/people/person/gender	/m/05zppz
/m/025n07	/film/film/genre	/m/03k9fj
/m/026dg51	/award/award_winner/awards_won./award/award_honor/award_winner	/m/070w7s
/m/02tqkf	/film/actor/film./film/performance/film	/m/02v63m
/m/060c4	/organization/role/leaders./organization/leadership/organization	/m/04344j
/m/07_s4b	/people/person/profession	/m/0dxtg
/m/09x3r	/olympics/olympic_games/participating_countries	/m/03rk0
/m/0dgrmp	/sports/sports_position/players./sports/sports_team_roster/team	/m/04112r
/m/05d6kv	/film/film_distributor/films_distributed./film/film_film_distributor_relationship/film	/m/0cfhfz
/m/0gvbw	/base/schemastaging/organization_extra/phone_number./base/schemastaging/phone_sandbox/service_language	/m/04306rv
/m/03rtmz	/government/legislative_session/members./government/government_position_held/district_represented	/m/081mh
/m/03_8r	/olympics/olympic_sport/athletes./olympics/olympic_athlete_affiliation/country	/m/056vv
/m/02q636	/education/educational_institution/students_graduates./education/education/major_field_of_study	/m/02j62
/m/01n4w	/location/location/contains	/m/0d1qn
/m/082fr	/location/location/contains	/m/03hrz
/m/013cz2	/base/biblioness/bibs_location/country	/m/09c7w0
/m/06by7	/music/genre/artists	/m/01vw20_
/m/04n2r9h	/award/award_ceremony/awards_presented./award/award_honor/honored_for	/m/02vqsll
/m/05bxwh	/people/person/gender	/m/05zppz
/m/05728w1	/people/person/gender	/m/05zppz
/m/01rnxn	/people/person/spouse_s./people/marriage/type_of_union	/m/04ztj
/m/01qx13	/people/person/nationality	/m/03rk0
/m/0p8jf	/influence/influence_node/influenced_by	/m/0379s
/m/01cbwl	/music/genre/parent_genre	/m/01243b
/m/07fq1y	/people/person/places_lived./people/place_lived/location	/m/06y9v
/m/021q0l	/business/job_title/people_with_this_title./business/employment_tenure/company	/m/07tg4
/m/045j3w	/film/film/release_date_s./film/film_regional_release_date/film_release_region	/m/06mzp
/m/026kq4q	/award/award_ceremony/awards_presented./award/award_honor/award_winner	/m/0cj8x
/m/0bmpm	/award/ranked_item/appears_in_ranked_lists./award/ranking/list	/m/05glt
/m/0645k5	/film/film/production_companies	/m/05h4t7
/m/043ljr	/organization/organization/place_founded	/m/01qh7
/m/0kszw	/film/actor/film./film/performance/film	/m/05wp1p
/m/0gr4k	/award/award_category/nominees./award/award_nomination/nominated_for	/m/0kb57
/m/06klyh	/education/educational_institution/campuses	/m/06klyh
/m/071ywj	/film/actor/film./film/performance/film	/m/0ggbhy7
/m/031zkw	/people/person/spouse_s./people/marriage/type_of_union	/m/04ztj
/m/0c7lcx	/people/person/place_of_birth	/m/01531
/m/05c1t6z	/award/award_ceremony/awards_presented./award/award_honor/honored_for	/m/03d34x8
/m/0gr4k	/award/award_category/nominees./award/award_nomination/nominated_for	/m/09p0ct
/m/071t0	/olympics/olympic_sport/athletes./olympics/olympic_athlete_affiliation/country	/m/0697s
/m/07hpv3	/tv/tv_program/genre	/m/0hcr
/m/02_fj	/award/award_nominee/award_nominations./award/award_nomination/award	/m/054ky1
/m/078jt5	/people/person/nationality	/m/09c7w0
/m/057xs89	/award/award_category/nominees./award/award_nomination/nominated_for	/m/013q07
/m/015z4j	/people/person/nationality	/m/09c7w0
/m/027xx3	/education/educational_institution_campus/educational_institution	/m/027xx3
/m/03tf_h	/award/award_nominee/award_nominations./award/award_nomination/award	/m/019f4v
/m/04n1hqz	/soccer/football_team/current_roster./soccer/football_roster_position/position	/m/02_j1w
/m/0gkg6	/people/person/profession	/m/02hrh1q
/m/01j5ws	/award/award_nominee/award_nominations./award/award_nomination/award	/m/0cqh46
/m/0cv3w	/base/popstra/location/vacationers./base/popstra/vacation_choice/vacationer	/m/0f4vbz
/m/0gjvqm	/award/award_nominee/award_nominations./award/award_nomination/award_nominee	/m/09yhzs
/m/0f0kz	/people/person/nationality	/m/07ssc
/m/07s93v	/people/person/profession	/m/02jknp
/m/0f4x7	/award/award_category/winners./award/award_honor/ceremony	/m/0fy6bh
/m/0144l1	/award/award_winner/awards_won./award/award_honor/award_winner	/m/0k7pf
/m/01bgqh	/award/award_category/winners./award/award_honor/ceremony	/m/01s695
/m/071pf2	/sports/pro_athlete/teams./sports/sports_team_roster/team	/m/01j95f
/m/0257yf	/award/award_category/winners./award/award_honor/ceremony	/m/019bk0
/m/0993r	/award/award_nominee/award_nominations./award/award_nomination/award_nominee	/m/0h5g_
/m/0j43swk	/film/film/produced_by	/m/01f8ld
/m/019k6n	/base/biblioness/bibs_location/state	/m/0d0x8
/m/01y665	/award/award_nominee/award_nominations./award/award_nomination/award_nominee	/m/034g2b
/m/04j53	/location/country/form_of_government	/m/018wl5
/m/03_8r	/olympics/olympic_sport/athletes./olympics/olympic_athlete_affiliation/country	/m/04w4s
/m/016fyc	/film/film/edited_by	/m/0bs1yy
/m/05h72z	/award/award_nominee/award_nominations./award/award_nomination/award	/m/040njc
/m/019v9k	/education/educational_degree/people_with_this_degree./education/education/institution	/m/01c333
/m/02sp_v	/award/award_category/winners./award/award_honor/award_winner	/m/07c0j
/m/02g8h	/people/person/places_lived./people/place_lived/location	/m/0pc7r
/m/02vx4	/sports/sport/pro_athletes./sports/pro_sports_played/athlete	/m/0fv6dr
[truncated: 270,115 more rows]
