# Supplementary material for: ShallowBKGC: a BERT-enhanced shallow neural network model for knowledge graph completion
Source: PeerJ Comput Sci. 2024 May 15;10:e2058. doi: 10.7717/peerj-cs.2058 (PMC11157588; doi:10.7717/peerj-cs.2058)
Supplement: Supplemental Information 3 [file peerj-cs-10-2058-s003.txt]

/m/08966	/travel/travel_destination/climate./travel/travel_destination_monthly_climate/month	/m/05lf_
/m/01hww_	/music/performance_role/regular_performances./music/group_membership/group	/m/01q99h
/m/09v3jyg	/film/film/release_date_s./film/film_regional_release_date/film_release_region	/m/0f8l9c
/m/02jx1	/location/location/contains	/m/013t85
/m/02jx1	/location/location/contains	/m/0m0bj
/m/02bfmn	/film/actor/film./film/performance/film	/m/04ghz4m
/m/05zrvfd	/award/award_category/nominees./award/award_nomination/nominated_for	/m/04y9mm8
/m/060bp	/government/government_office_category/officeholders./government/government_position_held/jurisdiction_of_office	/m/04j53
/m/07l450	/film/film/genre	/m/082gq
/m/07h1h5	/sports/pro_athlete/teams./sports/sports_team_roster/team	/m/029q3k
/m/0djb3vw	/film/film/release_date_s./film/film_regional_release_date/film_release_region	/m/0jgd
/m/031y2	/base/popstra/location/vacationers./base/popstra/vacation_choice/vacationer	/m/0dxmyh
/m/01d8l	/olympics/olympic_participating_country/medals_won./olympics/olympic_medal_honor/medal	/m/02lq67
/m/0ydpd	/location/location/time_zones	/m/02hcv8
/m/0738b8	/people/person/places_lived./people/place_lived/location	/m/02xry
/m/070xg	/sports/sports_team/colors	/m/01g5v
/m/0mwk9	/location/statistical_region/rent50_2./measurement_unit/dated_money_value/currency	/m/09nqf
/m/09306z	/award/award_ceremony/awards_presented./award/award_honor/honored_for	/m/0sxkh
/m/0kbws	/olympics/olympic_games/participating_countries	/m/027jk
/m/0kbws	/olympics/olympic_games/participating_countries	/m/04vjh
/m/017j69	/education/educational_institution/students_graduates./education/education/major_field_of_study	/m/01mkq
/m/07z1m	/location/statistical_region/religions./location/religion_percentage/religion	/m/0631_
/m/03gqgt3	/military/military_conflict/combatants./military/military_combatant_group/combatants	/m/0d060g
/m/01c9f2	/award/award_category/winners./award/award_honor/ceremony	/m/01bx35
/m/01c9f2	/award/award_category/winners./award/award_honor/ceremony	/m/01s695
/m/01lp8	/user/tsegaran/random/taxonomy_subject/entry./user/tsegaran/random/taxonomy_entry/taxonomy	/m/04n6k
/m/01xwqn	/influence/influence_node/influenced_by	/m/0121rx
/m/065ym0c	/film/film/release_date_s./film/film_regional_release_date/film_release_region	/m/07ssc
/m/06kxk2	/people/person/place_of_birth	/m/01_d4
/m/08q1tg	/people/cause_of_death/people	/m/0lcx
/m/037fqp	/education/educational_institution/school_type	/m/04399
/m/0xxc	/education/educational_institution/students_graduates./education/education/major_field_of_study	/m/01lj9
/m/01l_pn	/film/film/prequel	/m/01y9jr
/m/09sdmz	/award/award_category/nominees./award/award_nomination/nominated_for	/m/09gq0x5
/m/09sdmz	/award/award_category/nominees./award/award_nomination/nominated_for	/m/011yn5
/m/02ghq	/people/person/profession	/m/01d_h8
/m/016tt2	/film/film_distributor/films_distributed./film/film_film_distributor_relationship/film	/m/0dtfn
/m/016tt2	/film/film_distributor/films_distributed./film/film_film_distributor_relationship/film	/m/04zl8
/m/016tt2	/award/award_nominee/award_nominations./award/award_nomination/award_nominee	/m/01gb54
/m/07jrjb	/tv/tv_producer/programs_produced./tv/tv_producer_term/producer_type	/m/0ckd1
/m/09v71cj	/film/film/release_date_s./film/film_regional_release_date/film_release_region	/m/015fr
/m/01k5y0	/film/film/edited_by	/m/0dky9n
/m/06x76	/sports/sports_team/sport	/m/0jm_
/m/0x67	/people/ethnicity/people	/m/0411q
/m/0x67	/people/ethnicity/people	/m/030wkp
/m/0gmgwnv	/film/film/estimated_budget./measurement_unit/dated_money_value/currency	/m/09nqf
/m/01wkmgb	/people/person/profession	/m/09jwl
/m/0154j	/organization/organization_member/member_of./organization/organization_membership/organization	/m/04k4l
/m/02j4sk	/people/deceased_person/place_of_death	/m/027l4q
/m/017jv5	/film/film_distributor/films_distributed./film/film_film_distributor_relationship/film	/m/0d1qmz
/m/02x2gy0	/award/award_category/nominees./award/award_nomination/nominated_for	/m/04jplwp
/m/053rxgm	/film/film/executive_produced_by	/m/0g_rs_
/m/011k11	/music/record_label/artist	/m/03h_yfh
/m/014zfs	/award/award_nominee/award_nominations./award/award_nomination/award	/m/0bdw6t
/m/05typm	/film/actor/film./film/performance/film	/m/0k2cb
/m/0cwy47	/film/film/featured_film_locations	/m/06c62
/m/019vhk	/film/film/film_festivals	/m/09rwjly
/m/06sy4c	/people/person/gender	/m/05zppz
/m/0dr1c2	/tv/tv_program/regular_cast./tv/regular_tv_appearance/actor	/m/04f62k
/m/07b_l	/location/location/contains	/m/013m43
/m/0mm1q	/people/person/profession	/m/01d_h8
/m/0prjs	/film/director/film	/m/062zjtt
/m/01v40wd	/award/award_nominee/award_nominations./award/award_nomination/award	/m/01c9dd
/m/0kvgnq	/award/award_winning_work/awards_won./award/award_honor/award_winner	/m/05dppk
/m/01ckbq	/award/award_category/winners./award/award_honor/ceremony	/m/013b2h
/m/0f_nbyh	/award/award_category/nominees./award/award_nomination/nominated_for	/m/07yk1xz
/m/0418wg	/film/film/language	/m/02bjrlw
/m/02kth6	/organization/non_profit_organization/registered_with./organization/non_profit_registration/registering_agency	/m/03z19
/m/026c1	/film/actor/film./film/performance/film	/m/03s6l2
/m/03j90	/people/person/profession	/m/05z96
/m/0p9sw	/award/award_category/nominees./award/award_nomination/nominated_for	/m/02zk08
/m/01hydr	/music/genre/parent_genre	/m/0kz10
/m/01gtc0	/government/legislative_session/members./government/government_position_held/district_represented	/m/0vbk
/m/0h63gl9	/film/film/release_date_s./film/film_regional_release_date/film_release_region	/m/07ssc
/m/033cnk	/food/food/nutrients./food/nutrition_fact/nutrient	/m/0f4hc
/m/033cnk	/food/food/nutrients./food/nutrition_fact/nutrient	/m/02y_3rf
/m/084m3	/film/actor/film./film/performance/film	/m/034qrh
/m/014mlp	/education/educational_degree/people_with_this_degree./education/education/institution	/m/01x5fb
/m/0b7l4x	/film/film/production_companies	/m/03sb38
/m/016yvw	/people/person/spouse_s./people/marriage/type_of_union	/m/01g63y
/m/06ltr	/film/actor/film./film/performance/film	/m/016ywb
/m/01dq5z	/education/educational_institution/students_graduates./education/education/student	/m/03q95r
/m/02vwckw	/people/person/profession	/m/0n1h
/m/049t4g	/award/award_nominee/award_nominations./award/award_nomination/award	/m/09sb52
/m/08k881	/film/actor/film./film/performance/film	/m/01qncf
/m/01w58n3	/people/person/profession	/m/016z4k
/m/0h_cssd	/award/award_ceremony/awards_presented./award/award_honor/award_winner	/m/0h0wc
/m/06by7	/music/genre/artists	/m/0153nq
/m/01wxdn3	/people/person/nationality	/m/07ssc
/m/01wxdn3	/music/artist/track_contributions./music/track_contribution/role	/m/011_6p
/m/03g5jw	/influence/influence_node/influenced_by	/m/014_lq
/m/02m97n	/organization/organization/headquarters./location/mailing_address/citytown	/m/09bkv
/m/07y9k	/sports/sports_league/teams./sports/sports_league_participation/team	/m/035s37
/m/06c97	/organization/organization_founder/organizations_founded	/m/05f4p
/m/01cwhp	/award/award_nominee/award_nominations./award/award_nomination/award	/m/02f79n
/m/01cwhp	/award/award_nominee/award_nominations./award/award_nomination/award	/m/05zkcn5
/m/02xry	/location/location/time_zones	/m/02hcv8
/m/02xry	/location/statistical_region/religions./location/religion_percentage/religion	/m/01y0s9
/m/018dh3	/common/topic/webpage./common/webpage/category	/m/08mbj5d
/m/099c8n	/award/award_category/nominees./award/award_nomination/nominated_for	/m/064lsn
/m/026lgs	/film/film/language	/m/02h40lc
/m/03j0d	/influence/influence_node/influenced_by	/m/03hnd
/m/0ccck7	/film/film/release_date_s./film/film_regional_release_date/film_release_region	/m/0h7x
/m/017_cl	/sports/sports_team_location/teams	/m/0j2jr
/m/0hcs3	/sports/pro_athlete/teams./sports/sports_team_roster/team	/m/04mjl
/m/05xb7q	/education/educational_institution/campuses	/m/05xb7q
/m/063g7l	/people/person/nationality	/m/09c7w0
/m/0gy7bj4	/film/film/story_by	/m/01tz6vs
/m/04lc0h	/base/biblioness/bibs_location/country	/m/0ctw_b
/m/0137g1	/award/award_nominee/award_nominations./award/award_nomination/award	/m/05zkcn5
/m/04ycjk	/education/university/domestic_tuition./measurement_unit/dated_money_value/currency	/m/09nqf
/m/0mgkg	/base/schemastaging/organization_extra/phone_number./base/schemastaging/phone_sandbox/service_language	/m/02h40lc
/m/01rhrd	/olympics/olympic_participating_country/athletes./olympics/olympic_athlete_affiliation/olympics	/m/0l6mp
/m/02mjs7	/education/educational_degree/people_with_this_degree./education/education/institution	/m/04gxp2
/m/01v90t	/people/person/gender	/m/05zppz
/m/017cy9	/education/educational_institution/school_type	/m/07tf8
/m/023kzp	/people/person/nationality	/m/09c7w0
/m/013yq	/base/petbreeds/city_with_dogs/top_breeds./base/petbreeds/dog_city_relationship/dog_breed	/m/0km5c
/m/02tfl8	/medicine/symptom/symptom_of	/m/07s4l
/m/075wx7_	/film/film/other_crew./film/film_crew_gig/film_crew_role	/m/02ynfr
/m/055c8	/people/person/nationality	/m/09c7w0
/m/01znc_	/organization/organization_member/member_of./organization/organization_membership/organization	/m/07t65
/m/05148p4	/music/instrument/instrumentalists	/m/01x66d
/m/03bwzr4	/education/educational_degree/people_with_this_degree./education/education/student	/m/01zwy
/m/0g5lhl7	/base/schemastaging/organization_extra/phone_number./base/schemastaging/phone_sandbox/service_location	/m/07ssc
/m/08qvhv	/film/actor/film./film/performance/film	/m/0h3k3f
/m/01tj34	/award/award_nominee/award_nominations./award/award_nomination/award	/m/0gqyl
/m/012mzw	/common/topic/webpage./common/webpage/category	/m/08mbj5d
/m/0226cw	/government/politician/government_positions_held./government/government_position_held/legislative_sessions	/m/07p__7
/m/02yv6b	/music/genre/artists	/m/01vsl3_
/m/02yv6b	/music/genre/artists	/m/01518s
/m/05f2jk	/people/deceased_person/place_of_death	/m/0f2wj
/m/02dlfh	/people/person/nationality	/m/09c7w0
/m/01n8gr	/people/person/profession	/m/0lgw7
/m/0l2nd	/location/location/adjoin_s./location/adjoining_relationship/adjoins	/m/0kq2g
/m/0jgwf	/award/award_nominee/award_nominations./award/award_nomination/award	/m/02pqp12
/m/09v8db5	/award/award_category/nominees./award/award_nomination/nominated_for	/m/0gl02yg
/m/02h4rq6	/education/educational_degree/people_with_this_degree./education/education/institution	/m/01l8t8
/m/049g_xj	/people/person/place_of_birth	/m/036k0s
/m/02h48	/people/person/spouse_s./people/marriage/type_of_union	/m/04ztj
/m/07x4qr	/film/film/release_date_s./film/film_regional_release_date/film_release_region	/m/0345h
/m/0b7xl8	/people/person/profession	/m/05sxg2
/m/02dpl9	/film/film/other_crew./film/film_crew_gig/film_crew_role	/m/0dxtw
/m/02dpl9	/film/film/release_date_s./film/film_regional_release_date/film_release_region	/m/06mzp
/m/0d7wh	/people/ethnicity/languages_spoken	/m/083tk
/m/0d7wh	/people/ethnicity/people	/m/02vkvcz
/m/0b1xl	/education/educational_institution/students_graduates./education/education/major_field_of_study	/m/09s1f
/m/03lmzl	/people/person/place_of_birth	/m/0r5y9
/m/01cgz	/olympics/olympic_sport/athletes./olympics/olympic_athlete_affiliation/country	/m/077qn
/m/01cgz	/olympics/olympic_sport/athletes./olympics/olympic_athlete_affiliation/country	/m/01xbgx
/m/01swxv	/education/university/fraternities_and_sororities	/m/0325pb
/m/0_9l_	/film/film/film_format	/m/07fb8_
/m/02py7pj	/award/award_category/winners./award/award_honor/award_winner	/m/0bw6y
/m/0gs9p	/award/award_category/nominees./award/award_nomination/nominated_for	/m/01fx4k
/m/0gs9p	/award/award_category/nominees./award/award_nomination/nominated_for	/m/0jym0
/m/01304j	/music/artist/track_contributions./music/track_contribution/role	/m/0395lw
/m/01309x	/people/person/profession	/m/02hrh1q
/m/01l3j	/film/actor/film./film/performance/special_performance_type	/m/01pb34
/m/015fs3	/education/educational_institution/students_graduates./education/education/major_field_of_study	/m/01mkq
/m/01trf3	/people/person/profession	/m/0np9r
/m/0gq_v	/award/award_category/winners./award/award_honor/ceremony	/m/09306z
/m/01trxd	/education/educational_institution/students_graduates./education/education/major_field_of_study	/m/05qjt
/m/030qb3t	/location/location/contains	/m/0k049
/m/0m68w	/people/person/profession	/m/02hrh1q
/m/0j_c	/people/person/nationality	/m/02jx1
/m/03hkv_r	/award/award_category/nominees./award/award_nomination/nominated_for	/m/01jrbv
/m/0lpjn	/people/person/place_of_birth	/m/088cp
/m/013w7j	/people/person/places_lived./people/place_lived/location	/m/04n3l
/m/06rq2l	/film/actor/film./film/performance/film	/m/0ch3qr1
/m/0h3y	/olympics/olympic_participating_country/athletes./olympics/olympic_athlete_affiliation/olympics	/m/0kbvb
/m/01f8hf	/film/film/genre	/m/02kdv5l
/m/02bfxb	/people/person/nationality	/m/0ctw_b
/m/0661ql3	/film/film/release_date_s./film/film_regional_release_date/film_release_region	/m/0k6nt
/m/03v3xp	/award/award_nominee/award_nominations./award/award_nomination/award_nominee	/m/02tr7d
/m/0pc62	/film/film/language	/m/03_9r
/m/01qszl	/business/business_operation/industry	/m/01mw1
/m/034qzw	/film/film/executive_produced_by	/m/06m6z6
/m/01trtc	/music/record_label/artist	/m/01q_wyj
/m/01ppq	/organization/organization_member/member_of./organization/organization_membership/organization	/m/07t65
/m/08d6bd	/people/person/languages	/m/0688f
/m/07vyf	/education/educational_institution/students_graduates./education/education/student	/m/01t6b4
/m/09gq0x5	/award/award_winning_work/awards_won./award/award_honor/award_winner	/m/0kszw
/m/013b6_	/people/ethnicity/people	/m/0hwqg
/m/0kv9d3	/film/film/language	/m/064_8sq
/m/030pr	/people/person/nationality	/m/09c7w0
/m/076psv	/film/film_set_designer/film_sets_designed	/m/03mr85
/m/09yhzs	/film/actor/film./film/performance/film	/m/07_fj54
/m/05ztjjw	/award/award_category/nominees./award/award_nomination/nominated_for	/m/01hv3t
/m/0dwxr	/olympics/olympic_sport/athletes./olympics/olympic_athlete_affiliation/country	/m/015qh
/m/02w4fkq	/award/award_nominee/award_nominations./award/award_nomination/award	/m/03qbnj
/m/06bd5j	/film/film/estimated_budget./measurement_unit/dated_money_value/currency	/m/09nqf
/m/05xvj	/sports/professional_sports_team/draft_picks./sports/sports_league_draft_pick/draft	/m/047dpm0
/m/07w0v	/education/educational_institution/students_graduates./education/education/major_field_of_study	/m/0jjw
/m/018ygt	/base/schemastaging/person_extra/net_worth./measurement_unit/dated_money_value/currency	/m/09nqf
/m/011wtv	/film/film/featured_film_locations	/m/0rh6k
/m/02pqp12	/award/award_category/nominees./award/award_nomination/nominated_for	/m/092vkg
/m/0m31m	/people/person/spouse_s./people/marriage/location_of_ceremony	/m/07kg3
/m/015q1n	/education/educational_institution/colors	/m/01jnf1
/m/045g4l	/people/person/profession	/m/02hrh1q
/m/01kwsg	/film/actor/film./film/performance/film	/m/05r3qc
/m/029h45	/people/person/profession	/m/025352
/m/01sl1q	/people/person/places_lived./people/place_lived/location	/m/027rn
/m/0bdx29	/award/award_category/winners./award/award_honor/ceremony	/m/07z31v
/m/0bt7ws	/people/person/languages	/m/02h40lc
/m/05gp3x	/tv/tv_producer/programs_produced./tv/tv_producer_term/producer_type	/m/0ckd1
/m/017d93	/film/film/other_crew./film/film_crew_gig/film_crew_role	/m/09zzb8
/m/06mn7	/award/award_nominee/award_nominations./award/award_nomination/award	/m/019f4v
/m/017s11	/film/film_distributor/films_distributed./film/film_film_distributor_relationship/film	/m/09gq0x5
/m/017s11	/film/film_distributor/films_distributed./film/film_film_distributor_relationship/film	/m/016dj8
/m/08g_jw	/film/film/featured_film_locations	/m/0cvw9
/m/02r0csl	/award/award_category/nominees./award/award_nomination/nominated_for	/m/0ch26b_
/m/03qjg	/music/instrument/instrumentalists	/m/01mr2g6
/m/024tkd	/government/legislative_session/members./government/government_position_held/district_represented	/m/05tbn
/m/09p0q	/people/person/spouse_s./people/marriage/type_of_union	/m/04ztj
/m/02g3v6	/award/award_category/nominees./award/award_nomination/nominated_for	/m/034b6k
/m/0l6vl	/user/jg/default_domain/olympic_games/sports	/m/06f41
/m/029sk	/medicine/disease/notable_people_with_this_condition	/m/046lt
/m/026n9h3	/people/person/spouse_s./people/marriage/type_of_union	/m/04ztj
/m/067ghz	/film/film/release_date_s./film/film_regional_release_date/film_release_region	/m/05v8c
/m/0272_vz	/film/film/language	/m/0349s
/m/0b_6mr	/base/marchmadness/ncaa_basketball_tournament/seeds./base/marchmadness/ncaa_tournament_seed/team	/m/02pyyld
/m/08phg9	/film/film/other_crew./film/film_crew_gig/film_crew_role	/m/033smt
/m/080knyg	/people/person/profession	/m/02hrh1q
/m/0ds6bmk	/film/film/release_date_s./film/film_regional_release_date/film_release_region	/m/05r4w
/m/016k62	/people/person/nationality	/m/03spz
/m/03bx2lk	/film/film/music	/m/08c9b0
/m/023s8	/people/person/gender	/m/02zsn
/m/07xzm	/music/instrument/instrumentalists	/m/02vr7
/m/0157g9	/location/location/partially_contains	/m/059j2
/m/03cd0x	/film/film/other_crew./film/film_crew_gig/film_crew_role	/m/02rh1dz
/m/090gpr	/people/person/profession	/m/03gjzk
/m/03k545	/people/person/places_lived./people/place_lived/location	/m/04jpl
/m/0ds2l81	/film/film/genre	/m/07s9rl0
/m/01vv6xv	/common/topic/webpage./common/webpage/category	/m/08mbj5d
/m/05x_5	/education/educational_institution/students_graduates./education/education/major_field_of_study	/m/02_7t
/m/02r_pp	/film/film/film_art_direction_by	/m/07hhnl
/m/0gvrws1	/film/film/release_date_s./film/film_regional_release_date/film_release_region	/m/07f1x
/m/02f77y	/award/award_category/winners./award/award_honor/award_winner	/m/01vrt_c
/m/09889g	/people/person/profession	/m/016z4k
/m/03_l8m	/people/person/languages	/m/02h40lc
/m/027m67	/film/film/language	/m/03115z
/m/03q0r1	/film/film/release_date_s./film/film_regional_release_date/film_release_region	/m/03rj0
/m/04rqd	/broadcast/content/artist	/m/01vvycq
/m/07147	/sports/sports_team/colors	/m/083jv
/m/0jvt9	/film/film/genre	/m/02kdv5l
/m/05r5c	/music/instrument/instrumentalists	/m/028qdb
/m/0gr51	/award/award_category/nominees./award/award_nomination/nominated_for	/m/0jqd3
/m/01sgl	/olympics/olympic_sport/athletes./olympics/olympic_athlete_affiliation/olympics	/m/0nbjq
/m/01sgl	/olympics/olympic_sport/athletes./olympics/olympic_athlete_affiliation/country	/m/035qy
/m/03975z	/people/person/profession	/m/01c72t
/m/03rhqg	/music/record_label/artist	/m/01jgkj2
/m/06tpmy	/film/film/release_date_s./film/film_regional_release_date/film_release_region	/m/03h64
/m/01v5h	/people/person/profession	/m/01d_h8
/m/0cbn7c	/film/film/release_date_s./film/film_regional_release_date/film_release_region	/m/0345h
/m/0gqwc	/award/award_category/nominees./award/award_nomination/nominated_for	/m/0416y94
/m/0glt670	/music/genre/artists	/m/01v40wd
/m/02m501	/award/award_nominee/award_nominations./award/award_nomination/nominated_for	/m/05qbckf
/m/04cppj	/film/film/release_date_s./film/film_regional_release_date/film_release_region	/m/0b90_r
/m/0d90m	/film/film/executive_produced_by	/m/021lby
/m/0cwx_	/education/university/fraternities_and_sororities	/m/04m8fy
/m/021b_	/film/actor/film./film/performance/film	/m/03kx49
/m/0q8p8	/location/hud_county_place/place	/m/0q8p8
/m/0m3gy	/film/film/release_date_s./film/film_regional_release_date/film_release_region	/m/03h64
/m/0bkj86	/education/educational_degree/people_with_this_degree./education/education/institution	/m/0373qt
/m/0fb0v	/music/record_label/artist	/m/01vsy95
/m/064lsn	/film/film/release_date_s./film/film_regional_release_date/film_release_region	/m/03spz
/m/0b2qtl	/film/film/genre	/m/060__y
/m/02ylg6	/film/film/release_date_s./film/film_regional_release_date/film_release_region	/m/0chghy
/m/07m69t	/people/person/gender	/m/05zppz
/m/0cnztc4	/film/film/genre	/m/03bxz7
/m/0cnztc4	/film/film/release_date_s./film/film_regional_release_date/film_release_region	/m/05r4w
/m/0b_6qj	/base/marchmadness/ncaa_basketball_tournament/seeds./base/marchmadness/ncaa_tournament_seed/team	/m/026xxv_
/m/07rhpg	/award/award_nominee/award_nominations./award/award_nomination/award	/m/09sb52
/m/0hmm7	/film/film/film_format	/m/0cj16
/m/047wh1	/film/film/cinematography	/m/03cx282
/m/0gq_d	/award/award_category/winners./award/award_honor/ceremony	/m/073hmq
/m/07j87	/food/food/nutrients./food/nutrition_fact/nutrient	/m/02kcv4x
/m/0bv8h2	/film/film/other_crew./film/film_crew_gig/film_crew_role	/m/02rh1dz
/m/0bdwft	/award/award_category/winners./award/award_honor/award_winner	/m/019l68
/m/01243b	/music/genre/artists	/m/04bbv7
/m/01243b	/music/genre/artists	/m/02ndj5
/m/01243b	/music/genre/artists	/m/016l09
/m/01s73z	/base/schemastaging/organization_extra/phone_number./base/schemastaging/phone_sandbox/service_location	/m/09c7w0
/m/01s73z	/business/business_operation/industry	/m/029g_vk
/m/01sg4_	/common/topic/webpage./common/webpage/category	/m/08mbj5d
/m/0jgk3	/location/hud_foreclosure_area/estimated_number_of_mortgages./measurement_unit/dated_integer/source	/m/0jbk9
/m/01d4cb	/common/topic/webpage./common/webpage/category	/m/08mbj5d
/m/0275n3y	/award/award_ceremony/awards_presented./award/award_honor/award_winner	/m/08yx9q
/m/0275n3y	/award/award_ceremony/awards_presented./award/award_honor/award_winner	/m/0hvb2
/m/02hsq3m	/award/award_category/nominees./award/award_nomination/nominated_for	/m/01d2v1
/m/02wwmhc	/film/film/music	/m/0fpjyd
/m/0dq_5	/organization/role/leaders./organization/leadership/organization	/m/04f0xq
/m/0dq_5	/organization/role/leaders./organization/leadership/organization	/m/01frpd
/m/0dq_5	/organization/role/leaders./organization/leadership/organization	/m/07zlqp
/m/071t0	/olympics/olympic_sport/athletes./olympics/olympic_athlete_affiliation/country	/m/01crd5
/m/071t0	/olympics/olympic_sport/athletes./olympics/olympic_athlete_affiliation/country	/m/07ww5
/m/02bn_p	/government/legislative_session/members./government/government_position_held/district_represented	/m/050ks
/m/09gkx35	/film/film/language	/m/03x42
/m/02_xgp2	/education/educational_degree/people_with_this_degree./education/education/institution	/m/013719
/m/08hsww	/film/actor/film./film/performance/film	/m/07x4qr
/m/02cbhg	/film/film/other_crew./film/film_crew_gig/film_crew_role	/m/02ynfr
/m/04q827	/film/film/film_production_design_by	/m/0dh73w
/m/030znt	/people/person/profession	/m/02hrh1q
/m/030znt	/film/actor/film./film/performance/film	/m/0422v0
/m/0bwgc_	/people/person/spouse_s./people/marriage/type_of_union	/m/04ztj
/m/0hgxh	/medicine/symptom/symptom_of	/m/09jg8
/m/09rsjpv	/film/film/music	/m/01m3b1t
/m/0435vm	/film/film/featured_film_locations	/m/030qb3t
/m/02wb6yq	/people/person/place_of_birth	/m/0djd3
/m/02wb6yq	/people/person/places_lived./people/place_lived/location	/m/07b_l
/m/019f4v	/award/award_category/nominees./award/award_nomination/nominated_for	/m/0jsf6
/m/072x7s	/film/film/featured_film_locations	/m/0345h
/m/0w0d	/olympics/olympic_sport/athletes./olympics/olympic_athlete_affiliation/country	/m/01nyl
/m/0c9t0y	/film/film/genre	/m/01585b
/m/07rlg	/olympics/olympic_sport/athletes./olympics/olympic_athlete_affiliation/country	/m/0jgd
/m/01lb14	/olympics/olympic_sport/athletes./olympics/olympic_athlete_affiliation/country	/m/02k1b
/m/0gk4g	/people/cause_of_death/people	/m/01zlh5
/m/01dtcb	/music/record_label/artist	/m/014_xj
/m/017180	/film/film/other_crew./film/film_crew_gig/film_crew_role	/m/0ch6mp2
/m/0dd6bf	/film/film/dubbing_performances./film/dubbing_performance/actor	/m/04bbv7
/m/058m5m4	/award/award_ceremony/awards_presented./award/award_honor/honored_for	/m/02rzdcp
/m/025m8l	/award/award_category/winners./award/award_honor/ceremony	/m/0jzphpx
/m/019vgs	/influence/influence_node/influenced_by	/m/014zfs
/m/0f6rc	/film/film_subject/films	/m/0p7qm
/m/03d2k	/people/person/spouse_s./people/marriage/type_of_union	/m/04ztj
/m/0f4x7	/award/award_category/nominees./award/award_nomination/nominated_for	/m/07jnt
/m/0f4x7	/award/award_category/nominees./award/award_nomination/nominated_for	/m/02p86pb
/m/0f4x7	/award/award_category/nominees./award/award_nomination/nominated_for	/m/09gb_4p
/m/0f4x7	/award/award_category/winners./award/award_honor/ceremony	/m/05hmp6
/m/03lh3v	/sports/pro_athlete/teams./sports/sports_team_roster/team	/m/0jmbv
/m/0243cq	/film/film/language	/m/02h40lc
/m/027dtv3	/award/award_nominee/award_nominations./award/award_nomination/award_nominee	/m/03yj_0n
/m/06gmr	/sports/sports_team_location/teams	/m/019mcm
/m/034_7s	/government/legislative_session/members./government/government_position_held/district_represented	/m/059t8
/m/01mvth	/people/person/nationality	/m/09c7w0
/m/01n_g9	/education/university/fraternities_and_sororities	/m/0325pb
/m/01twdk	/film/actor/film./film/performance/film	/m/05dss7
/m/09sb52	/award/award_category/nominees./award/award_nomination/nominated_for	/m/04165w
/m/02hnl	/music/instrument/instrumentalists	/m/0137g1
/m/02hnl	/music/instrument/instrumentalists	/m/01vng3b
/m/02hnl	/music/performance_role/regular_performances./music/group_membership/group	/m/02mq_y
/m/02hnl	/music/performance_role/regular_performances./music/group_membership/group	/m/04qmr
/m/07jqjx	/film/film/release_date_s./film/film_regional_release_date/film_release_region	/m/01znc_
/m/0gkr9q	/award/award_category/winners./award/award_honor/ceremony	/m/07y9ts
/m/02lmk	/people/person/spouse_s./people/marriage/type_of_union	/m/01g63y
/m/05v10	/location/country/form_of_government	/m/06cx9
/m/0f7hw	/film/film/genre	/m/02l7c8
/m/054kmq	/soccer/football_player/current_team./sports/sports_team_roster/team	/m/0xbm
/m/0lh0c	/people/person/nationality	/m/09c7w0
/m/02c7k4	/film/film/production_companies	/m/01795t
/m/028tv0	/music/performance_role/regular_performances./music/group_membership/group	/m/016vn3
/m/028tv0	/music/performance_role/regular_performances./music/group_membership/group	/m/0394y
/m/07rd7	/film/director/film	/m/09g7vfw
/m/03ryn	/base/aareas/schema/administrative_area/administrative_parent	/m/02j71
/m/01j5ws	/people/person/spouse_s./people/marriage/type_of_union	/m/01g63y
/m/03bx0bm	/music/performance_role/regular_performances./music/group_membership/group	/m/0khth
/m/0d4jl	/people/person/employment_history./business/employment_tenure/company	/m/01j_x
/m/0pm85	/music/genre/artists	/m/082brv
/m/0pm85	/music/genre/artists	/m/0143q0
/m/0h25	/award/award_nominee/award_nominations./award/award_nomination/award	/m/0g9wd99
/m/0gcrg	/film/film/country	/m/09c7w0
/m/08nz99	/people/person/nationality	/m/09c7w0
/m/05dppk	/award/award_nominee/award_nominations./award/award_nomination/nominated_for	/m/0kvgnq
/m/0gjcrrw	/film/film/release_date_s./film/film_regional_release_date/film_release_region	/m/0jgd
/m/019fv4	/location/statistical_region/religions./location/religion_percentage/religion	/m/03_gx
/m/017t44	/location/location/contains	/m/018jcq
/m/02b0y3	/soccer/football_team/current_roster./sports/sports_team_roster/position	/m/0dgrmp
/m/06x58	/film/actor/film./film/performance/film	/m/03nqnnk
/m/01p_2p	/music/genre/artists	/m/01vsy95
/m/0gkz15s	/film/film/release_date_s./film/film_regional_release_date/film_release_region	/m/015fr
/m/05g76	/baseball/baseball_team/team_stats./baseball/baseball_team_stats/season	/m/025ygqm
/m/01rr31	/common/topic/webpage./common/webpage/category	/m/08mbj5d
/m/019v9k	/education/educational_degree/people_with_this_degree./education/education/institution	/m/01r3y2
/m/019v9k	/education/educational_degree/people_with_this_degree./education/education/institution	/m/02qvvv
/m/018d6l	/people/person/nationality	/m/07ssc
/m/017z49	/film/film/release_date_s./film/film_regional_release_date/film_regional_debut_venue	/m/018cvf
/m/0164r9	/film/actor/film./film/performance/film	/m/01jwxx
/m/03t95n	/film/film/music	/m/01mkn_d
/m/02gm9n	/award/award_category/winners./award/award_honor/ceremony	/m/0466p0j
/m/014g91	/people/person/spouse_s./people/marriage/type_of_union	/m/04ztj
/m/0l6mp	/olympics/olympic_games/sports	/m/0w0d
/m/06pcz0	/people/person/profession	/m/0dxtg
/m/028kj0	/film/film/other_crew./film/film_crew_gig/film_crew_role	/m/09vw2b7
/m/016kb7	/film/actor/film./film/performance/film	/m/0b4lkx
/m/060c4	/organization/role/leaders./organization/leadership/organization	/m/02lv2v
/m/060c4	/organization/role/leaders./organization/leadership/organization	/m/02y9bj
/m/060c4	/organization/role/leaders./organization/leadership/organization	/m/02j04_
/m/0170s4	/film/actor/film./film/performance/film	/m/02d003
/m/0299hs	/film/film/genre	/m/01jfsb
/m/07bsj	/people/person/place_of_birth	/m/0nbwf
/m/04hzj	/organization/organization_member/member_of./organization/organization_membership/organization	/m/04k4l
/m/07g7h2	/people/person/place_of_birth	/m/0ftxw
/m/01rtm4	/education/educational_institution/school_type	/m/01rs41
/m/059kh	/music/genre/parent_genre	/m/06rqw
/m/059kh	/music/genre/artists	/m/01vvyfh
/m/059kh	/music/genre/artists	/m/0p3r8
/m/03rqww	/people/person/profession	/m/0dgd_
/m/042xh	/people/person/gender	/m/02zsn
/m/0jfx1	/people/person/nationality	/m/09c7w0
/m/0ddfwj1	/common/topic/webpage./common/webpage/category	/m/08mbj5d
/m/016t_3	/education/educational_degree/people_with_this_degree./education/education/major_field_of_study	/m/03ytc
/m/016t_3	/education/educational_degree/people_with_this_degree./education/education/institution	/m/02kxx1
/m/02vjp3	/film/film/other_crew./film/film_crew_gig/crewmember	/m/0272kv
/m/02j9z	/location/location/contains	/m/03rt9
/m/0d05w3	/military/military_combatant/military_conflicts./military/military_combatant_group/combatants	/m/0g970
/m/0l56b	/people/person/profession	/m/0n1h
/m/013cr	/award/award_nominee/award_nominations./award/award_nomination/award	/m/02x8n1n
/m/051wwp	/people/person/nationality	/m/09c7w0
/m/01bgqh	/award/award_category/winners./award/award_honor/ceremony	/m/02rjjll
/m/02mt4k	/award/award_nominee/award_nominations./award/award_nomination/award	/m/02x4sn8
/m/03bzyn4	/film/film/executive_produced_by	/m/03c9pqt
/m/013nky	/education/educational_institution/colors	/m/083jv
/m/09fqgj	/film/film/country	/m/07ssc
/m/016z68	/people/person/gender	/m/05zppz
/m/02y_rq5	/award/award_category/nominees./award/award_nomination/nominated_for	/m/01fwzk
/m/04sskp	/tv/tv_program/regular_cast./tv/regular_tv_appearance/actor	/m/0htlr
/m/03g90h	/film/film/distributors./film/film_film_distributor_relationship/film_distribution_medium	/m/0dq6p
/m/02n9jv	/people/profession/specialization_of	/m/012t_z
/m/0pkr1	/award/award_nominee/award_nominations./award/award_nomination/nominated_for	/m/065ym0c
/m/01tmng	/award/ranked_item/appears_in_ranked_lists./award/ranking/list	/m/01ptsx
/m/0bhwhj	/film/film/release_date_s./film/film_regional_release_date/film_release_region	/m/06mkj
/m/027r8p	/award/award_nominee/award_nominations./award/award_nomination/award	/m/0ck27z
/m/027jq2	/award/award_nominee/award_nominations./award/award_nomination/award	/m/0gqng
/m/01g5kv	/people/person/profession	/m/0dxtg
/m/02z9hqn	/film/film/language	/m/03_9r
/m/01hvjx	/film/film/genre	/m/0cshrf
/m/03pvt	/common/topic/webpage./common/webpage/category	/m/08mbj5d
/m/05slvm	/award/award_nominee/award_nominations./award/award_nomination/award	/m/0bsjcw
/m/0bh8tgs	/film/film/release_date_s./film/film_regional_release_date/film_release_region	/m/05v10
/m/04cf_l	/film/film/release_date_s./film/film_regional_release_date/film_release_distribution_medium	/m/029j_
/m/052hl	/award/award_nominee/award_nominations./award/award_nomination/award	/m/054ks3
/m/0dq3c	/business/job_title/people_with_this_title./business/employment_tenure/company	/m/02l48d
/m/0dq3c	/business/job_title/people_with_this_title./business/employment_tenure/company	/m/01b39j
/m/0kv238	/film/film/release_date_s./film/film_regional_release_date/film_release_region	/m/05b4w
/m/0fy6bh	/time/event/instance_of_recurring_event	/m/0g_w
/m/0164nb	/common/topic/webpage./common/webpage/category	/m/08mbj5d
/m/028k57	/film/actor/film./film/performance/film	/m/0gtsx8c
/m/04kllm9	/medicine/symptom/symptom_of	/m/035482
/m/04hpck	/people/person/places_lived./people/place_lived/location	/m/01tlmw
/m/03339m	/music/genre/artists	/m/03j_hq
/m/03hpr	/award/award_nominee/award_nominations./award/award_nomination/award	/m/06196
/m/01tgwv	/award/award_category/disciplines_or_subjects	/m/06n90
/m/0123qq	/tv/tv_program/languages	/m/02h40lc
/m/0gffmn8	/film/film/release_date_s./film/film_regional_release_date/film_regional_debut_venue	/m/05qtj
/m/05mlqj	/award/award_nominee/award_nominations./award/award_nomination/award_nominee	/m/07q0g5
/m/0dr89x	/film/film/release_date_s./film/film_regional_release_date/film_release_region	/m/05qhw
/m/02lhm2	/people/person/profession	/m/0dxtg
/m/0f1jhc	/people/person/nationality	/m/09c7w0
/m/06z6r	/olympics/olympic_sport/athletes./olympics/olympic_athlete_affiliation/country	/m/0bjv6
/m/06z6r	/olympics/olympic_sport/athletes./olympics/olympic_athlete_affiliation/country	/m/07fb6
/m/01hlwv	/base/schemastaging/organization_extra/phone_number./base/schemastaging/phone_sandbox/service_location	/m/05r7t
/m/0k57l	/people/person/gender	/m/05zppz
/m/01vwyqp	/award/award_nominee/award_nominations./award/award_nomination/award	/m/01cw7s
/m/0jz71	/film/film/estimated_budget./measurement_unit/dated_money_value/currency	/m/09nqf
/m/0h08p	/music/genre/artists	/m/01w60_p
/m/0p_47	/award/award_nominee/award_nominations./award/award_nomination/award	/m/09qvc0
/m/02gt5s	/location/location/contains	/m/0vg8x
/m/012x4t	/music/group_member/membership./music/group_membership/group	/m/01v0sx2
/m/04mz10g	/people/person/place_of_birth	/m/0f2tj
/m/031b3h	/award/award_category/winners./award/award_honor/ceremony	/m/013b2h
/m/06jzh	/award/award_nominee/award_nominations./award/award_nomination/award	/m/0cqgl9
/m/0gvs1kt	/film/film/genre	/m/02n4kr
/m/0gvs1kt	/film/film/release_date_s./film/film_regional_release_date/film_release_region	/m/0f8l9c
/m/03qhnx	/location/location/time_zones	/m/02llzg
/m/0ggq0m	/music/genre/artists	/m/012vd6
/m/0gqxm	/award/award_category/nominees./award/award_nomination/nominated_for	/m/05nlx4
/m/09qvf4	/award/award_category/category_of	/m/0gcf2r
/m/027c924	/award/award_category/winners./award/award_honor/award_winner	/m/04sry
/m/0f4_l	/film/film/genre	/m/0219x_
/m/039bp	/people/person/languages	/m/02h40lc
/m/01_4mn	/business/business_operation/industry	/m/01mw1
/m/014l7h	/business/job_title/people_with_this_title./business/employment_tenure/company	/m/0g5lhl7
/m/02flpq	/award/award_category/winners./award/award_honor/ceremony	/m/01s695
/m/047gn4y	/film/film/language	/m/02h40lc
/m/0c0zq	/film/film/film_festivals	/m/0bmj62v
/m/0grwj	/people/person/profession	/m/03gjzk
/m/040njc	/award/award_category/nominees./award/award_nomination/nominated_for	/m/0jwvf
/m/040njc	/award/award_category/nominees./award/award_nomination/nominated_for	/m/0dr3sl
/m/043q6n_	/people/person/place_of_birth	/m/030qb3t
/m/081pw	/film/film_subject/films	/m/05cvgl
/m/0184jw	/film/actor/film./film/performance/film	/m/01chpn
/m/01_0f7	/film/film/country	/m/07ssc
/m/07gknc	/film/actor/dubbing_performances./film/dubbing_performance/language	/m/02h40lc
/m/027r7k	/film/film/genre	/m/03npn
/m/027r7k	/film/film/release_date_s./film/film_regional_release_date/film_release_region	/m/09c7w0
/m/0dfw0	/film/film/other_crew./film/film_crew_gig/film_crew_role	/m/09zzb8
/m/013zdg	/education/educational_degree/people_with_this_degree./education/education/institution	/m/01rc6f
/m/0638kv	/people/person/place_of_birth	/m/0f2nf
/m/043js	/people/person/nationality	/m/09c7w0
/m/080nwsb	/film/film/release_date_s./film/film_regional_release_date/film_release_region	/m/03rt9
/m/09jwl	/tv/non_character_role/tv_regular_personal_appearances./tv/tv_regular_personal_appearance/person	/m/016k62
/m/0b76d_m	/film/film/other_crew./film/film_crew_gig/film_crew_role	/m/09vw2b7
/m/027s39y	/film/film/featured_film_locations	/m/02_286
/m/05yvfd	/people/person/nationality	/m/03rk0
/m/0fhxv	/people/person/gender	/m/05zppz
/m/0fhxv	/people/person/places_lived./people/place_lived/location	/m/0bdg5
/m/0421v9q	/film/film/release_date_s./film/film_regional_release_date/film_release_region	/m/05qhw
/m/092_25	/award/award_ceremony/awards_presented./award/award_honor/award_winner	/m/02lfns
/m/04p5cr	/tv/tv_program/genre	/m/07s9rl0
/m/0c4hgj	/time/event/locations	/m/030qb3t
/m/03z9585	/film/film/produced_by	/m/027z0pl
/m/015pxr	/people/person/gender	/m/05zppz
/m/04j_gs	/film/actor/film./film/performance/film	/m/0gx1bnj
/m/01rwcgb	/people/person/profession	/m/0dz3r
/m/09p5mwg	/film/film/other_crew./film/film_crew_gig/film_crew_role	/m/01xy5l_
/m/01j7mr	/tv/tv_program/languages	/m/02h40lc
/m/0gx_p	/film/actor/film./film/performance/film	/m/02tktw
/m/0640m69	/film/film/other_crew./film/film_crew_gig/film_crew_role	/m/0ch6mp2
/m/02qvyrt	/award/award_category/nominees./award/award_nomination/nominated_for	/m/02_kd
/m/05t7c1	/education/educational_institution/students_graduates./education/education/major_field_of_study	/m/02j62
/m/05rznz	/base/aareas/schema/administrative_area/administrative_area_type	/m/0hzc9wc
/m/03clwtw	/film/film/country	/m/0345h
/m/01mt1fy	/people/person/nationality	/m/09c7w0
/m/06t8b	/award/award_nominee/award_nominations./award/award_nomination/award	/m/019f4v
/m/01cwcr	/award/award_nominee/award_nominations./award/award_nomination/award	/m/02xj3rw
/m/017zq0	/education/educational_institution/students_graduates./education/education/student	/m/0cmt6q
/m/01hp22	/olympics/olympic_sport/athletes./olympics/olympic_athlete_affiliation/country	/m/06t8v
/m/02lyr4	/sports/sports_position/players./sports/sports_team_roster/team	/m/01d5z
/m/05zjx	/award/award_nominee/award_nominations./award/award_nomination/nominated_for	/m/02h2vv
/m/05mv4	/education/educational_institution/students_graduates./education/education/student	/m/085pr
/m/01c1px	/people/person/profession	/m/0dxtg
/m/02k6rq	/people/person/profession	/m/02hrh1q
/m/09jrf	/government/politician/government_positions_held./government/government_position_held/jurisdiction_of_office	/m/0bq0p9
/m/06mzp	/olympics/olympic_participating_country/medals_won./olympics/olympic_medal_honor/olympics	/m/0sx92
/m/0mj0c	/people/person/nationality	/m/09c7w0
/m/01gtcq	/government/legislative_session/members./government/government_position_held/district_represented	/m/04ych
/m/0crh5_f	/film/film/release_date_s./film/film_regional_release_date/film_release_region	/m/05r4w
/m/01hw6wq	/common/topic/webpage./common/webpage/category	/m/08mbj5d
/m/07j8r	/film/film/release_date_s./film/film_regional_release_date/film_release_region	/m/0jgd
/m/01cj6y	/film/actor/film./film/performance/film	/m/011ysn
/m/06dv3	/award/award_nominee/award_nominations./award/award_nomination/award	/m/09sb52
/m/01n7q	/location/location/contains	/m/0dwh5
/m/03cxqp5	/people/person/gender	/m/05zppz
/m/0ft7sr	/people/person/profession	/m/02ynfr
/m/06fcqw	/film/film/release_date_s./film/film_regional_release_date/film_release_region	/m/07ssc
/m/09jd9	/people/person/profession	/m/0cbd2
/m/01t3h6	/location/location/time_zones	/m/02hcv8
/m/0c40vxk	/film/film/release_date_s./film/film_regional_release_date/film_release_region	/m/012wgb
/m/011j5x	/music/genre/artists	/m/0l8g0
/m/064t9	/music/genre/artists	/m/0djc3s
/m/063fh9	/film/film/other_crew./film/film_crew_gig/film_crew_role	/m/01vx2h
/m/023zl	/education/educational_institution/school_type	/m/05jxkf
/m/02tq2r	/award/award_nominee/award_nominations./award/award_nomination/award	/m/03rbj2
/m/05d6q1	/film/film_distributor/films_distributed./film/film_film_distributor_relationship/film	/m/043sct5
/m/049mql	/film/film/language	/m/02h40lc
/m/01wmjkb	/base/schemastaging/person_extra/net_worth./measurement_unit/dated_money_value/currency	/m/09nqf
/m/0jvtp	/people/deceased_person/place_of_death	/m/04qdj
/m/07t90	/education/educational_institution/students_graduates./education/education/major_field_of_study	/m/01mkq
/m/01vs5c	/education/educational_institution/students_graduates./education/education/major_field_of_study	/m/041y2
/m/0rlz	/government/politician/government_positions_held./government/government_position_held/basic_title	/m/060c4
/m/0dky9n	/people/person/gender	/m/05zppz
/m/01b9z4	/people/person/place_of_birth	/m/0xn7b
/m/07h1tr	/people/person/gender	/m/05zppz
/m/01gf5h	/award/award_nominee/award_nominations./award/award_nomination/nominated_for	/m/03r0g9
/m/0chrx	/location/location/time_zones	/m/02fqwt
/m/05g_nr	/base/marchmadness/ncaa_basketball_tournament/seeds./base/marchmadness/ncaa_tournament_seed/team	/m/026dqjm
/m/05wkw	/education/field_of_study/students_majoring./education/education/major_field_of_study	/m/05qfh
/m/0g83dv	/film/film/music	/m/012ljv
/m/02x4sn8	/award/award_category/nominees./award/award_nomination/nominated_for	/m/03vyw8
/m/02r9p0c	/film/film/release_date_s./film/film_regional_release_date/film_release_distribution_medium	/m/029j_
/m/0bpm4yw	/film/film/costume_design_by	/m/03y1mlp
/m/0dwt5	/music/performance_role/regular_performances./music/group_membership/role	/m/0j871
/m/07gkgp	/people/person/nationality	/m/0d060g
/m/035qgm	/base/x2010fifaworldcupsouthafrica/world_cup_squad/current_world_cup_squad./base/x2010fifaworldcupsouthafrica/current_world_cup_squad/current_club	/m/0j46b
/m/05kj_	/location/statistical_region/religions./location/religion_percentage/religion	/m/01s5nb
/m/02_kd	/award/award_winning_work/awards_won./award/award_honor/award	/m/02pqp12
/m/0d05q4	/location/country/form_of_government	/m/018wl5
/m/01x73	/location/statistical_region/religions./location/religion_percentage/religion	/m/01s5nb
/m/04l5b4	/sports/sports_team/colors	/m/01l849
/m/070ltt	/tv/tv_program/country_of_origin	/m/09c7w0
/m/01gsvb	/government/legislative_session/members./government/government_position_held/district_represented	/m/04rrd
/m/01d259	/film/film/release_date_s./film/film_regional_release_date/film_release_region	/m/06t2t
/m/07rzf	/film/actor/film./film/performance/film	/m/046f3p
/m/0vbk	/location/location/contains	/m/0qt85
/m/02cft	/travel/travel_destination/climate./travel/travel_destination_monthly_climate/month	/m/05lf_
/m/0b4lkx	/film/film/runtime./film/film_cut/film_release_region	/m/06mkj
/m/07wjk	/education/educational_institution/students_graduates./education/education/major_field_of_study	/m/02ky346
/m/01v3vp	/award/award_nominee/award_nominations./award/award_nomination/award	/m/09qv3c
/m/03kxj2	/film/film/genre	/m/0vgkd
/m/0gr36	/people/person/languages	/m/02h40lc
/m/05lfwd	/common/topic/webpage./common/webpage/category	/m/08mbj5d
/m/0168ls	/film/film/release_date_s./film/film_regional_release_date/film_release_region	/m/03_3d
/m/016z2j	/people/person/places_lived./people/place_lived/location	/m/02_286
/m/0ds3t5x	/award/award_winning_work/awards_won./award/award_honor/award	/m/027cyf7
/m/07bch9	/people/ethnicity/people	/m/0453t
/m/07bch9	/people/ethnicity/people	/m/01vsyjy
/m/04r1t	/common/topic/webpage./common/webpage/category	/m/08mbj5d
/m/03gt46z	/award/award_ceremony/awards_presented./award/award_honor/honored_for	/m/0d68qy
/m/04s430	/people/person/profession	/m/09jwl
/m/0gg8z1f	/film/film/release_date_s./film/film_regional_release_date/film_release_region	/m/01pj7
/m/03flwk	/people/deceased_person/place_of_death	/m/0n2z
/m/02qfv5d	/media_common/netflix_genre/titles	/m/02x2jl_
/m/05fjf	/location/location/contains	/m/0n5j_
/m/01r9fv	/award/award_nominee/award_nominations./award/award_nomination/award	/m/02f6ym
/m/033tf_	/people/ethnicity/people	/m/029ghl
/m/07_l6	/music/instrument/instrumentalists	/m/016wvy
/m/071vr	/sports/sports_team_location/teams	/m/07147
/m/04ddm4	/film/film/release_date_s./film/film_regional_release_date/film_release_region	/m/0chghy
/m/04ddm4	/film/film/release_date_s./film/film_regional_release_date/film_release_region	/m/059j2
/m/03_d0	/music/genre/artists	/m/021r7r
/m/01g42	/people/person/spouse_s./people/marriage/type_of_union	/m/04ztj
/m/01z4y	/media_common/netflix_genre/titles	/m/06x43v
/m/0g5pvv	/film/film/language	/m/02h40lc
/m/0xrzh	/location/hud_foreclosure_area/estimated_number_of_mortgages./measurement_unit/dated_integer/source	/m/0jbk9
/m/02fqrf	/film/film/release_date_s./film/film_regional_release_date/film_release_region	/m/05r4w
/m/0cfhfz	/film/film/country	/m/09c7w0
/m/0psss	/people/person/nationality	/m/02jx1
/m/0psss	/people/person/place_of_birth	/m/04jpl
/m/0jrtv	/location/statistical_region/rent50_2./measurement_unit/dated_money_value/currency	/m/09nqf
/m/0f3zsq	/award/award_nominee/award_nominations./award/award_nomination/award	/m/02x258x
/m/047jhq	/people/person/profession	/m/0np9r
/m/015f47	/common/topic/webpage./common/webpage/category	/m/08mbj5d
/m/01l2fn	/film/actor/film./film/performance/film	/m/0gx1bnj
/m/0cc5mcj	/film/film/release_date_s./film/film_regional_release_date/film_release_region	/m/0jgd
/m/02v406	/film/actor/film./film/performance/film	/m/02sg5v
/m/03y3bp7	/tv/tv_program/regular_cast./tv/regular_tv_appearance/actor	/m/06cddt
/m/0jq2r	/tv/tv_program/regular_cast./tv/regular_tv_appearance/actor	/m/041c4
/m/0kszw	/award/award_nominee/award_nominations./award/award_nomination/award	/m/0bfvw2
/m/02wtp6	/film/film/release_date_s./film/film_regional_release_date/film_release_region	/m/015fr
/m/02wtp6	/film/film/release_date_s./film/film_regional_release_date/film_release_region	/m/0jgd
/m/0bxtg	/film/actor/film./film/performance/film	/m/04hwbq
/m/01w5jwb	/award/award_nominee/award_nominations./award/award_nomination/award	/m/0c4z8
/m/0dc_ms	/film/film/release_date_s./film/film_regional_release_date/film_release_region	/m/015fr
/m/01vvycq	/award/award_nominee/award_nominations./award/award_nomination/award	/m/02x201b
/m/04f52jw	/film/film/estimated_budget./measurement_unit/dated_money_value/currency	/m/09nqf
/m/02pp1	/base/x2010fifaworldcupsouthafrica/world_cup_squad/current_world_cup_squad./base/x2010fifaworldcupsouthafrica/current_world_cup_squad/current_club	/m/0hvjr
/m/02gx2k	/award/award_category/category_of	/m/0c4ys
/m/02gx2k	/award/award_category/winners./award/award_honor/ceremony	/m/02cg41
/m/0ptxj	/film/film/written_by	/m/06kbb6
/m/01vs14j	/award/award_nominee/award_nominations./award/award_nomination/award	/m/02f79n
/m/09d28z	/award/award_category/winners./award/award_honor/award_winner	/m/0gs1_
/m/02x8s9	/common/topic/webpage./common/webpage/category	/m/08mbj5d
/m/0265vt	/award/award_category/disciplines_or_subjects	/m/02xlf
/m/03cw411	/film/film/other_crew./film/film_crew_gig/film_crew_role	/m/02ynfr
/m/02rdyk7	/award/award_category/nominees./award/award_nomination/nominated_for	/m/04b2qn
/m/07jjt	/olympics/olympic_sport/athletes./olympics/olympic_athlete_affiliation/olympics	/m/0kbws
/m/06szd3	/award/hall_of_fame/inductees./award/hall_of_fame_induction/inductee	/m/011lpr
/m/06szd3	/award/hall_of_fame/inductees./award/hall_of_fame_induction/inductee	/m/06j0md
/m/06szd3	/award/hall_of_fame/inductees./award/hall_of_fame_induction/inductee	/m/025mb_
/m/02cx90	/award/award_nominee/award_nominations./award/award_nomination/award	/m/02ddq4
/m/024n3z	/people/person/spouse_s./people/marriage/type_of_union	/m/04ztj
/m/08c4yn	/film/film/country	/m/07ssc
/m/04l19_	/people/person/nationality	/m/09c7w0
/m/01qxc7	/film/film/other_crew./film/film_crew_gig/film_crew_role	/m/09zzb8
/m/0146pg	/base/schemastaging/person_extra/net_worth./measurement_unit/dated_money_value/currency	/m/09nqf
/m/0gqy2	/award/award_category/nominees./award/award_nomination/nominated_for	/m/06cm5
/m/0b1zz	/influence/influence_node/influenced_by	/m/05xq9
/m/049tjg	/people/person/nationality	/m/09c7w0
/m/0315rp	/film/film/genre	/m/02kdv5l
/m/057lbk	/film/film/estimated_budget./measurement_unit/dated_money_value/currency	/m/09nqf
/m/0f7hc	/people/person/languages	/m/02h40lc
/m/02k1pr	/film/film/genre	/m/01jfsb
/m/01gtcc	/government/legislative_session/members./government/government_position_held/district_represented	/m/026mj
/m/0b_j2	/award/award_nominee/award_nominations./award/award_nomination/award	/m/02f72_
/m/0392kz	/film/actor/film./film/performance/film	/m/02vw1w2
/m/03hjv97	/film/film/release_date_s./film/film_regional_release_date/film_release_region	/m/01znc_
/m/0d060g	/location/location/contains	/m/0fnx1
/m/0djkrp	/film/film/production_companies	/m/025jfl
/m/01skmp	/award/award_nominee/award_nominations./award/award_nomination/award	/m/0bdwft
/m/040b5k	/film/film/release_date_s./film/film_regional_release_date/film_release_region	/m/06qd3
/m/0345h	/sports/sports_team_location/teams	/m/01l3wr
/m/0fpj4lx	/people/person/spouse_s./people/marriage/type_of_union	/m/04ztj
/m/0241y7	/film/film/other_crew./film/film_crew_gig/film_crew_role	/m/01vx2h
/m/088vmr	/music/genre/artists	/m/07r4c
/m/02d44q	/film/film/release_date_s./film/film_regional_release_date/film_release_region	/m/09c7w0
/m/07z31v	/award/award_ceremony/awards_presented./award/award_honor/award_winner	/m/02ct_k
/m/019fbp	/common/topic/webpage./common/webpage/category	/m/08mbj5d
/m/09z2b7	/film/film/executive_produced_by	/m/05hj_k
/m/05zvzf3	/film/film/film_format	/m/0cj16
/m/0cp0ph6	/film/film/release_date_s./film/film_regional_release_date/film_release_region	/m/01znc_
/m/08hmch	/film/film/executive_produced_by	/m/079vf
/m/027pfg	/film/film/featured_film_locations	/m/0fttg
/m/027pfg	/film/film/release_date_s./film/film_regional_release_date/film_release_region	/m/0jgd
/m/03dn9v	/film/actor/film./film/performance/film	/m/099bhp
/m/01gvyp	/award/award_nominee/award_nominations./award/award_nomination/nominated_for	/m/030p35
/m/09c7w0	/location/location/contains	/m/01q0kg
/m/09c7w0	/location/location/contains	/m/01m8dg
/m/09c7w0	/location/country/second_level_divisions	/m/0fczy
/m/05qhnq	/music/artist/track_contributions./music/track_contribution/role	/m/06ncr
/m/031zkw	/people/person/gender	/m/05zppz
/m/0jt90f5	/influence/influence_node/influenced_by	/m/019gz
/m/02kgb7	/award/award_category/winners./award/award_honor/award_winner	/m/04wqr
/m/0342h	/music/instrument/instrumentalists	/m/01hgwkr
/m/0342h	/music/instrument/instrumentalists	/m/01y_rz
/m/0dr_9t7	/film/film/release_date_s./film/film_regional_release_date/film_release_region	/m/03rj0
/m/03_8r	/olympics/olympic_sport/athletes./olympics/olympic_athlete_affiliation/country	/m/05v8c
/m/03_8r	/olympics/olympic_sport/athletes./olympics/olympic_athlete_affiliation/country	/m/0d060g
/m/03fnyk	/people/person/profession	/m/01d_h8
/m/066yfh	/tv/tv_producer/programs_produced./tv/tv_producer_term/producer_type	/m/0ckd1
/m/03wh8pq	/people/person/profession	/m/03gjzk
/m/01yx7f	/base/schemastaging/organization_extra/phone_number./base/schemastaging/phone_sandbox/contact_category	/m/03w5xm
/m/01rv7x	/people/ethnicity/people	/m/0dfjb8
/m/01sbf2	/people/person/profession	/m/0nbcg
/m/0159h6	/award/award_nominee/award_nominations./award/award_nomination/award	/m/0fq9zdn
/m/01f1r4	/education/educational_institution/students_graduates./education/education/student	/m/0kjgl
/m/027l4q	/base/biblioness/bibs_location/country	/m/09c7w0
/m/0bs0bh	/award/award_category/winners./award/award_honor/award_winner	/m/015rhv
/m/05gml8	/award/award_nominee/award_nominations./award/award_nomination/award_nominee	/m/050t68
/m/0dgrmp	/sports/sports_position/players./sports/sports_team_roster/team	/m/02b0y3
/m/0147jt	/people/person/spouse_s./people/marriage/type_of_union	/m/04ztj
/m/02725hs	/film/film/other_crew./film/film_crew_gig/film_crew_role	/m/0dxtw
/m/05zl0	/award/ranked_item/appears_in_ranked_lists./award/ranking/list	/m/09g7thr
/m/05l4yg	/award/award_nominee/award_nominations./award/award_nomination/nominated_for	/m/0g60z
/m/0bzk8w	/award/award_ceremony/awards_presented./award/award_honor/award_winner	/m/01vsps
/m/02jr26	/film/actor/film./film/performance/film	/m/06lpmt
/m/0gr0m	/award/award_category/nominees./award/award_nomination/nominated_for	/m/0jsqk
/m/0190yn	/music/genre/artists	/m/01x1cn2
/m/0hndn2q	/award/award_ceremony/awards_presented./award/award_honor/award_winner	/m/04cl1
/m/04w7rn	/film/film/language	/m/064_8sq
/m/01wqlc	/music/genre/artists	/m/0h6sv
/m/0fgg4	/award/award_nominee/award_nominations./award/award_nomination/award	/m/03qgjwc
/m/04hwbq	/film/film/estimated_budget./measurement_unit/dated_money_value/currency	/m/09nqf
/m/04hwbq	/film/film/release_date_s./film/film_regional_release_date/film_release_distribution_medium	/m/02nxhr
/m/010xjr	/people/person/profession	/m/0cbd2
/m/01bpnd	/people/person/profession	/m/039v1
/m/049ql1	/award/ranked_item/appears_in_ranked_lists./award/ranking/list	/m/04k4rt
/m/07zl6m	/base/schemastaging/organization_extra/phone_number./base/schemastaging/phone_sandbox/service_location	/m/059j2
/m/04bdxl	/people/person/places_lived./people/place_lived/location	/m/030qb3t
/m/03txms	/government/politician/government_positions_held./government/government_position_held/legislative_sessions	/m/070m6c
/m/03txms	/government/politician/government_positions_held./government/government_position_held/legislative_sessions	/m/02bqn1
/m/06f32	/base/aareas/schema/administrative_area/administrative_parent	/m/02j71
/m/0gr4k	/award/award_category/nominees./award/award_nomination/nominated_for	/m/0sxfd
/m/0gr4k	/award/award_category/nominees./award/award_nomination/nominated_for	/m/0bcp9b
/m/0gr4k	/award/award_category/winners./award/award_honor/ceremony	/m/0bzkvd
/m/085h1	/common/topic/webpage./common/webpage/category	/m/08mbj5d
/m/0h336	/people/person/profession	/m/0cbd2
/m/01qdjm	/people/person/gender	/m/05zppz
/m/02pp_q_	/award/award_nominee/award_nominations./award/award_nomination/award	/m/0cjyzs
/m/03dctt	/people/person/profession	/m/02jknp
/m/0fkvn	/government/government_office_category/officeholders./government/government_position_held/jurisdiction_of_office	/m/018qpq
/m/0g55tzk	/award/award_ceremony/awards_presented./award/award_honor/award_winner	/m/02l6dy
/m/059g4	/base/locations/continents/countries_within	/m/06ryl
/m/0cq8nx	/award/ranked_item/appears_in_ranked_lists./award/ranking/list	/m/05glt
/m/0brkwj	/tv/tv_writer/tv_programs./tv/tv_program_writer_relationship/tv_program	/m/0cskb
/m/0g1rw	/film/film_distributor/films_distributed./film/film_film_distributor_relationship/film	/m/0gzy02
/m/05zksls	/award/award_ceremony/awards_presented./award/award_honor/award_winner	/m/03_gd
/m/09k0h5	/organization/organization/headquarters./location/mailing_address/state_province_region	/m/07dfk
/m/022g44	/film/actor/film./film/performance/film	/m/09q5w2
/m/03c7ln	/people/person/profession	/m/039v1
/m/01k8rb	/film/actor/film./film/performance/film	/m/0kbwb
/m/0197tq	/music/artist/track_contributions./music/track_contribution/role	/m/0342h
/m/0m7yy	/award/award_category/winners./award/award_honor/award_winner	/m/087c7
/m/03_6y	/award/award_nominee/award_nominations./award/award_nomination/award_nominee	/m/015t56
/m/05c74	/location/country/form_of_government	/m/01fpfn
/m/0dyb1	/film/film/release_date_s./film/film_regional_release_date/film_release_region	/m/0d0vqn
/m/03v6t	/education/educational_institution/students_graduates./education/education/major_field_of_study	/m/0w7s
/m/0170z3	/film/film/distributors./film/film_film_distributor_relationship/film_distribution_medium	/m/0735l
/m/07ykkx5	/film/film/other_crew./film/film_crew_gig/film_crew_role	/m/02r96rf
/m/0280061	/film/film/release_date_s./film/film_regional_release_date/film_release_region	/m/06mkj
/m/01rm8b	/music/artist/origin	/m/052bw
/m/05ksh	/sports/sports_team_location/teams	/m/05pcr
/m/02jx1	/location/location/contains	/m/04jpl
/m/01ty7ll	/people/person/nationality	/m/09c7w0
/m/0hsn_	/people/person/spouse_s./people/marriage/type_of_union	/m/01g63y
/m/060bp	/government/government_office_category/officeholders./government/government_position_held/jurisdiction_of_office	/m/05cc1
/m/0152n0	/olympics/olympic_sport/athletes./olympics/olympic_athlete_affiliation/country	/m/0h7x
/m/05qw5	/music/group_member/membership./music/group_membership/group	/m/017lb_
/m/0738b8	/film/actor/film./film/performance/film	/m/02mc5v
/m/03gn1x	/education/educational_institution/students_graduates./education/education/major_field_of_study	/m/04rlf
/m/01vc5m	/education/educational_institution/students_graduates./education/education/major_field_of_study	/m/04rjg
/m/027f7dj	/people/person/profession	/m/02hrh1q
/m/0mdyn	/people/person/places_lived./people/place_lived/location	/m/0281y0
/m/0172rj	/music/genre/artists	/m/015196
/m/0l_v1	/base/aareas/schema/administrative_area/administrative_parent	/m/0hjy
/m/0_b9f	/award/award_winning_work/awards_won./award/award_honor/award	/m/09cn0c
/m/04d817	/soccer/football_team/current_roster./soccer/football_roster_position/position	/m/02_j1w
/m/02vy5j	/people/person/places_lived./people/place_lived/location	/m/0f2v0
/m/017_qw	/music/genre/artists	/m/0641g8
/m/0c4y8	/people/person/profession	/m/0cbd2
/m/016tt2	/film/film_distributor/films_distributed./film/film_film_distributor_relationship/film	/m/0ptxj
/m/05mkhs	/award/award_nominee/award_nominations./award/award_nomination/award	/m/099ck7
/m/01d494	/influence/influence_node/influenced_by	/m/0dzkq
/m/096ysw	/music/record_label/artist	/m/02mq_y
/m/01x0sy	/people/person/nationality	/m/09c7w0
/m/0d608	/people/person/spouse_s./people/marriage/type_of_union	/m/04ztj
/m/0828jw	/tv/tv_program/genre	/m/07s9rl0
/m/02wm6l	/location/country/capital	/m/07_pf
/m/0g69lg	/people/person/gender	/m/05zppz
/m/0cqhk0	/award/award_category/winners./award/award_honor/award_winner	/m/0404wqb
/m/0cqnss	/film/film/release_date_s./film/film_regional_release_date/film_release_region	/m/02vzc
/m/03f6fl0	/people/person/profession	/m/0fnpj
/m/016lmg	/award/award_nominee/award_nominations./award/award_nomination/award	/m/02f73b
/m/0f0qfz	/music/artist/track_contributions./music/track_contribution/role	/m/01399x
/m/03m6t5	/base/americancomedy/celebrity_impressionist/celebrities_impersonated	/m/0gnbw
/m/02hfp_	/award/award_nominee/award_nominations./award/award_nomination/award	/m/03hkv_r
/m/090s_0	/tv/tv_program/regular_cast./tv/regular_tv_appearance/actor	/m/01xsc9
/m/084m3	/award/award_nominee/award_nominations./award/award_nomination/award	/m/0cqhk0
/m/06c62	/travel/travel_destination/climate./travel/travel_destination_monthly_climate/month	/m/040fb
/m/014mlp	/education/educational_degree/people_with_this_degree./education/education/institution	/m/07vyf
/m/014mlp	/education/educational_degree/people_with_this_degree./education/education/institution	/m/01bzw5
/m/014mlp	/education/educational_degree/people_with_this_degree./education/education/institution	/m/01pxcf
/m/014mlp	/education/educational_degree/people_with_this_degree./education/education/institution	/m/01hjy5
/m/014mlp	/education/educational_degree/people_with_this_degree./education/education/institution	/m/031hxk
/m/01w_10	/people/person/place_of_birth	/m/0mpbx
/m/0hv8w	/film/film/release_date_s./film/film_regional_release_date/film_release_region	/m/0d0vqn
/m/07c5l	/location/location/contains	/m/0162v
/m/04_1l0v	/location/location/time_zones	/m/02fqwt
/m/01ync	/sports/professional_sports_team/draft_picks./sports/sports_league_draft_pick/school	/m/01qgr3
/m/0cc97st	/film/film/release_date_s./film/film_regional_release_date/film_release_region	/m/06mkj
/m/0cc97st	/film/film/release_date_s./film/film_regional_release_date/film_release_region	/m/02vzc
/m/0d2by	/people/ethnicity/languages_spoken	/m/03115z
/m/0l8z1	/award/award_category/nominees./award/award_nomination/nominated_for	/m/02p76f9
/m/03xkps	/award/award_nominee/award_nominations./award/award_nomination/nominated_for	/m/0d66j2
/m/035zr0	/film/film/release_date_s./film/film_regional_release_date/film_release_region	/m/03gj2
/m/09728	/food/food/nutrients./food/nutrition_fact/nutrient	/m/0h1sz
/m/02t_99	/people/person/spouse_s./people/marriage/type_of_union	/m/04ztj
/m/04m064	/film/actor/film./film/performance/film	/m/08fn5b
/m/016yxn	/film/film/language	/m/02h40lc
/m/06by7	/music/genre/artists	/m/02jqjm
/m/06by7	/music/genre/artists	/m/017vkx
/m/06by7	/music/genre/artists	/m/01bpnd
/m/044lyq	/film/actor/film./film/performance/film	/m/0286vp
/m/0191h5	/people/person/gender	/m/05zppz
/m/01cz7r	/film/film/film_format	/m/07fb8_
/m/0194xc	/government/politician/government_positions_held./government/government_position_held/legislative_sessions	/m/04gp1d
/m/0ccck7	/film/film/release_date_s./film/film_regional_release_date/film_release_region	/m/06mzp
/m/017gm7	/film/film/story_by	/m/041h0
/m/02j9lm	/award/award_nominee/award_nominations./award/award_nomination/award	/m/0bdw1g
/m/016yzz	/people/person/profession	/m/02hrh1q
/m/03gkn5	/people/person/gender	/m/05zppz
/m/016nvh	/people/person/profession	/m/0dz3r
/m/0432_5	/film/film/genre	/m/03q4nz
/m/05krk	/education/educational_institution/students_graduates./education/education/major_field_of_study	/m/04x_3
/m/0bz60q	/people/person/place_of_birth	/m/0cr3d
/m/0407yfx	/film/film/release_date_s./film/film_regional_release_date/film_release_region	/m/07t21
/m/01tp5bj	/people/person/religion	/m/0c8wxp
/m/05bcl	/location/country/official_language	/m/02h40lc
/m/01nr63	/people/person/places_lived./people/place_lived/location	/m/05k7sb
/m/032zq6	/film/film/other_crew./film/film_crew_gig/film_crew_role	/m/0ch6mp2
/m/013yq	/sports/sports_team_location/teams	/m/0jm64
/m/033p3_	/people/person/gender	/m/02zsn
/m/0jbp0	/award/award_nominee/award_nominations./award/award_nomination/award	/m/02g2wv
/m/0jbp0	/influence/influence_node/influenced_by	/m/0byfz
/m/06t2t2	/film/film/genre	/m/05p553
/m/0ffjqy	/people/ethnicity/people	/m/05d1y
/m/03q58q	/music/record_label/artist	/m/0ql36
/m/020923	/common/topic/webpage./common/webpage/category	/m/08mbj5d
/m/03jj93	/people/person/nationality	/m/02jx1
/m/02tr7d	/award/award_nominee/award_nominations./award/award_nomination/award_nominee	/m/03v3xp
/m/05148p4	/music/performance_role/regular_performances./music/group_membership/group	/m/0167_s
/m/049dyj	/base/eating/practicer_of_diet/diet	/m/07_hy
/m/03bwzr4	/education/educational_degree/people_with_this_degree./education/education/major_field_of_study	/m/037mh8
/m/03bwzr4	/education/educational_degree/people_with_this_degree./education/education/institution	/m/0dzst
/m/01vvyd8	/people/person/spouse_s./people/marriage/type_of_union	/m/04ztj
/m/0498y	/location/location/contains	/m/0f__1
/m/0138mv	/sports/sports_team/colors	/m/019sc
/m/01q32bd	/award/award_nominee/award_nominations./award/award_nomination/award	/m/02f6xy
/m/04l3_z	/people/person/profession	/m/01d_h8
/m/04gcd1	/people/person/profession	/m/02hrh1q
/m/0gd5z	/people/person/profession	/m/0kyk
/m/0b44shh	/film/film/release_date_s./film/film_regional_release_date/film_release_region	/m/0b90_r
/m/0770cd	/music/artist/track_contributions./music/track_contribution/role	/m/0dwvl
/m/018phr	/people/person/profession	/m/09jwl
/m/02h4rq6	/education/educational_degree/people_with_this_degree./education/education/major_field_of_study	/m/041y2
/m/02h4rq6	/education/educational_degree/people_with_this_degree./education/education/institution	/m/02sjgpq
/m/0dtfn	/film/film/production_companies	/m/0kx4m
/m/0gj9tn5	/film/film/release_date_s./film/film_regional_release_date/film_release_region	/m/0f8l9c
/m/03mp9s	/award/award_nominee/award_nominations./award/award_nomination/award_nominee	/m/02624g
/m/07x4qr	/film/film/other_crew./film/film_crew_gig/film_crew_role	/m/0ch6mp2
/m/04yywz	/award/award_nominee/award_nominations./award/award_nomination/award	/m/0gqy2
/m/0d7wh	/people/ethnicity/people	/m/0prjs
/m/0d7wh	/people/ethnicity/people	/m/08z39v
/m/0b1xl	/education/educational_institution/colors	/m/04mkbj
/m/02xb2bt	/people/person/nationality	/m/02jx1
/m/07m77x	/film/actor/film./film/performance/film	/m/08952r
/m/028k2x	/tv/tv_program/genre	/m/025s89p
/m/05bpg3	/film/actor/film./film/performance/film	/m/0b7l4x
/m/0mj1l	/film/actor/film./film/performance/film	/m/01rwyq
/m/04pk1f	/film/film/genre	/m/0jdm8
/m/04pk1f	/film/film/other_crew./film/film_crew_gig/film_crew_role	/m/0dxtw
/m/015q43	/people/person/nationality	/m/07ssc
/m/02k_kn	/music/genre/artists	/m/020jqv
/m/03rbzn	/olympics/olympic_sport/athletes./olympics/olympic_athlete_affiliation/country	/m/0hzlz
/m/02fwfb	/film/film/country	/m/0ctw_b
/m/0d61px	/film/film/other_crew./film/film_crew_gig/film_crew_role	/m/09vw2b7
/m/07p12s	/film/film/genre	/m/01jfsb
/m/09lvl1	/award/award_category/winners./award/award_honor/ceremony	/m/0h_9252
/m/0h005	/people/deceased_person/place_of_death	/m/06_kh
/m/03f1d47	/award/award_nominee/award_nominations./award/award_nomination/award	/m/02f6ym
/m/04ztj	/people/marriage_union_type/unions_of_this_type./people/marriage/location_of_ceremony	/m/04hqz
/m/04ztj	/people/marriage_union_type/unions_of_this_type./people/marriage/location_of_ceremony	/m/0f04v
/m/04ztj	/people/marriage_union_type/unions_of_this_type./people/marriage/location_of_ceremony	/m/0ng8v
/m/04ztj	/people/marriage_union_type/unions_of_this_type./people/marriage/location_of_ceremony	/m/0jpy_
/m/023gxx	/film/film/production_companies	/m/09b3v
/m/02wkmx	/award/award_category/winners./award/award_honor/award_winner	/m/0kft
/m/01sxq9	/award/award_nominee/award_nominations./award/award_nomination/award	/m/0bfvw2
/m/0k6nt	/location/location/time_zones	/m/02llzg
/m/09l0x9	/sports/sports_league_draft/picks./sports/sports_league_draft_pick/school	/m/09f2j
/m/034hck	/people/person/profession	/m/01d_h8
/m/03lmx1	/people/ethnicity/people	/m/08c9b0
/m/09p2r9	/award/award_ceremony/awards_presented./award/award_honor/award_winner	/m/02zfdp
/m/0gfh84d	/film/film/genre	/m/0hfjk
/m/0gh8zks	/film/film/release_date_s./film/film_regional_release_date/film_release_region	/m/09c7w0
/m/01fx5l	/award/award_nominee/award_nominations./award/award_nomination/nominated_for	/m/01b_lz
/m/03hkv_r	/award/award_category/nominees./award/award_nomination/nominated_for	/m/0416y94
/m/01p896	/education/educational_institution/students_graduates./education/education/major_field_of_study	/m/062z7
/m/01hmnh	/media_common/netflix_genre/titles	/m/02dpl9
/m/01hmnh	/media_common/netflix_genre/titles	/m/017jd9
/m/06rq2l	/people/person/profession	/m/0dxtg
/m/09_gdc	/film/special_film_performance_type/film_performance_type./film/performance/film	/m/0b1y_2
/m/0dq9wx	/people/person/profession	/m/0kyk
/m/0f2c8g	/people/person/nationality	/m/03rk0
/m/0dlglj	/film/actor/film./film/performance/film	/m/08nvyr
/m/03f22dp	/people/person/nationality	/m/03rk0
/m/0pgjm	/people/person/profession	/m/02hrh1q
/m/07l4z	/sports/professional_sports_team/draft_picks./sports/sports_league_draft_pick/school	/m/02pptm
/m/0d6d2	/people/person/profession	/m/02hrh1q
/m/013b6_	/people/ethnicity/people	/m/06myp
/m/03d63lb	/people/person/gender	/m/05zppz
/m/0krdk	/business/job_title/people_with_this_title./business/employment_tenure/company	/m/018p5f
/m/02gqm3	/film/film/language	/m/02h40lc
/m/05ztjjw	/award/award_category/nominees./award/award_nomination/nominated_for	/m/07024
/m/0dwxr	/olympics/olympic_sport/athletes./olympics/olympic_athlete_affiliation/country	/m/047lj
/m/05cx7x	/award/award_nominee/award_nominations./award/award_nomination/award_nominee	/m/023kzp
/m/03mqj_	/sports/sports_team/colors	/m/038hg
/m/0l14qv	/music/performance_role/regular_performances./music/group_membership/role	/m/03f5mt
/m/018ygt	/award/award_nominee/award_nominations./award/award_nomination/award	/m/0bfvd4
/m/043g7l	/music/record_label/artist	/m/01309x
/m/02yvct	/film/film/release_date_s./film/film_regional_release_date/film_release_region	/m/06npd
/m/01lyv	/music/genre/artists	/m/01m15br
/m/03k48_	/people/person/profession	/m/018gz8
/m/0ply0	/location/location/time_zones	/m/02hcv8
/m/058frd	/people/person/spouse_s./people/marriage/location_of_ceremony	/m/030qb3t
/m/041rx	/people/ethnicity/people	/m/0bl2g
/m/017s11	/award/award_nominee/award_nominations./award/award_nomination/award_nominee	/m/06rq2l
/m/0484q	/influence/influence_node/influenced_by	/m/073bb
/m/08g_jw	/film/film/other_crew./film/film_crew_gig/film_crew_role	/m/09vw2b7
/m/02r0csl	/award/award_category/nominees./award/award_nomination/nominated_for	/m/05567m
/m/0btpm6	/film/film/release_date_s./film/film_regional_release_date/film_release_region	/m/0ctw_b
/m/02g3v6	/award/award_category/nominees./award/award_nomination/nominated_for	/m/0btpm6
/m/01vl17	/people/person/profession	/m/015h31
/m/07cbcy	/award/award_category/nominees./award/award_nomination/nominated_for	/m/0b9rdk
/m/07cbs	/people/person/profession	/m/04gc2
/m/0gnjh	/film/film/genre	/m/02l7c8
/m/0gnjh	/film/film/estimated_budget./measurement_unit/dated_money_value/currency	/m/09nqf
/m/0b05xm	/award/award_nominee/award_nominations./award/award_nomination/award	/m/0fbtbt
/m/07cn2c	/people/person/place_of_birth	/m/03902
/m/05b5c	/base/schemastaging/organization_extra/phone_number./base/schemastaging/phone_sandbox/service_language	/m/01gp_d
/m/01x4sb	/award/award_nominee/award_nominations./award/award_nomination/award	/m/0bdwft
/m/03qcfvw	/film/film/other_crew./film/film_crew_gig/film_crew_role	/m/09zzb8
/m/02z0dfh	/award/award_category/nominees./award/award_nomination/nominated_for	/m/01f8f7
/m/01gzm2	/people/person/spouse_s./people/marriage/type_of_union	/m/04ztj
/m/01vwllw	/film/actor/film./film/performance/film	/m/09hy79
/m/07t21	/user/tsegaran/random/taxonomy_subject/entry./user/tsegaran/random/taxonomy_entry/taxonomy	/m/04n6k
/m/0kxbc	/people/person/gender	/m/05zppz
/m/047bynf	/film/film/other_crew./film/film_crew_gig/film_crew_role	/m/01vx2h
/m/01v80y	/award/award_nominee/award_nominations./award/award_nomination/award_nominee	/m/06cgy
/m/0gvx_	/award/award_category/winners./award/award_honor/ceremony	/m/0bzk2h
/m/0250f	/people/person/profession	/m/015h31
/m/06w38l	/people/deceased_person/place_of_death	/m/015zxh
/m/0gct_	/people/person/gender	/m/05zppz
/m/02__34	/film/film/genre	/m/082gq
/m/016ybr	/music/genre/artists	/m/017lb_
/m/0h5f5n	/people/person/profession	/m/01d_h8
/m/0693l	/people/person/profession	/m/0dgd_
/m/04fc6c	/organization/organization/child./organization/organization_relationship/child	/m/073tm9
/m/04p3w	/people/cause_of_death/people	/m/0d6d2
/m/06cp5	/music/genre/artists	/m/04n65n
/m/0dqcs3	/film/film/release_date_s./film/film_regional_release_date/film_release_distribution_medium	/m/029j_
/m/0pj8m	/people/person/languages	/m/01c7y
/m/02r22gf	/award/award_category/nominees./award/award_nomination/nominated_for	/m/02ll45
/m/01c427	/award/award_category/winners./award/award_honor/award_winner	/m/02h9_l
/m/070yzk	/film/actor/film./film/performance/film	/m/01shy7
/m/03shpq	/film/film/featured_film_locations	/m/02_286
/m/0g2jl	/education/educational_institution/students_graduates./education/education/student	/m/01pjr7
/m/01pgzn_	/base/schemastaging/person_extra/net_worth./measurement_unit/dated_money_value/currency	/m/09nqf
/m/03rhqg	/music/record_label/artist	/m/01309x
/m/03rhqg	/music/record_label/artist	/m/02hzz
/m/02zl4d	/award/award_nominee/award_nominations./award/award_nomination/award	/m/09sb52
/m/0gx9rvq	/film/film/release_date_s./film/film_regional_release_date/film_release_region	/m/06mkj
/m/01mkn_d	/award/award_nominee/award_nominations./award/award_nomination/nominated_for	/m/03t95n
/m/022_q8	/award/award_nominee/award_nominations./award/award_nomination/award	/m/02x1dht
/m/017l96	/music/record_label/artist	/m/01p0vf
/m/0330r	/award/award_winning_work/awards_won./award/award_honor/award	/m/0m7yy
/m/0gqwc	/award/award_category/nominees./award/award_nomination/nominated_for	/m/0bm2g
/m/0cwx_	/education/educational_institution/students_graduates./education/education/major_field_of_study	/m/05qfh
/m/0cwx_	/education/educational_institution/students_graduates./education/education/student	/m/019pkm
/m/01y_px	/award/award_nominee/award_nominations./award/award_nomination/award_nominee	/m/0p_pd
/m/019tzd	/olympics/olympic_sport/athletes./olympics/olympic_athlete_affiliation/country	/m/0chghy
/m/02qkt	/location/location/contains	/m/03_xj
/m/0bkj86	/education/educational_degree/people_with_this_degree./education/education/institution	/m/0kz2w
/m/027s4dn	/award/award_category/winners./award/award_honor/ceremony	/m/09p2r9
/m/01xlqd	/common/topic/webpage./common/webpage/category	/m/08mbj5d
/m/03nsm5x	/film/film/other_crew./film/film_crew_gig/film_crew_role	/m/02r96rf
/m/0fb0v	/organization/organization/headquarters./location/mailing_address/citytown	/m/02_286
/m/064lsn	/film/film/language	/m/04306rv
/m/0fthdk	/award/award_nominee/award_nominations./award/award_nomination/award_nominee	/m/07s8r0
/m/0642xf3	/film/film/language	/m/02hwyss
/m/09x3r	/olympics/olympic_games/participating_countries	/m/06f32
/m/04f_d	/base/petbreeds/city_with_dogs/top_breeds./base/petbreeds/dog_city_relationship/dog_breed	/m/0km3f
/m/04f_d	/location/hud_county_place/place	/m/04f_d
/m/0m7yh	/education/university/domestic_tuition./measurement_unit/dated_money_value/currency	/m/02l6h
/m/017r13	/award/award_nominee/award_nominations./award/award_nomination/award	/m/057xs89
/m/06f41	/olympics/olympic_sport/athletes./olympics/olympic_athlete_affiliation/country	/m/04w58
/m/01zwy	/organization/organization_member/member_of./organization/organization_membership/organization	/m/01prf3
/m/05dbf	/film/actor/film./film/performance/film	/m/02_nsc
/m/0g28b1	/people/person/profession	/m/02hrh1q
/m/04v3q	/organization/organization_member/member_of./organization/organization_membership/organization	/m/02vk52z
/m/02tktw	/film/film/other_crew./film/film_crew_gig/film_crew_role	/m/02r96rf
/m/070w7s	/people/person/nationality	/m/09c7w0
/m/01243b	/music/genre/artists	/m/0838y
/m/03shp	/location/statistical_region/places_exported_to./location/imports_and_exports/exported_to	/m/04sj3
/m/01mgw	/film/film/language	/m/0653m
/m/0gcs9	/people/person/profession	/m/0nbcg
/m/0gy6z9	/award/award_nominee/award_nominations./award/award_nomination/nominated_for	/m/0gj9tn5
/m/0bx6zs	/award/award_ceremony/awards_presented./award/award_honor/award_winner	/m/05gp3x
/m/09v42sf	/film/film/genre	/m/0vgkd
/m/0x3r3	/user/alexander/philosophy/philosopher/interests	/m/05qt0
/m/071t0	/olympics/olympic_sport/athletes./olympics/olympic_athlete_affiliation/country	/m/03gj2
/m/04mvp8	/people/ethnicity/people	/m/05gc0h
/m/02qx69	/film/actor/film./film/performance/film	/m/02stbw
/m/03q8ch	/award/award_nominee/award_nominations./award/award_nomination/nominated_for	/m/0cc5qkt
/m/0136pk	/music/artist/track_contributions./music/track_contribution/role	/m/01vdm0
/m/02_xgp2	/education/educational_degree/people_with_this_degree./education/education/institution	/m/07w0v
/m/02kxwk	/award/award_nominee/award_nominations./award/award_nomination/award	/m/0bdwft
/m/0gry51	/people/person/place_of_birth	/m/095w_
/m/03mnn0	/film/film/featured_film_locations	/m/02dtg
/m/016ypb	/film/actor/film./film/performance/film	/m/0cc846d
/m/03wjb7	/people/person/gender	/m/05zppz
/m/01nm3s	/award/award_nominee/award_nominations./award/award_nomination/award	/m/0cqh46
/m/05t2fh4	/time/event/locations	/m/02j9z
/m/011lvx	/music/artist/track_contributions./music/track_contribution/role	/m/02hrlh
/m/05fm6m	/film/film/other_crew./film/film_crew_gig/film_crew_role	/m/02r96rf
/m/01mhwk	/award/award_ceremony/awards_presented./award/award_honor/award_winner	/m/01wp8w7
/m/04g9gd	/film/film/country	/m/0f8l9c
/m/02sjf5	/film/actor/film./film/performance/film	/m/032clf
/m/019f4v	/award/award_category/nominees./award/award_nomination/nominated_for	/m/08xvpn
/m/072x7s	/film/film/featured_film_locations	/m/04v3q
/m/02hxhz	/film/film/release_date_s./film/film_regional_release_date/film_release_region	/m/09c7w0
/m/014ps4	/influence/influence_node/influenced_by	/m/03j0d
/m/01hdht	/people/person/profession	/m/02hrh1q
/m/0w0d	/olympics/olympic_sport/athletes./olympics/olympic_athlete_affiliation/country	/m/0345h
/m/05zpghd	/film/film/film_festivals	/m/04_m9gk
/m/0kt_4	/film/film/estimated_budget./measurement_unit/dated_money_value/currency	/m/01nv4h
/m/01qcx_	/location/location/time_zones	/m/02hcv8
/m/022769	/base/schemastaging/person_extra/net_worth./measurement_unit/dated_money_value/currency	/m/09nqf
/m/061_f	/food/food/nutrients./food/nutrition_fact/nutrient	/m/0838f
/m/05631	/tv/tv_program/program_creator	/m/081nh
/m/07ccs	/education/educational_institution/students_graduates./education/education/student	/m/014ps4
/m/04gd8j	/common/topic/webpage./common/webpage/category	/m/08mbj5d
/m/01lb14	/olympics/olympic_sport/athletes./olympics/olympic_athlete_affiliation/country	/m/04w4s
/m/0gk4g	/people/cause_of_death/people	/m/0flddp
/m/01m42d0	/film/actor/film./film/performance/film	/m/0gzy02
/m/01n7qlf	/film/actor/film./film/performance/film	/m/05650n
/m/01n7qlf	/common/topic/webpage./common/webpage/category	/m/08mbj5d
/m/01dtcb	/music/record_label/artist	/m/014_lq
/m/01dtcb	/music/record_label/artist	/m/016fmf
/m/0cj2w	/people/person/nationality	/m/07ssc
/m/0dd6bf	/film/film/release_date_s./film/film_regional_release_date/film_release_distribution_medium	/m/029j_
/m/058m5m4	/award/award_ceremony/awards_presented./award/award_honor/honored_for	/m/03cv_gy
/m/01q7q2	/education/educational_institution/students_graduates./education/education/major_field_of_study	/m/0g26h
/m/02mt51	/film/film/release_date_s./film/film_regional_release_date/film_release_region	/m/0jgd
/m/0f4x7	/award/award_category/winners./award/award_honor/ceremony	/m/0fy59t
/m/058kh7	/film/film/release_date_s./film/film_regional_release_date/film_release_distribution_medium	/m/029j_
/m/04zx3q1	/education/educational_degree/people_with_this_degree./education/education/institution	/m/01l8t8
/m/0167km	/people/person/spouse_s./people/marriage/type_of_union	/m/04ztj
/m/047xyn	/award/award_category/winners./award/award_honor/award_winner	/m/02y49
/m/02h6_6p	/travel/travel_destination/climate./travel/travel_destination_monthly_climate/month	/m/06vkl
/m/03dpqd	/film/actor/film./film/performance/film	/m/043n1r5
/m/0f6lx	/film/film_subject/films	/m/077q8x
/m/05sy0cv	/tv/tv_program/tv_producer./tv/tv_producer_term/producer_type	/m/0ckd1
/m/03c_cxn	/film/film/edited_by	/m/03crcpt
/m/0dryh9k	/people/ethnicity/people	/m/02vmzp
/m/02x1dht	/award/award_category/nominees./award/award_nomination/nominated_for	/m/0gvt53w
/m/02hnl	/music/instrument/instrumentalists	/m/012z8_
/m/02hnl	/music/performance_role/regular_performances./music/group_membership/group	/m/07r1_
/m/0ds1glg	/film/film/release_date_s./film/film_regional_release_date/film_release_region	/m/03h64
/m/0j_tw	/film/film/release_date_s./film/film_regional_release_date/film_release_region	/m/01znc_
/m/042g97	/film/film/country	/m/09c7w0
/m/042g97	/film/film/genre	/m/05p553
/m/0gxfz	/award/ranked_item/appears_in_ranked_lists./award/ranking/list	/m/05glt
/m/01_x6v	/people/person/profession	/m/0cbd2
/m/06zn2v2	/film/film/release_date_s./film/film_regional_release_date/film_release_region	/m/06bnz
/m/059yj	/sports/sports_league/teams./sports/sports_league_participation/team	/m/0ws7
/m/09g8vhw	/film/film/prequel	/m/03tps5
/m/0j8hd	/medicine/disease/notable_people_with_this_condition	/m/0lgsq
/m/03zz8b	/award/award_nominee/award_nominations./award/award_nomination/award_nominee	/m/0306ds
/m/033qdy	/film/film/distributors./film/film_film_distributor_relationship/film_distribution_medium	/m/02nxhr
/m/02mpb	/people/person/profession	/m/0kyk
/m/07gxw	/music/genre/artists	/m/01w9wwg
/m/0cy__l	/film/film/genre	/m/07s9rl0
/m/0czyxs	/film/film/film_format	/m/017fx5
/m/07rd7	/people/person/spouse_s./people/marriage/type_of_union	/m/01g63y
/m/01nkxvx	/people/person/gender	/m/02zsn
/m/058cm	/location/hud_county_place/place	/m/058cm
/m/01kp_1t	/people/person/profession	/m/02hrh1q
/m/03x16f	/people/person/places_lived./people/place_lived/location	/m/01m7mv
/m/062zm5h	/film/film/release_date_s./film/film_regional_release_date/film_release_region	/m/04gzd
/m/062zm5h	/film/film/story_by	/m/046_v
/m/02ctc6	/film/film/language	/m/03hkp
/m/01k_r5b	/award/award_nominee/award_nominations./award/award_nomination/award	/m/02sp_v
/m/0dj75	/food/food/nutrients./food/nutrition_fact/nutrient	/m/02kd0rh
/m/0dzlbx	/film/film/release_date_s./film/film_regional_release_date/film_release_region	/m/047yc
/m/0byfz	/film/actor/film./film/performance/film	/m/0m9p3
/m/02vxq9m	/film/film/featured_film_locations	/m/04jpl
/m/02vxq9m	/film/film/release_date_s./film/film_regional_release_date/film_release_region	/m/01pj7
/m/01t2h2	/award/award_nominee/award_nominations./award/award_nomination/nominated_for	/m/02qd04y
/m/054knh	/award/award_category/winners./award/award_honor/ceremony	/m/026kq4q
/m/014488	/award/award_nominee/award_nominations./award/award_nomination/award	/m/01by1l
/m/019v9k	/education/educational_degree/people_with_this_degree./education/education/institution	/m/01n_g9
/m/019v9k	/education/educational_degree/people_with_this_degree./education/education/institution	/m/02ckl3
/m/01s695	/award/award_ceremony/awards_presented./award/award_honor/award_winner	/m/0z05l
/m/081bls	/film/film_distributor/films_distributed./film/film_film_distributor_relationship/film	/m/0gtv7pk
/m/044bn	/people/person/profession	/m/02hrh1q
/m/06pcz0	/award/award_nominee/award_nominations./award/award_nomination/nominated_for	/m/03ynwqj
/m/06fvc	/film/film/genre	/m/07s9rl0
/m/01p9hgt	/people/person/nationality	/m/02jx1
/m/0bymv	/government/politician/government_positions_held./government/government_position_held/legislative_sessions	/m/024tcq
/m/02p76f9	/film/film/genre	/m/07s9rl0
/m/0kh6b	/people/person/profession	/m/03gjzk
/m/017yfz	/people/person/nationality	/m/09c7w0
/m/060c4	/government/government_office_category/officeholders./government/government_position_held/jurisdiction_of_office	/m/0jt3tjf
/m/0299hs	/film/film/genre	/m/06nbt
/m/05ztrmj	/award/award_category/nominees./award/award_nomination/nominated_for	/m/0dcz8_
/m/0fpgp26	/film/film/release_date_s./film/film_regional_release_date/film_release_region	/m/06bnz
/m/02h9_l	/award/award_nominee/award_nominations./award/award_nomination/award	/m/01c427
/m/01cqz5	/people/person/spouse_s./people/marriage/type_of_union	/m/04ztj
/m/08jyyk	/music/genre/artists	/m/012ycy
/m/016t_3	/education/educational_degree/people_with_this_degree./education/education/major_field_of_study	/m/040p_q
/m/016t_3	/education/educational_degree/people_with_this_degree./education/education/institution	/m/06thjt
/m/0l30v	/location/hud_foreclosure_area/estimated_number_of_mortgages./measurement_unit/dated_integer/source	/m/0jbk9
/m/04v048	/people/person/nationality	/m/09c7w0
/m/025twgt	/film/film/language	/m/02h40lc
/m/0c_zj	/education/educational_institution/students_graduates./education/education/student	/m/02cpb7
/m/06y57	/travel/travel_destination/how_to_get_here./travel/transportation/mode_of_transportation	/m/07jdr
/m/0jm3v	/sports/professional_sports_team/draft_picks./sports/sports_league_draft_pick/draft	/m/025tn92
/m/01hb1t	/education/educational_institution_campus/educational_institution	/m/01hb1t
/m/0fpv_3_	/film/film/release_date_s./film/film_regional_release_date/film_release_region	/m/0163v
/m/02ny8t	/music/genre/artists	/m/0j1yf
/m/05lwjc	/music/genre/artists	/m/011z3g
/m/06hmd	/influence/influence_node/influenced_by	/m/014nvr
/m/0chghy	/location/country/form_of_government	/m/018wl5
/m/0g57wgv	/film/film/release_date_s./film/film_regional_release_date/film_release_region	/m/0b90_r
/m/0gqyl	/award/award_category/nominees./award/award_nomination/nominated_for	/m/04mzf8
/m/081lh	/people/person/profession	/m/09jwl
/m/0g5y6	/people/ethnicity/people	/m/0fqyzz
/m/0mz73	/film/actor/film./film/performance/film	/m/07z6xs
/m/06rny	/sports/professional_sports_team/draft_picks./sports/sports_league_draft_pick/draft	/m/05vsb7
/m/04sv4	/base/schemastaging/organization_extra/phone_number./base/schemastaging/phone_sandbox/service_location	/m/07ssc
/m/02y_rq5	/award/award_category/winners./award/award_honor/award_winner	/m/0n6f8
/m/02y_rq5	/award/award_category/winners./award/award_honor/award_winner	/m/04r7p
/m/0884hk	/award/award_winner/awards_won./award/award_honor/award_winner	/m/06jrhz
/m/0mnsf	/location/hud_county_place/place	/m/0mnsf
/m/011ypx	/film/film/other_crew./film/film_crew_gig/film_crew_role	/m/09zzb8
/m/0147dk	/award/award_nominee/award_nominations./award/award_nomination/award	/m/099ck7
/m/0pd64	/film/film/release_date_s./film/film_regional_release_date/film_release_region	/m/082fr
/m/02p7_k	/award/award_nominee/award_nominations./award/award_nomination/award_nominee	/m/050t68
/m/02khs	/location/country/form_of_government	/m/06cx9
/m/03hj5vf	/award/award_category/nominees./award/award_nomination/nominated_for	/m/0cbv4g
/m/09qrn4	/award/award_category/nominees./award/award_nomination/nominated_for	/m/01rp13
/m/0bh8tgs	/film/film/release_date_s./film/film_regional_release_date/film_release_region	/m/015qh
/m/052hl	/people/person/profession	/m/01c72t
/m/02jxrw	/award/award_winning_work/awards_won./award/award_honor/award	/m/02x2gy0
/m/0f8l9c	/olympics/olympic_participating_country/medals_won./olympics/olympic_medal_honor/olympics	/m/01f1jy
/m/01flzq	/music/genre/artists	/m/01vvyd8
/m/0ckcvk	/people/person/profession	/m/05vyk
/m/012v9y	/people/person/spouse_s./people/marriage/type_of_union	/m/04ztj
/m/0xhtw	/music/genre/artists	/m/0134s5
/m/04hpck	/award/award_nominee/award_nominations./award/award_nomination/award	/m/02x4w6g
/m/0g768	/music/record_label/artist	/m/07s3vqk
/m/0g768	/music/record_label/artist	/m/0137n0
/m/04xvlr	/media_common/netflix_genre/titles	/m/047tsx3
/m/04crrxr	/people/person/profession	/m/02hrh1q
/m/0cmc26r	/film/film/release_date_s./film/film_regional_release_date/film_release_region	/m/012wgb
/m/02zv4b	/tv/tv_program/regular_cast./tv/regular_tv_appearance/actor	/m/04shbh
/m/0bwh6	/award/award_nominee/award_nominations./award/award_nomination/award	/m/02g3ft
/m/0bwh6	/base/schemastaging/person_extra/net_worth./measurement_unit/dated_money_value/currency	/m/09nqf
/m/02g9p4	/music/performance_role/regular_performances./music/group_membership/group	/m/07mvp
/m/0gffmn8	/film/film/release_date_s./film/film_regional_release_date/film_release_region	/m/03ryn
/m/05mlqj	/people/person/profession	/m/0np9r
/m/016tvq	/tv/tv_program/genre	/m/01z4y
/m/049qx	/people/person/profession	/m/0cbd2
/m/0kvt9	/location/location/contains	/m/0lfyx
/m/035xwd	/film/film/release_date_s./film/film_regional_release_date/film_release_distribution_medium	/m/029j_
/m/026kq4q	/award/award_ceremony/awards_presented./award/award_honor/award_winner	/m/02qlkc3
/m/026kq4q	/award/award_ceremony/awards_presented./award/award_honor/award_winner	/m/0q9kd
/m/0p_47	/award/award_nominee/award_nominations./award/award_nomination/award	/m/02grdc
/m/046qq	/people/person/spouse_s./people/marriage/type_of_union	/m/04ztj
/m/02z2mr7	/film/film/other_crew./film/film_crew_gig/film_crew_role	/m/02_n3z
/m/0bdw1g	/award/award_category/nominees./award/award_nomination/nominated_for	/m/03j63k
/m/04hvw	/location/country/form_of_government	/m/01fpfn
/m/09y20	/film/actor/film./film/performance/film	/m/0ds11z
/m/0h1cdwq	/film/film/genre	/m/04rlf
/m/0h1cdwq	/film/film/release_date_s./film/film_regional_release_date/film_release_region	/m/03gj2
/m/0vmt	/location/statistical_region/gdp_nominal./measurement_unit/dated_money_value/currency	/m/09nqf
/m/0lcdk	/medicine/disease/risk_factors	/m/01hbgs
/m/07ssc	/location/statistical_region/religions./location/religion_percentage/religion	/m/0631_
/m/05pzdk	/people/person/profession	/m/0dxtg
/m/040njc	/award/award_category/nominees./award/award_nomination/nominated_for	/m/0h1x5f
/m/081pw	/film/film_subject/films	/m/03xj05
/m/01csrl	/people/person/gender	/m/02zsn
/m/040rmy	/film/film/release_date_s./film/film_regional_release_date/film_release_region	/m/035qy
/m/0gs1_	/people/person/nationality	/m/09c7w0
/m/06pwq	/education/educational_institution/students_graduates./education/education/student	/m/04x4s2
/m/05bt6j	/music/genre/artists	/m/01s21dg
/m/01633c	/film/film/other_crew./film/film_crew_gig/film_crew_role	/m/09zzb8
/m/027r7k	/film/film/genre	/m/01jfsb
/m/027r7k	/film/film/release_date_s./film/film_regional_release_date/film_release_region	/m/082fr
/m/05pd94v	/award/award_ceremony/awards_presented./award/award_honor/award_winner	/m/05q9g1
/m/0s69k	/location/hud_foreclosure_area/estimated_number_of_mortgages./measurement_unit/dated_integer/source	/m/0jbk9
/m/0797c7	/organization/organization/headquarters./location/mailing_address/citytown	/m/0cv3w
/m/0209hj	/award/award_winning_work/awards_won./award/award_honor/award	/m/027986c
/m/048lv	/award/award_nominee/award_nominations./award/award_nomination/award	/m/02w9sd7
/m/01q_ph	/people/person/profession	/m/0np9r
/m/06mmb	/award/award_nominee/award_nominations./award/award_nomination/award_nominee	/m/05vsxz
/m/06mmb	/people/person/place_of_birth	/m/03l2n
/m/0b76d_m	/film/film/release_date_s./film/film_regional_release_date/film_release_region	/m/01crd5
/m/03tcnt	/award/award_category/winners./award/award_honor/award_winner	/m/023p29
/m/08052t3	/film/film/release_date_s./film/film_regional_release_date/film_release_region	/m/0jgd
/m/0qlrh	/location/hud_county_place/place	/m/0qlrh
/m/0gdqy	/award/award_nominee/award_nominations./award/award_nomination/award	/m/09ly2r6
/m/02_1ky	/tv/tv_program/regular_cast./tv/regular_tv_appearance/actor	/m/04yqlk
/m/021npv	/film/actor/film./film/performance/film	/m/04kzqz
/m/046zh	/people/person/places_lived./people/place_lived/location	/m/0r0m6
/m/0152x_	/organization/organization/place_founded	/m/05fjf
/m/07w8fz	/film/film/language	/m/02h40lc
/m/03v1s	/location/location/contains	/m/0nt4s
/m/0bt3j9	/film/film/release_date_s./film/film_regional_release_date/film_release_region	/m/06qd3
/m/04wx2v	/award/award_nominee/award_nominations./award/award_nomination/award	/m/099cng
/m/0k_kr	/music/record_label/artist	/m/02cw1m
/m/0g2c8	/award/hall_of_fame/inductees./award/hall_of_fame_induction/inductee	/m/01fl3
/m/0g2c8	/award/hall_of_fame/inductees./award/hall_of_fame_induction/inductee	/m/01wj92r
/m/0640m69	/film/film/release_date_s./film/film_regional_release_date/film_release_region	/m/0154j
/m/02qvyrt	/award/award_category/nominees./award/award_nomination/nominated_for	/m/027r9t
/m/02x08c	/people/person/gender	/m/05zppz
/m/018vs	/music/instrument/instrumentalists	/m/0285c
/m/033db3	/people/person/profession	/m/02hrh1q
/m/0ggbfwf	/film/film/language	/m/02h40lc
/m/03nnm4t	/award/award_ceremony/awards_presented./award/award_honor/award_winner	/m/05cj4r
/m/02wgln	/film/actor/film./film/performance/film	/m/05pdd86
/m/0137n0	/award/award_nominee/award_nominations./award/award_nomination/award	/m/01dpdh
/m/0p__8	/people/person/spouse_s./people/marriage/type_of_union	/m/04ztj
/m/01718w	/film/film/language	/m/0653m
/m/04grkmd	/film/film/other_crew./film/film_crew_gig/film_crew_role	/m/01vx2h
/m/099tbz	/award/award_category/nominees./award/award_nomination/nominated_for	/m/0h3xztt
/m/01wsl7c	/music/artist/track_contributions./music/track_contribution/role	/m/01vj9c
/m/01w20rx	/music/artist/track_contributions./music/track_contribution/role	/m/01vdm0
/m/044qx	/people/person/gender	/m/05zppz
/m/07j8r	/film/film/genre	/m/01jfsb
/m/01z9l_	/music/genre/parent_genre	/m/01g_bs
/m/0fq7dv_	/film/film/release_date_s./film/film_regional_release_date/film_release_region	/m/02vzc
/m/035dk	/location/country/form_of_government	/m/01d9r3
/m/03krj	/olympics/olympic_sport/athletes./olympics/olympic_athlete_affiliation/country	/m/05qhw
/m/087pfc	/film/film/other_crew./film/film_crew_gig/film_crew_role	/m/02r96rf
/m/087pfc	/film/film/language	/m/05zjd
/m/047msdk	/film/film/release_date_s./film/film_regional_release_date/film_release_region	/m/07twz
/m/01ps2h8	/people/person/places_lived./people/place_lived/location	/m/02jx1
/m/01ljpm	/education/educational_institution/campuses	/m/01ljpm
/m/057xs89	/award/award_category/nominees./award/award_nomination/nominated_for	/m/01hr1
/m/057xs89	/award/award_category/nominees./award/award_nomination/nominated_for	/m/02xtxw
/m/0b90_r	/olympics/olympic_participating_country/medals_won./olympics/olympic_medal_honor/medal	/m/02lpp7
/m/01y665	/people/person/religion	/m/03_gx
/m/0cgfb	/people/person/profession	/m/0nbcg
/m/011k1h	/music/record_label/artist	/m/03j1p2n
/m/0c40vxk	/film/film/release_date_s./film/film_regional_release_date/film_release_region	/m/04v3q
/m/01pwz	/user/tsegaran/random/taxonomy_subject/entry./user/tsegaran/random/taxonomy_entry/taxonomy	/m/04n6k
/m/064t9	/music/genre/artists	/m/01v27pl
/m/064t9	/music/genre/artists	/m/0phx4
/m/064t9	/music/genre/artists	/m/0152cw
/m/025t8bv	/music/record_label/artist	/m/011zf2
/m/06bnz	/location/country/official_language	/m/06b_j
/m/01540	/education/field_of_study/students_majoring./education/education/major_field_of_study	/m/01mkq
/m/01w565	/music/record_label/artist	/m/01kymm
/m/07f5x	/location/location/time_zones	/m/03bdv
/m/03t97y	/film/film/genre	/m/0g092b
/m/019nnl	/tv/tv_program/genre	/m/095bb
/m/0l14md	/music/instrument/instrumentalists	/m/01vtg4q
/m/06bzwt	/award/award_nominee/award_nominations./award/award_nomination/award	/m/0bp_b2
/m/05v8c	/sports/sports_team_location/teams	/m/04k3r_
/m/02swsm	/music/record_label/artist	/m/0bk1p
/m/03gfvsz	/broadcast/content/artist	/m/02jq1
/m/09f6b	/olympics/olympic_sport/athletes./olympics/olympic_athlete_affiliation/country	/m/06t8v
/m/069_0y	/people/person/profession	/m/02jknp
/m/02frhbc	/location/hud_county_place/place	/m/02frhbc
/m/07qg8v	/film/film/genre	/m/03q4nz
/m/04vs9	/base/aareas/schema/administrative_area/administrative_area_type	/m/0hzc9wc
/m/01vswx5	/music/artist/track_contributions./music/track_contribution/role	/m/05842k
/m/0kv2hv	/film/film/genre	/m/0bbc17
/m/0fr61	/location/hud_foreclosure_area/estimated_number_of_mortgages./measurement_unit/dated_integer/source	/m/0jbk9
/m/0fr61	/location/location/time_zones	/m/02hcv8
/m/0g83dv	/film/film/film_format	/m/07fb8_
/m/0k__z	/education/educational_institution/students_graduates./education/education/student	/m/01ypsj
/m/01w1sx	/film/film_subject/films	/m/0q9sg
/m/031hcx	/film/film/other_crew./film/film_crew_gig/film_crew_role	/m/01pvkk
/m/01q24l	/government/government_office_category/officeholders./government/government_position_held/jurisdiction_of_office	/m/0nbzp
/m/01sb5r	/people/person/places_lived./people/place_lived/location	/m/0xmp9
/m/0gwlfnb	/film/film/release_date_s./film/film_regional_release_date/film_release_region	/m/01znc_
/m/0gwlfnb	/film/film/release_date_s./film/film_regional_release_date/film_release_region	/m/0345h
/m/0n6f8	/people/person/places_lived./people/place_lived/location	/m/05jbn
/m/0kf9p	/base/biblioness/bibs_location/state	/m/081yw
/m/0vkl2	/education/educational_institution/school_type	/m/07tf8
/m/038w8	/people/deceased_person/place_of_death	/m/0ljsz
/m/06s27s	/sports/pro_athlete/teams./sports/sports_team_roster/team	/m/04913k
/m/034qbx	/film/film/other_crew./film/film_crew_gig/film_crew_role	/m/02ynfr
/m/01w3v	/education/educational_institution/students_graduates./education/education/major_field_of_study	/m/02j62
/m/0dszr0	/people/person/spouse_s./people/marriage/type_of_union	/m/04ztj
/m/02cft	/travel/travel_destination/climate./travel/travel_destination_monthly_climate/month	/m/02xx5
/m/0drtv8	/award/award_ceremony/awards_presented./award/award_honor/award_winner	/m/013pk3
/m/0mkdm	/location/hud_foreclosure_area/estimated_number_of_mortgages./measurement_unit/dated_integer/source	/m/0jbk9
/m/02z7f3	/music/genre/artists	/m/06y9c2
/m/02vp1f_	/film/film/genre	/m/07s9rl0
/m/01wbsdz	/people/person/profession	/m/0dz3r
/m/02j490	/award/award_nominee/award_nominations./award/award_nomination/award	/m/0cqh46
/m/0s3y5	/location/location/adjoin_s./location/adjoining_relationship/adjoins	/m/0s3pw
/m/01lbp	/people/person/religion	/m/01lp8
/m/0gr42	/award/award_category/nominees./award/award_nomination/nominated_for	/m/0kb57
/m/01s9vc	/film/film/release_date_s./film/film_regional_release_date/film_release_distribution_medium	/m/07z4p
/m/07bch9	/people/ethnicity/people	/m/0d06m5
/m/01jsk6	/education/educational_institution/students_graduates./education/education/major_field_of_study	/m/036hv
/m/0pyww	/film/actor/film./film/performance/film	/m/0sxns
/m/0gndh	/film/film/costume_design_by	/m/025_nbr
/m/03ts0c	/people/ethnicity/people	/m/0lcx
/m/0mb2b	/location/hud_foreclosure_area/estimated_number_of_mortgages./measurement_unit/dated_integer/source	/m/0jbk9
/m/02txdf	/education/university/fraternities_and_sororities	/m/0325pb
/m/01rthc	/music/genre/artists	/m/04s5_s
/m/052_mn	/film/film/music	/m/01mz9lt
/m/02p65p	/award/award_nominee/award_nominations./award/award_nomination/award	/m/09qrn4
/m/05c1t6z	/award/award_ceremony/awards_presented./award/award_honor/honored_for	/m/04110lv
/m/0fztbq	/film/film/genre	/m/02kdv5l
/m/0jyb4	/film/film/release_date_s./film/film_regional_release_date/film_release_region	/m/059j2
/m/01cssf	/film/film/cinematography	/m/0cqh57
/m/01qh7	/location/location/contains	/m/05bnq8
/m/02ln0f	/education/university/fraternities_and_sororities	/m/035tlh
/m/033srr	/film/film/other_crew./film/film_crew_gig/film_crew_role	/m/09vw2b7
/m/02pptm	/education/educational_institution/students_graduates./education/education/major_field_of_study	/m/02j62
/m/03f19q4	/people/person/place_of_birth	/m/02_286
/m/08815	/education/educational_institution/students_graduates./education/education/student	/m/0h96g
/m/0f14q	/people/person/nationality	/m/09c7w0
/m/04shbh	/people/person/profession	/m/02hrh1q
/m/01wmgrf	/people/person/profession	/m/0dz3r
/m/0dj5q	/people/person/profession	/m/099md
/m/047jhq	/people/person/gender	/m/02zsn
/m/01l2fn	/people/person/gender	/m/02zsn
/m/029pnn	/people/person/gender	/m/05zppz
/m/0181hw	/business/business_operation/industry	/m/02jjt
/m/03q2t9	/award/award_nominee/award_nominations./award/award_nomination/award	/m/01d38g
/m/02_j8x	/film/actor/film./film/performance/film	/m/02qhqz4
/m/01vvycq	/base/schemastaging/person_extra/net_worth./measurement_unit/dated_money_value/currency	/m/09nqf
/m/0h7pj	/film/actor/film./film/performance/film	/m/01l_pn
/m/065zlr	/film/film/cinematography	/m/027t8fw
/m/04fv5b	/film/film/genre	/m/0fdjb
/m/01hkck	/people/person/place_of_birth	/m/0b_cr
/m/024lt6	/film/film/film_festivals	/m/0kfhjq0
/m/024lt6	/film/film/release_date_s./film/film_regional_release_date/film_release_region	/m/0d0vqn
/m/03g5_y	/influence/influence_node/influenced_by	/m/02g8h
/m/0241jw	/people/person/gender	/m/05zppz
/m/026l37	/film/actor/film./film/performance/film	/m/0_816
/m/03sxd2	/film/film/other_crew./film/film_crew_gig/film_crew_role	/m/09vw2b7
/m/0h53p1	/award/award_winner/awards_won./award/award_honor/award_winner	/m/0d7hg4
/m/0gqy2	/award/award_category/nominees./award/award_nomination/nominated_for	/m/0glbqt
/m/0gqy2	/award/award_category/nominees./award/award_nomination/nominated_for	/m/04j13sx
/m/0gqy2	/award/award_category/winners./award/award_honor/ceremony	/m/0gmdkyy
/m/0466p0j	/award/award_ceremony/awards_presented./award/award_honor/award_winner	/m/01vvyvk
/m/0f7hc	/influence/influence_node/influenced_by	/m/0427y
/m/01j5ql	/film/film/produced_by	/m/05nn4k
/m/0bynt	/olympics/olympic_sport/athletes./olympics/olympic_athlete_affiliation/country	/m/0chghy
/m/02lnbg	/music/genre/artists	/m/01vrt_c
/m/09tqkv2	/film/film/language	/m/02h40lc
/m/07c6l	/music/performance_role/regular_performances./music/group_membership/role	/m/03bx0bm
/m/03z509	/award/award_nominee/award_nominations./award/award_nomination/award	/m/0bdx29
/m/01bb9r	/film/film/genre	/m/05p553
/m/01bb9r	/film/film/executive_produced_by	/m/0glyyw
/m/0345h	/olympics/olympic_participating_country/athletes./olympics/olympic_athlete_affiliation/olympics	/m/0lbbj
/m/043ljr	/music/record_label/artist	/m/051m56
/m/09kr66	/people/ethnicity/people	/m/027l0b
/m/0cp0t91	/film/film/release_date_s./film/film_regional_release_date/film_release_region	/m/03gj2
/m/01g_bs	/music/genre/artists	/m/0m19t
/m/05zvzf3	/film/film/release_date_s./film/film_regional_release_date/film_release_region	/m/05v8c
/m/08849	/people/person/place_of_birth	/m/01w2v
/m/027pfg	/film/film/other_crew./film/film_crew_gig/crewmember	/m/0284n42
/m/094qd5	/award/award_category/nominees./award/award_nomination/nominated_for	/m/09hy79
/m/094qd5	/award/award_category/nominees./award/award_nomination/nominated_for	/m/0h95927
/m/01svw8n	/people/person/spouse_s./people/marriage/type_of_union	/m/04ztj
/m/06w87	/music/performance_role/regular_performances./music/group_membership/group	/m/01jkqfz
/m/02s2wq	/people/person/gender	/m/05zppz
/m/09c7w0	/location/location/contains	/m/02zcnq
/m/09c7w0	/location/country/second_level_divisions	/m/0myfz
/m/09c7w0	/location/country/second_level_divisions	/m/0mwq7
/m/03rwz3	/organization/organization/child./organization/organization_relationship/child	/m/06jntd
/m/0342h	/music/instrument/instrumentalists	/m/01wqpnm
/m/0342h	/music/instrument/instrumentalists	/m/01vrnsk
/m/0pk41	/music/artist/track_contributions./music/track_contribution/role	/m/042v_gx
/m/01h910	/people/person/profession	/m/02hrh1q
/m/0nm87	/location/hud_foreclosure_area/estimated_number_of_mortgages./measurement_unit/dated_integer/source	/m/0jbk9
/m/0509cr	/music/genre/artists	/m/012z8_
/m/02x3y41	/film/film/other_crew./film/film_crew_gig/film_crew_role	/m/02ynfr
/m/0159h6	/award/award_nominee/award_nominations./award/award_nomination/award	/m/0fq9zcx
/m/02v63m	/film/film/genre	/m/0219x_
/m/013bd1	/people/person/spouse_s./people/marriage/type_of_union	/m/04ztj
/m/01l9v7n	/award/award_nominee/award_nominations./award/award_nomination/award	/m/054ks3
/m/06sn8m	/people/person/profession	/m/01d_h8
/m/09n48	/olympics/olympic_games/participating_countries	/m/02wt0
/m/03mnk	/award/ranked_item/appears_in_ranked_lists./award/ranking/list	/m/01pd60
/m/011yhm	/film/film/genre	/m/0vgkd
/m/0jltp	/common/topic/webpage./common/webpage/category	/m/08mbj5d
/m/0bxqq	/location/location/adjoin_s./location/adjoining_relationship/adjoins	/m/0l34j
/m/0gr0m	/award/award_category/winners./award/award_honor/ceremony	/m/0bzn6_
/m/0gr0m	/award/award_category/winners./award/award_honor/ceremony	/m/0c4hgj
/m/047hpm	/film/actor/film./film/performance/film	/m/02z3r8t
/m/035gnh	/film/film/executive_produced_by	/m/0ksf29
/m/07jbh	/olympics/olympic_sport/athletes./olympics/olympic_athlete_affiliation/country	/m/01nln
/m/04w7rn	/film/film/genre	/m/06www
/m/022_lg	/people/person/gender	/m/05zppz
/m/05h5nb8	/award/award_category/winners./award/award_honor/award_winner	/m/02fcs2
/m/0c4b8	/location/country/official_language	/m/02bv9
/m/0109vk	/location/location/time_zones	/m/02fqwt
/m/06t8v	/location/location/adjoin_s./location/adjoining_relationship/adjoins	/m/01pj7
/m/019f9z	/award/award_nominee/award_nominations./award/award_nomination/award	/m/031b3h
/m/04kzqz	/film/film/genre	/m/060__y
/m/0bq_mx	/award/award_ceremony/awards_presented./award/award_honor/award_winner	/m/09hd6f
/m/03txms	/government/politician/government_positions_held./government/government_position_held/basic_title	/m/01gkgk
/m/06f32	/olympics/olympic_participating_country/athletes./olympics/olympic_athlete_affiliation/olympics	/m/0kbws
/m/021yw7	/award/award_nominee/award_nominations./award/award_nomination/award_nominee	/m/0d9_96
/m/085h1	/user/ktrueman/default_domain/international_organization/member_states	/m/035qy
/m/09f2j	/education/educational_institution/students_graduates./education/education/major_field_of_study	/m/02j62
/m/06fc0b	/film/actor/film./film/performance/film	/m/0cbv4g
/m/0h336	/people/person/profession	/m/05z96
/m/01qdjm	/people/person/profession	/m/09jwl
/m/02knxx	/people/cause_of_death/people	/m/03s9b
/m/087vz	/olympics/olympic_participating_country/medals_won./olympics/olympic_medal_honor/olympics	/m/0l998
/m/0fkvn	/government/government_office_category/officeholders./government/government_position_held/jurisdiction_of_office	/m/06btq
/m/02bxd	/music/instrument/instrumentalists	/m/01y_rz
/m/02822	/education/field_of_study/students_majoring./education/education/student	/m/07rzf
/m/0g1rw	/film/film_distributor/films_distributed./film/film_film_distributor_relationship/film	/m/0sxmx
/m/0g1rw	/award/award_nominee/award_nominations./award/award_nomination/award_nominee	/m/017s11
/m/086k8	/film/film_distributor/films_distributed./film/film_film_distributor_relationship/film	/m/0k4p0
/m/086k8	/award/award_nominee/award_nominations./award/award_nomination/award_nominee	/m/05hjmd
/m/0d9v9q	/people/person/nationality	/m/0162v
/m/0h0yt	/people/person/profession	/m/0cbd2
/m/01w5m	/education/educational_institution/students_graduates./education/education/student	/m/011lvx
/m/04yt7	/people/person/profession	/m/0cbd2
/m/06jrhz	/people/person/profession	/m/0cbd2
/m/0gtsx8c	/film/film/genre	/m/05p553
/m/014zcr	/award/award_nominee/award_nominations./award/award_nomination/award	/m/0gs9p
/m/04kxsb	/award/award_category/nominees./award/award_nomination/nominated_for	/m/0bmhvpr
/m/04kxsb	/award/award_category/nominees./award/award_nomination/nominated_for	/m/02wk7b
/m/015_30	/award/award_nominee/award_nominations./award/award_nomination/award	/m/02gm9n
/m/0ywqc	/film/actor/film./film/performance/film	/m/02qr3k8
/m/02zs4	/award/ranked_item/appears_in_ranked_lists./award/ranking/list	/m/01pd60
/m/02825nf	/film/film/language	/m/02hwhyv
/m/01z5tr	/people/person/places_lived./people/place_lived/location	/m/0cr3d
/m/01vvb4m	/film/actor/film./film/performance/film	/m/02725hs
/m/09rvwmy	/film/film/other_crew./film/film_crew_gig/film_crew_role	/m/0263ycg
/m/0bvn25	/film/film/featured_film_locations	/m/030qb3t
/m/0cxn2	/food/food/nutrients./food/nutrition_fact/nutrient	/m/025s0zp
/m/02qkk9_	/award/award_category/winners./award/award_honor/award_winner	/m/0g476
/m/01fmys	/film/film/genre	/m/0lsxr
/m/09v3jyg	/film/film/release_date_s./film/film_regional_release_date/film_release_region	/m/01ls2
/m/0hhggmy	/film/film/genre	/m/02kdv5l
/m/0hhggmy	/film/film/release_date_s./film/film_regional_release_date/film_release_region	/m/0161c
/m/01zlh5	/people/person/profession	/m/012t_z
/m/0z07	/organization/organization/headquarters./location/mailing_address/state_province_region	/m/07b_l
/m/0myn8	/location/location/adjoin_s./location/adjoining_relationship/adjoins	/m/0n228
/m/015pkc	/award/award_nominee/award_nominations./award/award_nomination/award_nominee	/m/029_l
/m/01vrkdt	/people/person/place_of_birth	/m/030qb3t
/m/01xcqc	/film/actor/film./film/performance/film	/m/04sh80
/m/05kwx2	/film/actor/film./film/performance/film	/m/031786
/m/01nwwl	/award/award_nominee/award_nominations./award/award_nomination/award	/m/02w9sd7
/m/04f73rc	/music/genre/artists	/m/016lj_
/m/01fv4z	/common/topic/webpage./common/webpage/category	/m/08mbj5d
/m/04qsdh	/people/person/profession	/m/05z96
/m/01mz9lt	/people/person/profession	/m/02hrh1q
/m/01l_pn	/film/film/film_format	/m/07fb8_
/m/04gb7	/film/film_subject/films	/m/038bh3
/m/013f1h	/common/topic/webpage./common/webpage/category	/m/08mbj5d
/m/0dln8jk	/film/film/language	/m/02h40lc
/m/01cf93	/music/record_label/artist	/m/01vsy95
/m/0fb7sd	/film/film/film_format	/m/07fb8_
/m/0g69lg	/people/person/spouse_s./people/marriage/type_of_union	/m/04ztj
/m/04xfb	/people/person/places_lived./people/place_lived/location	/m/0hzlz
/m/06x43v	/film/film/country	/m/0345h
/m/01pcz9	/people/person/nationality	/m/0chghy
/m/03x2qp	/music/genre/artists	/m/01693z
/m/0bwfn	/organization/organization_member/member_of./organization/organization_membership/organization	/m/034h1h
/m/0p9sw	/award/award_category/nominees./award/award_nomination/nominated_for	/m/0fpv_3_
/m/0p9sw	/award/award_category/winners./award/award_honor/ceremony	/m/073hd1
/m/0hdf8	/music/genre/artists	/m/01386_
/m/025j1t	/people/person/place_of_birth	/m/02dtg
/m/02xs6_	/film/film/other_crew./film/film_crew_gig/film_crew_role	/m/02r96rf
/m/0194d	/olympics/olympic_sport/athletes./olympics/olympic_athlete_affiliation/country	/m/03shp
/m/05p92jn	/award/award_nominee/award_nominations./award/award_nomination/award	/m/0cqhk0
/m/0_92w	/film/film/other_crew./film/film_crew_gig/film_crew_role	/m/0ch6mp2
/m/06_bq1	/people/person/nationality	/m/09c7w0
/m/05n6sq	/film/film/language	/m/02h40lc
/m/082brv	/music/artist/track_contributions./music/track_contribution/role	/m/0dwtp
/m/027l0b	/people/person/nationality	/m/09c7w0
/m/0c33pl	/award/award_nominee/award_nominations./award/award_nomination/award_nominee	/m/04znsy
/m/014mlp	/education/educational_degree/people_with_this_degree./education/education/student	/m/051cc
/m/014mlp	/education/educational_degree/people_with_this_degree./education/education/student	/m/0p_jc
/m/014mlp	/education/educational_degree/people_with_this_degree./education/education/institution	/m/0778p
/m/014mlp	/education/educational_degree/people_with_this_degree./education/education/institution	/m/0885n
/m/023ny6	/award/award_winning_work/awards_won./award/award_honor/award	/m/027gs1_
/m/015882	/award/award_nominee/award_nominations./award/award_nomination/award	/m/02lp0w
/m/0hv8w	/film/film/release_date_s./film/film_regional_release_date/film_release_region	/m/0345h
/m/0bv7t	/influence/influence_node/influenced_by	/m/084w8
/m/04wqsm	/sports/sports_team/colors	/m/06fvc
/m/092t4b	/award/award_ceremony/awards_presented./award/award_honor/award_winner	/m/06j8wx
/m/0l8z1	/award/award_category/nominees./award/award_nomination/nominated_for	/m/0260bz
/m/09728	/food/food/nutrients./food/nutrition_fact/nutrient	/m/02kd0rh
/m/0136jw	/location/location/time_zones	/m/02hcv8
/m/06by7	/music/genre/artists	/m/0mgcr
/m/06by7	/music/genre/artists	/m/023p29
/m/0bxbb	/common/topic/webpage./common/webpage/category	/m/08mbj5d
/m/01cz7r	/film/film/estimated_budget./measurement_unit/dated_money_value/currency	/m/09nqf
/m/01cszh	/music/record_label/artist	/m/086qd
/m/026lgs	/film/film/estimated_budget./measurement_unit/dated_money_value/currency	/m/09nqf
/m/02w7gg	/people/ethnicity/people	/m/02tn0_
/m/02yl42	/people/person/profession	/m/0kyk
/m/0f2v0	/sports/sports_team_location/teams	/m/07kcvl
/m/017gm7	/film/film/release_date_s./film/film_regional_release_date/film_release_region	/m/06mzp
/m/016nvh	/people/person/spouse_s./people/marriage/type_of_union	/m/04ztj
/m/01jbx1	/people/person/nationality	/m/09c7w0
/m/01jbx1	/people/person/profession	/m/0d2ww
/m/02_5h	/olympics/olympic_sport/athletes./olympics/olympic_athlete_affiliation/country	/m/06mzp
/m/0gy7bj4	/film/film/release_date_s./film/film_regional_release_date/film_release_region	/m/03h64
/m/0gy7bj4	/film/film/release_date_s./film/film_regional_release_date/film_release_region	/m/047yc
/m/088q4	/organization/organization_member/member_of./organization/organization_membership/organization	/m/0gkjy
/m/09n4nb	/award/award_ceremony/awards_presented./award/award_honor/award_winner	/m/01hmk9
/m/02nb2s	/people/person/places_lived./people/place_lived/location	/m/0f2r6
/m/04xhwn	/people/person/spouse_s./people/marriage/type_of_union	/m/04ztj
/m/014_x2	/film/film/genre	/m/01jfsb
/m/01385g	/award/award_nominee/award_nominations./award/award_nomination/award	/m/0f4x7
/m/03qk20	/music/record_label/artist	/m/01wyz92
/m/025g__	/music/genre/artists	/m/012d40
/m/0by17xn	/film/film/other_crew./film/film_crew_gig/film_crew_role	/m/02r96rf
/m/0ch26b_	/film/film/other_crew./film/film_crew_gig/film_crew_role	/m/02r96rf
/m/0g56t9t	/film/film/release_date_s./film/film_regional_release_date/film_release_region	/m/03rt9
/m/0g56t9t	/film/film/language	/m/02h40lc
/m/021lby	/people/person/profession	/m/02hrh1q
/m/03bwzr4	/education/educational_degree/people_with_this_degree./education/education/institution	/m/02bb47
/m/07pd_j	/film/film/release_date_s./film/film_regional_release_date/film_release_region	/m/05r4w
/m/0jm5b	/sports/professional_sports_team/draft_picks./sports/sports_league_draft_pick/school	/m/0bx8pn
/m/0gtsxr4	/film/film/genre	/m/0hcr
/m/05w3f	/music/genre/artists	/m/0qmpd
/m/03pc89	/film/film/language	/m/02h40lc
/m/017d77	/education/educational_institution/students_graduates./education/education/major_field_of_study	/m/01z4y
/m/0pqc5	/government/government_office_category/officeholders./government/government_position_held/jurisdiction_of_office	/m/0dclg
/m/0pqc5	/government/government_office_category/officeholders./government/government_position_held/jurisdiction_of_office	/m/0gp5l6
/m/0pqc5	/government/government_office_category/officeholders./government/government_position_held/jurisdiction_of_office	/m/0f04v
/m/02yv6b	/music/genre/artists	/m/0134tg
/m/02yw5r	/award/award_ceremony/awards_presented./award/award_honor/award_winner	/m/048lv
/m/02mc79	/award/award_nominee/award_nominations./award/award_nomination/award_nominee	/m/025hwq
/m/040_lv	/film/film/genre	/m/07s9rl0
/m/0ggx5q	/music/genre/artists	/m/01dwrc
/m/06kknt	/education/educational_institution/students_graduates./education/education/student	/m/055c8
/m/032w8h	/film/actor/film./film/performance/film	/m/035s95
/m/0298n7	/film/film/language	/m/02h40lc
/m/02661h	/people/person/profession	/m/02hrh1q
/m/07x4qr	/film/film/release_date_s./film/film_regional_release_date/film_release_region	/m/0d05w3
/m/0hz6mv2	/film/film/genre	/m/04t36
/m/0hz6mv2	/film/film/release_date_s./film/film_regional_release_date/film_release_distribution_medium	/m/029j_
/m/0fr63l	/film/film/release_date_s./film/film_regional_release_date/film_release_distribution_medium	/m/029j_
/m/014b6c	/location/statistical_region/rent50_2./measurement_unit/dated_money_value/currency	/m/09nqf
/m/018_q8	/organization/organization/headquarters./location/mailing_address/citytown	/m/0h7h6
/m/0g1x2_	/film/film_subject/films	/m/035xwd
/m/03q3x5	/award/award_nominee/award_nominations./award/award_nomination/award	/m/0cqhk0
/m/04yc76	/film/film/estimated_budget./measurement_unit/dated_money_value/currency	/m/09nqf
/m/01hc9_	/influence/influence_node/influenced_by	/m/081k8
/m/01w1ywm	/people/person/profession	/m/0np9r
/m/01wd9lv	/award/award_nominee/award_nominations./award/award_nomination/award	/m/0gq9h
/m/069ld1	/award/award_nominee/award_nominations./award/award_nomination/award_nominee	/m/016yr0
/m/05f4m9q	/award/award_category/winners./award/award_honor/award_winner	/m/02rk45
/m/02s62q	/education/educational_institution/students_graduates./education/education/student	/m/06r_by
/m/0d61px	/film/film/genre	/m/02kdv5l
/m/02q7fl9	/film/film/country	/m/0345h
/m/0gkd1	/music/performance_role/regular_performances./music/group_membership/group	/m/01czx
/m/09wnnb	/film/film/produced_by	/m/01t6b4
/m/04ztj	/people/marriage_union_type/unions_of_this_type./people/marriage/location_of_ceremony	/m/0nm9h
/m/04ztj	/people/marriage_union_type/unions_of_this_type./people/marriage/location_of_ceremony	/m/0fq8f
/m/04ztj	/people/marriage_union_type/unions_of_this_type./people/marriage/location_of_ceremony	/m/0b_yz
/m/04ztj	/people/marriage_union_type/unions_of_this_type./people/marriage/location_of_ceremony	/m/01x73
/m/023gxx	/film/film/release_date_s./film/film_regional_release_date/film_release_region	/m/0d0vqn
/m/02wkmx	/award/award_category/winners./award/award_honor/award_winner	/m/02vyw
/m/0gvvm6l	/film/film/release_date_s./film/film_regional_release_date/film_release_region	/m/035qy
/m/0mw89	/location/location/time_zones	/m/02hcv8
/m/043n0v_	/film/film/release_date_s./film/film_regional_release_date/film_release_distribution_medium	/m/029j_
/m/01vs8ng	/people/person/gender	/m/02zsn
/m/02w4v	/music/genre/artists	/m/0136pk
/m/063tn	/people/person/profession	/m/0cbd2
/m/0gfh84d	/film/film/release_date_s./film/film_regional_release_date/film_release_region	/m/03rt9
/m/06cv1	/base/popstra/celebrity/friendship./base/popstra/friendship/participant	/m/0693l
/m/02n9nmz	/award/award_category/nominees./award/award_nomination/nominated_for	/m/05cvgl
/m/0h3y	/location/statistical_region/places_exported_to./location/imports_and_exports/exported_to	/m/059j2
/m/0bdw6t	/award/award_category/winners./award/award_honor/ceremony	/m/0bxs_d
/m/02prwdh	/film/film/release_date_s./film/film_regional_release_date/film_release_region	/m/06mkj
/m/0f2sx4	/film/film/language	/m/02h40lc
/m/0pgjm	/people/person/profession	/m/0dxtg
/m/01kxxq	/education/educational_degree/people_with_this_degree./education/education/institution	/m/017cy9
/m/0hr3g	/people/person/languages	/m/04306rv
/m/06mxs	/travel/travel_destination/climate./travel/travel_destination_monthly_climate/month	/m/028kb
/m/05ft32	/film/film/release_date_s./film/film_regional_release_date/film_release_region	/m/0k6nt
/m/013b6_	/people/ethnicity/people	/m/01t94_1
/m/01wwvc5	/music/artist/track_contributions./music/track_contribution/role	/m/05r5c
/m/01jwxx	/film/film/release_date_s./film/film_regional_release_date/film_regional_debut_venue	/m/081m_
/m/03gyp30	/award/award_ceremony/awards_presented./award/award_honor/award_winner	/m/01dy7j
/m/07cw4	/film/film/language	/m/06nm1
/m/0bz6sb	/award/award_ceremony/awards_presented./award/award_honor/honored_for	/m/01fx4k
/m/011wtv	/film/film/genre	/m/0lsxr
/m/0401sg	/film/film/release_date_s./film/film_regional_release_date/film_release_region	/m/0chghy
/m/01cwm1	/sports/sports_team/colors	/m/083jv
/m/0gd_s	/award/award_nominee/award_nominations./award/award_nomination/award	/m/01tgwv
/m/0gd_s	/influence/influence_node/influenced_by	/m/0dzkq
/m/0133sq	/people/person/nationality	/m/02jx1
/m/02r7lqg	/sports/sports_team/sport	/m/03tmr
/m/0170pk	/film/actor/film./film/performance/film	/m/04z4j2
/m/05b4w	/olympics/olympic_participating_country/medals_won./olympics/olympic_medal_honor/olympics	/m/01f1jf
/m/06mn7	/people/person/religion	/m/03_gx
/m/01vg0s	/education/educational_institution/students_graduates./education/education/major_field_of_study	/m/04sh3
/m/0hskw	/people/person/spouse_s./people/marriage/type_of_union	/m/04ztj
/m/02x17s4	/award/award_category/nominees./award/award_nomination/nominated_for	/m/071nw5
/m/02x17s4	/award/award_category/winners./award/award_honor/ceremony	/m/0fqpc7d
/m/0btpm6	/film/film/production_companies	/m/02hvd
/m/0btpm6	/film/film/release_date_s./film/film_regional_release_date/film_release_region	/m/0chghy
/m/06gd4	/people/person/profession	/m/039v1
/m/06gd4	/music/artist/track_contributions./music/track_contribution/role	/m/02sgy
/m/026lj	/user/alexander/philosophy/philosopher/interests	/m/0x0w
/m/029sk	/medicine/disease/notable_people_with_this_condition	/m/0gd_s
/m/01gb54	/film/film_distributor/films_distributed./film/film_film_distributor_relationship/film	/m/0g56t9t
/m/07hwkr	/people/ethnicity/people	/m/05hj_k
/m/02qnhk1	/people/person/spouse_s./people/marriage/type_of_union	/m/04ztj
/m/07cn2c	/people/person/spouse_s./people/marriage/type_of_union	/m/04ztj
/m/0155w	/music/genre/artists	/m/01f9zw
/m/0grmhb	/people/person/profession	/m/02krf9
/m/03bx2lk	/film/film/release_date_s./film/film_regional_release_date/film_release_region	/m/01znc_
/m/0lx2l	/base/eating/practicer_of_diet/diet	/m/07_jd
/m/083q7	/people/deceased_person/place_of_death	/m/0rh6k
/m/0340hj	/film/film/produced_by	/m/02xnjd
/m/0ctb4g	/film/film/release_date_s./film/film_regional_release_date/film_release_distribution_medium	/m/029j_
/m/0dgst_d	/film/film/genre	/m/07s9rl0
/m/05dy7p	/film/film/genre	/m/03bxz7
/m/0kcdl	/organization/organization/headquarters./location/mailing_address/state_province_region	/m/059rby
/m/05prs8	/people/person/profession	/m/0cbd2
/m/027kmrb	/people/person/nationality	/m/09c7w0
/m/0126rp	/film/actor/film./film/performance/film	/m/09xbpt
/m/015_1q	/music/record_label/artist	/m/04f7c55
/m/0n8_m93	/award/award_ceremony/awards_presented./award/award_honor/award_winner	/m/016yvw
/m/03xsby	/film/film_distributor/films_distributed./film/film_film_distributor_relationship/film	/m/0cw3yd
/m/09889g	/music/group_member/membership./music/group_membership/role	/m/03bx0bm
/m/02yv_b	/award/award_ceremony/awards_presented./award/award_honor/honored_for	/m/07xvf
/m/03whyr	/film/film/production_companies	/m/09b3v
/m/05np2	/influence/influence_node/influenced_by	/m/02lt8
/m/01699	/location/country/form_of_government	/m/06cx9
/m/06dn58	/award/award_nominee/award_nominations./award/award_nomination/award	/m/0789_m
/m/0g8rj	/education/educational_institution/students_graduates./education/education/major_field_of_study	/m/05qjt
/m/01q4qv	/people/person/profession	/m/02jknp
/m/05jg58	/music/genre/artists	/m/01wvxw1
/m/03n3gl	/film/film/genre	/m/01q03
/m/049w1q	/film/film/release_date_s./film/film_regional_release_date/film_release_region	/m/059j2
/m/050zr4	/film/actor/film./film/performance/film	/m/0jdgr
/m/05ty4m	/people/person/nationality	/m/09c7w0
/m/03rbj2	/award/award_category/winners./award/award_honor/award_winner	/m/03t8v3
/m/0cbn7c	/film/film/language	/m/02h40lc
/m/0d9kl	/film/actor/film./film/performance/film	/m/03h3x5
/m/02m501	/film/actor/film./film/performance/film	/m/01b195
/m/044k8	/influence/influence_node/influenced_by	/m/012vd6
/m/01grpc	/government/legislative_session/members./government/government_position_held/legislative_sessions	/m/01gsrl
/m/0dw3l	/people/person/profession	/m/0dz3r
/m/07kh6f3	/film/film/genre	/m/0lsxr
/m/03vgp7	/film/actor/film./film/performance/film	/m/0299hs
/m/06n9lt	/award/award_nominee/award_nominations./award/award_nomination/award	/m/0gs9p
/m/0g5pv3	/film/film/language	/m/02bjrlw
/m/03lfd_	/film/film/release_date_s./film/film_regional_release_date/film_release_distribution_medium	/m/07c52
/m/07_53	/olympics/olympic_sport/athletes./olympics/olympic_athlete_affiliation/country	/m/02k54
/m/07j87	/food/food/nutrients./food/nutrition_fact/nutrient	/m/04k8n
/m/0419kt	/film/film/other_crew./film/film_crew_gig/crewmember	/m/04ktcgn
/m/052smk	/music/genre/parent_genre	/m/02r6mf
/m/01mgw	/film/film/release_date_s./film/film_regional_release_date/film_release_region	/m/03ryn
/m/01d4cb	/people/person/profession	/m/039v1
/m/01d4cb	/music/artist/track_contributions./music/track_contribution/role	/m/042v_gx
/m/013q0p	/film/film/genre	/m/07s2s
/m/07nx9j	/film/actor/film./film/performance/film	/m/0340hj
/m/0pz04	/award/award_nominee/award_nominations./award/award_nomination/award	/m/05zvj3m
/m/04mvp8	/people/ethnicity/geographic_distribution	/m/0d060g
/m/027b9ly	/award/award_category/winners./award/award_honor/award_winner	/m/0js9s
/m/01dzz7	/people/person/gender	/m/05zppz
/m/06bw5	/education/educational_institution/students_graduates./education/education/major_field_of_study	/m/037mh8
/m/02_xgp2	/education/educational_degree/people_with_this_degree./education/education/institution	/m/02pbzv
/m/01vvlyt	/award/award_nominee/award_nominations./award/award_nomination/award	/m/0c4z8
/m/030znt	/award/award_nominee/award_nominations./award/award_nomination/award_nominee	/m/01bh6y
/m/016h9b	/people/person/profession	/m/0dz3r
/m/039wsf	/film/actor/film./film/performance/film	/m/0571m
/m/0blq0z	/film/actor/film./film/performance/film	/m/062zjtt
/m/04cmrt	/people/person/languages	/m/09s02
/m/01jfrg	/people/person/place_of_birth	/m/03l2n
/m/0127ps	/film/film/other_crew./film/film_crew_gig/film_crew_role	/m/02r96rf
/m/014ps4	/people/person/place_of_birth	/m/02_286
/m/0bqxw	/education/educational_institution/students_graduates./education/education/major_field_of_study	/m/03g3w
/m/0fj45	/government/government_office_category/officeholders./government/government_position_held/jurisdiction_of_office	/m/0ctw_b
/m/096lf_	/award/award_winner/awards_won./award/award_honor/award_winner	/m/031296
/m/0cj2t3	/people/person/gender	/m/02zsn
/m/0b6mgp_	/people/person/profession	/m/02tx6q
/m/0pkyh	/music/group_member/membership./music/group_membership/group	/m/04k05
/m/06182p	/education/educational_institution/students_graduates./education/education/student	/m/01p1z_
/m/0yjvm	/location/location/time_zones	/m/02hcv8
/m/05jf85	/film/film/genre	/m/0219x_
/m/0gk4g	/people/cause_of_death/people	/m/0cyhq
/m/031296	/award/award_nominee/award_nominations./award/award_nomination/nominated_for	/m/0431v3
/m/058m5m4	/award/award_ceremony/awards_presented./award/award_honor/honored_for	/m/04p5cr
/m/03nymk	/tv/tv_program/genre	/m/0hcr
/m/04fgkf_	/award/award_category/winners./award/award_honor/award_winner	/m/0grwj
/m/02_06s	/award/award_winning_work/awards_won./award/award_honor/award	/m/09cn0c
/m/019v67	/business/business_operation/industry	/m/02vxn
/m/073hmq	/award/award_ceremony/awards_presented./award/award_honor/award_winner	/m/0kjgl
/m/03dpqd	/people/person/spouse_s./people/marriage/type_of_union	/m/01g63y
/m/0f6lx	/music/artist/track_contributions./music/track_contribution/role	/m/03qlv7
/m/02sch9	/people/ethnicity/people	/m/03fwln
/m/07w5rq	/education/educational_institution/students_graduates./education/education/major_field_of_study	/m/02j62
/m/03x23q	/education/educational_institution_campus/educational_institution	/m/03x23q
/m/01n_g9	/education/educational_institution/students_graduates./education/education/major_field_of_study	/m/04x_3
/m/02pzc4	/people/person/profession	/m/01c72t
/m/06lpmt	/film/film/genre	/m/02l7c8
/m/014z8v	/film/actor/film./film/performance/film	/m/03l6q0
/m/06d4h	/film/film_subject/films	/m/023gxx
/m/07c52	/media_common/netflix_genre/titles	/m/0qmk5
/m/07c52	/film/film_subject/films	/m/034qzw
/m/0560w	/common/topic/webpage./common/webpage/category	/m/08mbj5d
/m/0h3xztt	/film/film/release_date_s./film/film_regional_release_date/film_release_region	/m/0154j
/m/0l2xl	/location/location/contains	/m/0mhdz
/m/0dgpwnk	/film/film/genre	/m/07s9rl0
/m/01x6v6	/music/artist/track_contributions./music/track_contribution/role	/m/0680x0
/m/04fzfj	/film/film/language	/m/06nm1
/m/0jmj7	/sports/professional_sports_team/draft_picks./sports/sports_league_draft_pick/school	/m/02pdhz
/m/038723	/people/ethnicity/people	/m/09yrh
/m/062zm5h	/film/film/release_date_s./film/film_regional_release_date/film_release_region	/m/07ylj
/m/0myk8	/music/performance_role/regular_performances./music/group_membership/role	/m/05r5c
/m/0myk8	/music/performance_role/track_performances./music/track_contribution/role	/m/042v_gx
/m/0l2tk	/education/educational_institution/students_graduates./education/education/major_field_of_study	/m/03g3w
/m/0kftt	/award/award_nominee/award_nominations./award/award_nomination/award	/m/0bfvw2
/m/0dj75	/food/food/nutrients./food/nutrition_fact/nutrient	/m/01n78x
/m/019v9k	/education/educational_degree/people_with_this_degree./education/education/major_field_of_study	/m/02lp1
/m/019v9k	/education/educational_degree/people_with_this_degree./education/education/institution	/m/01pl14
/m/0140t7	/music/group_member/membership./music/group_membership/group	/m/0dtd6
/m/01nxzv	/award/award_nominee/award_nominations./award/award_nomination/nominated_for	/m/05zr0xl
/m/02r0st6	/award/award_nominee/award_nominations./award/award_nomination/award	/m/05f4m9q
/m/0478__m	/influence/influence_node/influenced_by	/m/01vs_v8
/m/018ysx	/music/genre/parent_genre	/m/0133_p
/m/0l6mp	/olympics/olympic_games/medals_awarded./olympics/olympic_medal_honor/medal	/m/02lq67
/m/0124ld	/olympics/olympic_games/medals_awarded./olympics/olympic_medal_honor/medal	/m/02lq5w
/m/0fjyzt	/film/film/story_by	/m/0hcvy
/m/0gjc4d3	/film/film/release_date_s./film/film_regional_release_date/film_release_region	/m/01znc_
/m/060c4	/organization/role/leaders./organization/leadership/organization	/m/07tds
/m/060c4	/government/government_office_category/officeholders./government/government_position_held/jurisdiction_of_office	/m/01crd5
/m/0778p	/education/educational_institution/students_graduates./education/education/major_field_of_study	/m/062z7
/m/07f_t4	/film/film/other_crew./film/film_crew_gig/film_crew_role	/m/09zzb8
/m/01wbg84	/award/award_nominee/award_nominations./award/award_nomination/nominated_for	/m/024hbv
/m/027ct7c	/film/film/estimated_budget./measurement_unit/dated_money_value/currency	/m/09nqf
/m/0pmhf	/people/person/religion	/m/01lp8
/m/0170vn	/award/award_nominee/award_nominations./award/award_nomination/award	/m/0f4x7
/m/0b005	/tv/tv_program/genre	/m/0c031k6
/m/0l14j_	/music/performance_role/regular_performances./music/group_membership/group	/m/0p76z
/m/02n9k	/people/person/gender	/m/02zsn
/m/0dxmyh	/film/actor/dubbing_performances./film/dubbing_performance/language	/m/02h40lc
/m/0kzy0	/music/artist/track_contributions./music/track_contribution/role	/m/03qjg
/m/0ddfwj1	/film/film/language	/m/02h40lc
/m/016t_3	/education/educational_degree/people_with_this_degree./education/education/major_field_of_study	/m/01h788
/m/02yplc	/film/actor/film./film/performance/film	/m/07yvsn
/m/09v3hq_	/organization/organization/headquarters./location/mailing_address/country	/m/09c7w0
/m/0k9j_	/film/actor/film./film/performance/film	/m/016y_f
/m/014x77	/award/award_nominee/award_nominations./award/award_nomination/award	/m/099t8j
/m/070g7	/film/film/estimated_budget./measurement_unit/dated_money_value/currency	/m/09nqf
/m/059xvg	/film/actor/film./film/performance/film	/m/0353tm
/m/014cw2	/music/artist/track_contributions./music/track_contribution/role	/m/018j2
/m/01wgr	/language/human_language/countries_spoken_in	/m/03gk2
/m/07p62k	/film/film/music	/m/01mkn_d
/m/0gqyl	/award/award_category/winners./award/award_honor/ceremony	/m/073hd1
/m/0418ft	/award/award_nominee/award_nominations./award/award_nomination/award	/m/09qwmm
/m/051wwp	/film/actor/film./film/performance/film	/m/09qycb
/m/03lpp_	/baseball/baseball_team/team_stats./baseball/baseball_team_stats/season	/m/027mvrc
/m/0gs96	/award/award_category/winners./award/award_honor/ceremony	/m/05qb8vx
/m/07l5z	/location/hud_foreclosure_area/estimated_number_of_mortgages./measurement_unit/dated_integer/source	/m/0jbk9
/m/04cbtrw	/influence/influence_node/influenced_by	/m/073v6
/m/0q9kd	/people/person/profession	/m/02jknp
/m/0bm02	/music/performance_role/track_performances./music/track_contribution/role	/m/02dlh2
/m/02qk3fk	/film/film/release_date_s./film/film_regional_release_date/film_release_region	/m/05r4w
/m/01pctb	/people/person/profession	/m/015cjr
/m/03ds3	/people/person/spouse_s./people/marriage/type_of_union	/m/04ztj
/m/043tvp3	/film/film/language	/m/02bjrlw
/m/04_j5s	/education/educational_institution/school_type	/m/07tf8
/m/0jt3qpk	/award/award_ceremony/awards_presented./award/award_honor/honored_for	/m/01b65l
/m/0jt3qpk	/award/award_ceremony/awards_presented./award/award_honor/award_winner	/m/09pl3f
/m/02khs	/olympics/olympic_participating_country/athletes./olympics/olympic_athlete_affiliation/olympics	/m/06sks6
/m/0h1p	/people/person/profession	/m/0dxtg
/m/030k94	/tv/tv_program/genre	/m/0gs6m
/m/07p__7	/government/legislative_session/members./government/government_position_held/district_represented	/m/0824r
/m/0hhtgcw	/award/award_ceremony/awards_presented./award/award_honor/honored_for	/m/05sy2k_
/m/01m3b1t	/people/person/nationality	/m/09c7w0
/m/0bh8tgs	/film/film/release_date_s./film/film_regional_release_date/film_release_region	/m/02vzc
/m/0ft18	/award/ranked_item/appears_in_ranked_lists./award/ranking/list	/m/05glt
/m/0dq3c	/government/government_office_category/officeholders./government/government_position_held/jurisdiction_of_office	/m/0jdd
/m/0355dz	/sports/sports_position/players./sports/sports_team_roster/team	/m/02ptzz0
/m/02w9sd7	/award/award_category/nominees./award/award_nomination/nominated_for	/m/0c0zq
/m/06v36	/organization/organization_member/member_of./organization/organization_membership/organization	/m/0j7v_
/m/01flzq	/music/genre/artists	/m/01wgxtl
/m/02bg55	/film/film/release_date_s./film/film_regional_release_date/film_release_distribution_medium	/m/07z4p
/m/047svrl	/film/film/other_crew./film/film_crew_gig/film_crew_role	/m/0ch6mp2
/m/0xhtw	/music/genre/artists	/m/0167km
/m/09qftb	/award/award_ceremony/awards_presented./award/award_honor/honored_for	/m/011ypx
/m/028k57	/people/person/spouse_s./people/marriage/type_of_union	/m/04ztj
/m/01mxt_	/influence/influence_node/influenced_by	/m/02whj
/m/04dn09n	/award/award_category/nominees./award/award_nomination/nominated_for	/m/0320fn
/m/01c7y	/language/human_language/countries_spoken_in	/m/03rk0
/m/02w86hz	/film/film/other_crew./film/film_crew_gig/film_crew_role	/m/01vx2h
/m/05hjmd	/people/person/profession	/m/01d_h8
/m/0kw4j	/education/educational_institution/students_graduates./education/education/student	/m/03lgg
/m/047s_cr	/people/person/languages	/m/03k50
/m/0123qq	/tv/tv_program/genre	/m/0fdjb
/m/01vwbts	/award/award_nominee/award_nominations./award/award_nomination/award	/m/0gqz2
/m/01vwbts	/music/artist/track_contributions./music/track_contribution/role	/m/026t6
/m/01vrt_c	/people/person/profession	/m/02hrh1q
/m/07d2d	/music/genre/artists	/m/01vv7sc
/m/0j5g9	/user/tsegaran/random/taxonomy_subject/entry./user/tsegaran/random/taxonomy_entry/taxonomy	/m/04n6k
/m/02l_7y	/people/person/spouse_s./people/marriage/type_of_union	/m/04ztj
/m/02md_2	/business/job_title/people_with_this_title./business/employment_tenure/company	/m/0371rb
/m/05k7sb	/location/location/time_zones	/m/02hcv8
/m/0jm_	/sports/sport/pro_athletes./sports/pro_sports_played/athlete	/m/0443c
/m/016zwt	/location/location/contains	/m/08hbxv
/m/030hcs	/film/actor/film./film/performance/film	/m/0g3zrd
/m/02yy8	/people/person/gender	/m/05zppz
/m/07y2b	/tv/tv_network/programs./tv/tv_network_duration/program	/m/0d_rw
/m/0q59y	/people/person/profession	/m/02jknp
/m/0ggq0m	/music/genre/artists	/m/082db
/m/015l4k	/olympics/olympic_games/participating_countries	/m/07ssc
/m/0jzphpx	/award/award_ceremony/awards_presented./award/award_honor/award_winner	/m/01vvydl
/m/03twd6	/film/film/release_date_s./film/film_regional_release_date/film_release_region	/m/0f8l9c
/m/01gg59	/award/award_nominee/award_nominations./award/award_nomination/award	/m/02qvyrt
/m/06yykb	/film/film/country	/m/0chghy
/m/01gqfm	/olympics/olympic_sport/athletes./olympics/olympic_athlete_affiliation/country	/m/06bnz
/m/012gq6	/people/person/profession	/m/09jwl
/m/07ssc	/location/location/contains	/m/0133ch
/m/07ssc	/location/location/contains	/m/0cdw6
/m/014l7h	/business/job_title/people_with_this_title./business/employment_tenure/company	/m/017vb_
/m/040njc	/award/award_category/nominees./award/award_nomination/nominated_for	/m/0sxg4
/m/081pw	/film/film_subject/films	/m/02725hs
/m/0260bz	/film/film/other_crew./film/film_crew_gig/film_crew_role	/m/0ch6mp2
/m/081nh	/award/award_nominee/award_nominations./award/award_nomination/award	/m/0p9sw
/m/037ls6	/food/food/nutrients./food/nutrition_fact/nutrient	/m/09pbb
/m/05mrf_p	/film/film/country	/m/0f8l9c
/m/06pwq	/education/educational_institution/students_graduates./education/education/major_field_of_study	/m/01400v
/m/05bt6j	/music/genre/artists	/m/0b_xm
/m/05b6rdt	/film/film/other_crew./film/film_crew_gig/film_crew_role	/m/0ch6mp2
/m/01cl2y	/music/record_label/artist	/m/0m2l9
/m/0b_770	/base/marchmadness/ncaa_basketball_tournament/seeds./base/marchmadness/ncaa_tournament_seed/team	/m/02qk2d5
/m/05qkp	/organization/organization_member/member_of./organization/organization_membership/organization	/m/07t65
/m/05pdh86	/film/film/release_date_s./film/film_regional_release_date/film_release_region	/m/01mjq
/m/01xcfy	/film/actor/film./film/performance/film	/m/0g54xkt
/m/02vzpb	/film/film/release_date_s./film/film_regional_release_date/film_release_region	/m/0d0vqn
/m/01ddbl	/sports/sports_league/teams./sports/sports_league_participation/team	/m/04l59s
/m/01kb2j	/award/award_nominee/award_nominations./award/award_nomination/award	/m/02pzz3p
/m/0djd22	/media_common/netflix_genre/titles	/m/0ktpx
/m/062zjtt	/film/film/distributors./film/film_film_distributor_relationship/film_distribution_medium	/m/0735l
/m/018grr	/film/actor/film./film/performance/film	/m/02ntb8
/m/072hx4	/film/film/release_date_s./film/film_regional_release_date/film_release_region	/m/047lj
/m/070c93	/people/person/gender	/m/02zsn
/m/017_pb	/influence/influence_node/influenced_by	/m/053yx
/m/01jb26	/people/person/spouse_s./people/marriage/type_of_union	/m/01g63y
/m/01ysy9	/education/educational_degree/people_with_this_degree./education/education/major_field_of_study	/m/04_tv
/m/01ysy9	/education/educational_degree/people_with_this_degree./education/education/institution	/m/01y888
/m/0c53zb	/award/award_ceremony/awards_presented./award/award_honor/award_winner	/m/05v1sb
/m/01438g	/film/actor/film./film/performance/film	/m/01rnly
/m/02qpt1w	/film/film/other_crew./film/film_crew_gig/film_crew_role	/m/02ynfr
/m/05zlld0	/film/film/release_date_s./film/film_regional_release_date/film_release_region	/m/03ryn
/m/01p0vf	/people/person/profession	/m/039v1
/m/07kjk7c	/award/award_category/winners./award/award_honor/ceremony	/m/0hn821n
/m/0g2c8	/award/hall_of_fame/inductees./award/hall_of_fame_induction/inductee	/m/053yx
/m/0164qt	/film/film/language	/m/06b_j
/m/02f1c	/people/person/profession	/m/01c72t
/m/02vqsll	/film/film/production_companies	/m/03sb38
/m/0lfgr	/education/educational_institution/students_graduates./education/education/student	/m/027kmrb
/m/02vntj	/award/award_nominee/award_nominations./award/award_nomination/award	/m/09qwmm
/m/047rkcm	/film/film/other_crew./film/film_crew_gig/film_crew_role	/m/09vw2b7
/m/0785v8	/award/award_nominee/award_nominations./award/award_nomination/award_nominee	/m/0pmhf
/m/0239zv	/people/person/places_lived./people/place_lived/location	/m/04vmp
/m/056_y	/travel/travel_destination/climate./travel/travel_destination_monthly_climate/month	/m/0lkm
/m/01clyr	/music/record_label/artist	/m/01nz1q6
/m/018vs	/music/performance_role/regular_performances./music/group_membership/group	/m/07bzp
/m/0326tc	/music/group_member/membership./music/group_membership/group	/m/01_wfj
/m/044mrh	/people/person/place_of_birth	/m/0hv7l
/m/027n06w	/award/award_ceremony/awards_presented./award/award_honor/award_winner	/m/026dg51
/m/03hy3g	/people/person/profession	/m/0dxtg
/m/01svq8	/people/person/profession	/m/01d_h8
/m/0kctd	/organization/organization/headquarters./location/mailing_address/citytown	/m/02_286
/m/016ywb	/film/film/genre	/m/082gq
/m/04x56	/influence/influence_node/influenced_by	/m/02mpb
/m/06mzp	/location/location/contains	/m/01y888
/m/0432cd	/people/person/profession	/m/01d_h8
/m/01vsgrn	/award/award_nominee/award_nominations./award/award_nomination/award_nominee	/m/09qr6
/m/0p__8	/film/actor/film./film/performance/film	/m/02qydsh
/m/0fphf3v	/film/film/release_date_s./film/film_regional_release_date/film_release_region	/m/04gzd
/m/01gtcq	/government/legislative_session/members./government/government_position_held/district_represented	/m/07h34
/m/06wvfq	/people/person/place_of_birth	/m/0c8tk
/m/01xbpn	/sports/sports_team/sport	/m/02vx4
/m/020ffd	/award/award_nominee/award_nominations./award/award_nomination/award	/m/04fgkf_
/m/01j_cy	/education/educational_institution/students_graduates./education/education/student	/m/095nx
/m/026qnh6	/film/film/other_crew./film/film_crew_gig/film_crew_role	/m/0ch6mp2
/m/09qv_s	/award/award_category/nominees./award/award_nomination/nominated_for	/m/02cbg0
/m/087pfc	/film/film/genre	/m/07s9rl0
/m/0ft7sr	/award/award_nominee/award_nominations./award/award_nomination/award	/m/02g3v6
/m/0hkxq	/food/food/nutrients./food/nutrition_fact/nutrient	/m/0h1wg
/m/09kn9	/common/topic/webpage./common/webpage/category	/m/08mbj5d
/m/011k1h	/music/record_label/artist	/m/01wqpnm
/m/014kg4	/people/person/nationality	/m/09c7w0
/m/02fj8n	/film/film/language	/m/01wgr
/m/02rdxsh	/award/award_category/nominees./award/award_nomination/nominated_for	/m/0sxlb
/m/02py9yf	/tv/tv_program/country_of_origin	/m/09c7w0
/m/01dpdh	/award/award_category/winners./award/award_honor/ceremony	/m/05pd94v
/m/01vvyc_	/award/award_nominee/award_nominations./award/award_nomination/award	/m/01c9dd
/m/014kq6	/film/film/other_crew./film/film_crew_gig/film_crew_role	/m/01xy5l_
/m/025t8bv	/music/record_label/artist	/m/0dw4g
/m/025cn2	/people/person/profession	/m/0nbcg
/m/018gqj	/award/award_nominee/award_nominations./award/award_nomination/award	/m/02gdjb
/m/061zc_	/people/deceased_person/place_of_death	/m/04vmp
/m/01z7dr	/music/genre/artists	/m/01nqfh_
/m/0j5fv	/medicine/symptom/symptom_of	/m/04psf
/m/0jrny	/common/topic/webpage./common/webpage/category	/m/08mbj5d
/m/047p7fr	/film/film/release_date_s./film/film_regional_release_date/film_release_region	/m/047lj
/m/022h5x	/education/educational_degree/people_with_this_degree./education/education/institution	/m/02w6bq
/m/02qdgx	/music/genre/artists	/m/0j1yf
/m/05p1dby	/award/award_category/nominees./award/award_nomination/nominated_for	/m/06bc59
/m/06n8j	/location/location/time_zones	/m/02llzg
/m/0cj2nl	/people/person/gender	/m/05zppz
/m/073q1	/location/location/contains	/m/09pmkv
/m/0947l	/travel/travel_destination/climate./travel/travel_destination_monthly_climate/month	/m/03_ly
/m/01w92	/organization/organization/headquarters./location/mailing_address/citytown	/m/09bkv
/m/07qg8v	/film/film/genre	/m/05p553
/m/01kym3	/film/actor/film./film/performance/film	/m/026q3s3
/m/05qsxy	/people/person/profession	/m/0dxtg
/m/05t0_2v	/film/film/other_crew./film/film_crew_gig/film_crew_role	/m/09vw2b7
/m/03h_9lg	/film/actor/film./film/performance/film	/m/05650n
/m/01d34b	/education/educational_institution/students_graduates./education/education/student	/m/02lymt
/m/0h7t36	/common/topic/webpage./common/webpage/category	/m/08mbj5d
/m/03_qrp	/base/x2010fifaworldcupsouthafrica/world_cup_squad/current_world_cup_squad./base/x2010fifaworldcupsouthafrica/current_world_cup_squad/current_club	/m/02_lt
/m/03kx49	/film/film/genre	/m/03k9fj
/m/016ky6	/film/film/featured_film_locations	/m/02_286
/m/05hyf	/film/film_subject/films	/m/02yvct
/m/04ykg	/location/location/contains	/m/0nh0f
/m/016y_f	/film/film/music	/m/015wc0
/m/01dyvs	/film/film/featured_film_locations	/m/06y57
/m/09qvms	/award/award_ceremony/awards_presented./award/award_honor/award_winner	/m/038g2x
/m/03hrz	/travel/travel_destination/climate./travel/travel_destination_monthly_climate/month	/m/04w_7
/m/07brj	/music/instrument/instrumentalists	/m/01dw_f
/m/0147w8	/tv/tv_program/genre	/m/06q7n
/m/070ltt	/tv/tv_program/languages	/m/02h40lc
/m/0k1bs	/people/person/profession	/m/09jwl
/m/0d0mbj	/people/person/profession	/m/09jwl
/m/0y3_8	/music/genre/artists	/m/04b7xr
/m/01d259	/film/film/other_crew./film/film_crew_gig/film_crew_role	/m/0dxtw
/m/0d29z	/people/ethnicity/geographic_distribution	/m/0ctw_b
/m/027986c	/award/award_category/winners./award/award_honor/award_winner	/m/0bwh6
/m/02gkzs	/government/legislative_session/members./government/government_position_held/district_represented	/m/04rrd
/m/0p7qm	/film/film/language	/m/02h40lc
/m/057_yx	/award/award_nominee/award_nominations./award/award_nomination/award_nominee	/m/01vyv9
/m/07nxnw	/film/film/other_crew./film/film_crew_gig/film_crew_role	/m/0ch6mp2
/m/02cft	/travel/travel_destination/how_to_get_here./travel/transportation/mode_of_transportation	/m/01bjv
/m/01b3bp	/people/person/spouse_s./people/marriage/type_of_union	/m/04ztj
/m/07wjk	/award/ranked_item/appears_in_ranked_lists./award/ranking/list	/m/09g7thr
/m/03nc9d	/award/award_category/winners./award/award_honor/award_winner	/m/026spg
/m/016z2j	/award/award_nominee/award_nominations./award/award_nomination/award	/m/09sb52
/m/01n4f8	/people/person/profession	/m/02hrh1q
/m/0479b	/film/actor/film./film/performance/film	/m/0k2cb
/m/0k6yt1	/award/award_nominee/award_nominations./award/award_nomination/award	/m/02f76h
/m/0jwmp	/film/film/release_date_s./film/film_regional_release_date/film_release_region	/m/0chghy
/m/0gpx6	/film/film/featured_film_locations	/m/01f62
/m/0783m_	/common/topic/webpage./common/webpage/category	/m/08mbj5d
/m/0dzc16	/award/award_nominee/award_nominations./award/award_nomination/award	/m/02681vq
/m/02g0mx	/people/person/religion	/m/06nzl
/m/0f502	/people/person/religion	/m/0c8wxp
/m/01wgfp6	/award/award_nominee/award_nominations./award/award_nomination/award	/m/01by1l
/m/033tf_	/people/ethnicity/people	/m/03pmty
/m/07_l6	/music/instrument/instrumentalists	/m/0k4gf
/m/071vr	/travel/travel_destination/how_to_get_here./travel/transportation/mode_of_transportation	/m/025t3bg
/m/06t2t	/organization/organization_member/member_of./organization/organization_membership/organization	/m/02vk52z
/m/01cssf	/film/film/genre	/m/02l7c8
/m/02d42t	/award/award_nominee/award_nominations./award/award_nomination/award	/m/099t8j
/m/0fjfh	/food/food/nutrients./food/nutrition_fact/nutrient	/m/02p0tjr
/m/03_d0	/music/genre/artists	/m/01wk7ql
/m/03_d0	/music/genre/artists	/m/01vsksr
/m/0bth54	/film/film/genre	/m/02kdv5l
/m/01gq0b	/people/person/place_of_birth	/m/0cc56
/m/06rqw	/music/genre/artists	/m/01w5gg6
/m/0rng	/sports/sports_team_location/teams	/m/01jdxj
/m/015pvh	/base/popstra/celebrity/dated./base/popstra/dated/participant	/m/029_3
/m/050f0s	/film/film/other_crew./film/film_crew_gig/film_crew_role	/m/0ch6mp2
/m/02js_6	/award/award_nominee/award_nominations./award/award_nomination/award	/m/0bfvd4
/m/0c5tl	/influence/influence_node/influenced_by	/m/0448r
/m/02q52q	/film/film/release_date_s./film/film_regional_release_date/film_release_distribution_medium	/m/029j_
/m/0cc5mcj	/film/film/executive_produced_by	/m/0gg9_5q
/m/0cc5mcj	/film/film/story_by	/m/04l3_z
/m/044crp	/sports/sports_team/sport	/m/02vx4
/m/0f8j13	/film/film/genre	/m/07s9rl0
/m/0hvb2	/film/actor/film./film/performance/film	/m/0209hj
/m/02g3gj	/award/award_category/winners./award/award_honor/ceremony	/m/01s695
/m/0dc_ms	/film/film/release_date_s./film/film_regional_release_date/film_release_region	/m/05qx1
/m/0dc_ms	/common/topic/webpage./common/webpage/category	/m/08mbj5d
/m/0h7pj	/people/person/places_lived./people/place_lived/location	/m/0r0m6
/m/0cbkc	/people/person/gender	/m/02zsn
/m/01vsnff	/people/person/profession	/m/04f2zj
/m/02tz9z	/education/educational_institution/students_graduates./education/education/student	/m/03jm6c
/m/03f2_rc	/common/topic/webpage./common/webpage/category	/m/08mbj5d
/m/01l9p	/film/actor/film./film/performance/film	/m/057__d
/m/06szd3	/award/hall_of_fame/inductees./award/hall_of_fame_induction/inductee	/m/01fs_4
[truncated: 18,466 more rows]
