# Supplementary material for: ShallowBKGC: a BERT-enhanced shallow neural network model for knowledge graph completion
Source: PeerJ Comput Sci. 2024 May 15;10:e2058. doi: 10.7717/peerj-cs.2058 (PMC11157588; doi:10.7717/peerj-cs.2058)
Supplement: Supplemental Information 4 [file peerj-cs-10-2058-s004.txt]

/m/07pd_j	/film/film/genre	/m/02l7c8
/m/06wxw	/location/location/time_zones	/m/02fqwt
/m/01t94_1	/people/person/spouse_s./people/marriage/type_of_union	/m/04ztj
/m/02xcb6n	/award/award_category/winners./award/award_honor/award_winner	/m/04x4s2
/m/07f_7h	/film/film/release_date_s./film/film_regional_release_date/film_release_region	/m/04gzd
/m/0glqh5_	/film/film/release_date_s./film/film_regional_release_date/film_release_distribution_medium	/m/029j_
/m/05zr0xl	/tv/tv_program/languages	/m/02h40lc
/m/01t3h6	/base/biblioness/bibs_location/state	/m/05kr_
/m/02ctzb	/people/ethnicity/people	/m/081t6
/m/02jqjm	/award/award_nominee/award_nominations./award/award_nomination/award	/m/02nhxf
/m/0cm2xh	/military/military_conflict/combatants./military/military_combatant_group/combatants	/m/03bxbql
/m/016dj8	/film/film/release_date_s./film/film_regional_release_date/film_release_distribution_medium	/m/029j_
/m/05r6t	/music/genre/artists	/m/04n65n
/m/0kp2_	/people/person/spouse_s./people/marriage/type_of_union	/m/04ztj
/m/02jx1	/location/location/contains	/m/01zzk4
/m/0kszw	/people/person/spouse_s./people/marriage/type_of_union	/m/01g63y
/m/01pjr7	/film/actor/film./film/performance/film	/m/028kj0
/m/01f7d	/award/award_category/disciplines_or_subjects	/m/05hgj
/m/05bt6j	/music/genre/artists	/m/0fb2l
/m/073h5b	/award/award_ceremony/awards_presented./award/award_honor/award_winner	/m/0bwh6
/m/02rn00y	/common/topic/webpage./common/webpage/category	/m/08mbj5d
/m/0g7k2g	/common/topic/webpage./common/webpage/category	/m/08mbj5d
/m/01fx1l	/tv/tv_program/country_of_origin	/m/09c7w0
/m/0gk4g	/people/cause_of_death/people	/m/0l9k1
/m/0g56t9t	/film/film/genre	/m/05p553
/m/03vtrv	/music/record_label/artist	/m/04rcr
/m/024tcq	/government/legislative_session/members./government/government_position_held/district_represented	/m/07b_l
/m/016lmg	/common/topic/webpage./common/webpage/category	/m/08mbj5d
/m/07wjk	/education/educational_institution/students_graduates./education/education/major_field_of_study	/m/02822
/m/01dy7j	/people/person/places_lived./people/place_lived/location	/m/0cr3d
/m/0kvsb	/people/person/profession	/m/01d30f
/m/0283d	/music/genre/parent_genre	/m/06cqb
/m/0lbj1	/award/award_nominee/award_nominations./award/award_nomination/award	/m/05zkcn5
/m/0fphf3v	/film/film/release_date_s./film/film_regional_release_date/film_release_region	/m/077qn
/m/01vxlbm	/common/topic/webpage./common/webpage/category	/m/08mbj5d
/m/03nm_fh	/film/film/release_date_s./film/film_regional_release_date/film_release_region	/m/047yc
/m/02yvhx	/award/award_ceremony/awards_presented./award/award_honor/award_winner	/m/01nwwl
/m/01lyv	/music/genre/artists	/m/0136p1
/m/0f6lx	/people/person/gender	/m/05zppz
/m/02v5_g	/film/film/genre	/m/01jfsb
/m/04h4c9	/film/film/other_crew./film/film_crew_gig/film_crew_role	/m/09zzb8
/m/0hkxq	/food/food/nutrients./food/nutrition_fact/nutrient	/m/09gvd
/m/01lb14	/olympics/olympic_sport/athletes./olympics/olympic_athlete_affiliation/country	/m/01znc_
/m/025ts_z	/film/film/release_date_s./film/film_regional_release_date/film_release_region	/m/015fr
/m/04vn5	/sports/professional_sports_team/draft_picks./sports/sports_league_draft_pick/draft	/m/05vsb7
/m/03mnn0	/film/film/personal_appearances./film/personal_film_appearance/person	/m/01l7cxq
/m/01jv1z	/music/record_label/artist	/m/0p76z
/m/0hhggmy	/film/film/other_crew./film/film_crew_gig/film_crew_role	/m/0dxtw
/m/013v5j	/people/person/spouse_s./people/marriage/type_of_union	/m/04ztj
/m/015gm8	/award/award_winning_work/awards_won./award/award_honor/award	/m/0gr0m
/m/014mlp	/education/educational_degree/people_with_this_degree./education/education/student	/m/014vk4
/m/06yxd	/location/statistical_region/gdp_nominal./measurement_unit/dated_money_value/currency	/m/09nqf
/m/04nlb94	/film/film/genre	/m/02l7c8
/m/014j1m	/food/food/nutrients./food/nutrition_fact/nutrient	/m/02kc008
/m/01ddbl	/sports/sports_league/teams./sports/sports_league_participation/team	/m/0b6p3qf
/m/09q_6t	/award/award_ceremony/awards_presented./award/award_honor/award_winner	/m/01my4f
/m/012yc	/music/genre/artists	/m/0phx4
/m/0dgpwnk	/film/film/release_date_s./film/film_regional_release_date/film_regional_debut_venue	/m/0prpt
/m/04zpv	/food/food/nutrients./food/nutrition_fact/nutrient	/m/0h1yy
/m/06tp4h	/people/person/gender	/m/02zsn
/m/03rz2b	/film/film/other_crew./film/film_crew_gig/film_crew_role	/m/01pvkk
/m/03rk0	/location/location/contains	/m/01sv6k
/m/03s9b	/people/person/nationality	/m/0d0vqn
/m/01h8f	/common/topic/webpage./common/webpage/category	/m/08mbj5d
/m/014mlp	/education/educational_degree/people_with_this_degree./education/education/student	/m/03ldxq
/m/02t_tp	/film/actor/film./film/performance/film	/m/0571m
/m/015x74	/film/film/music	/m/01ycfv
/m/016tb7	/award/award_nominee/award_nominations./award/award_nomination/award	/m/0gqmvn
/m/01mgw	/film/film/release_date_s./film/film_regional_release_date/film_release_distribution_medium	/m/029j_
/m/05f4m9q	/award/award_category/winners./award/award_honor/award_winner	/m/04vt98
/m/07c52	/media_common/netflix_genre/titles	/m/080dwhx
/m/0fh2v5	/film/film/genre	/m/02kdv5l
/m/039x1k	/award/award_winner/awards_won./award/award_honor/award_winner	/m/01wmcbg
/m/015ppk	/tv/tv_program/genre	/m/0lsxr
/m/0ds6bmk	/film/film/release_date_s./film/film_regional_release_date/film_release_region	/m/0154j
/m/018wdw	/award/award_category/nominees./award/award_nomination/nominated_for	/m/0gwjw0c
/m/03nm_fh	/film/film/release_date_s./film/film_regional_release_date/film_release_region	/m/0hzlz
/m/02x17s4	/award/award_category/nominees./award/award_nomination/nominated_for	/m/09cr8
/m/01znc_	/olympics/olympic_participating_country/medals_won./olympics/olympic_medal_honor/olympics	/m/0ldqf
/m/03xnwz	/music/genre/artists	/m/03rl84
/m/07t90	/education/educational_institution/students_graduates./education/education/major_field_of_study	/m/04gb7
/m/0glt670	/music/genre/artists	/m/01vw37m
/m/0chgzm	/travel/travel_destination/climate./travel/travel_destination_monthly_climate/month	/m/040fb
/m/05vc35	/film/film/genre	/m/0jxy
/m/026qnh6	/film/film/genre	/m/03g3w
/m/05qsxy	/people/person/nationality	/m/09c7w0
/m/05l2z4	/government/legislative_session/members./government/government_position_held/district_represented	/m/03gh4
/m/03spz	/olympics/olympic_participating_country/medals_won./olympics/olympic_medal_honor/medal	/m/02lq5w
/m/0l8z1	/award/award_category/nominees./award/award_nomination/nominated_for	/m/0k2cb
/m/03xx9l	/film/actor/film./film/performance/film	/m/0992d9
/m/0frf6	/location/location/adjoin_s./location/adjoining_relationship/adjoins	/m/0mwk9
/m/01l9p	/people/person/spouse_s./people/marriage/type_of_union	/m/01g63y
/m/0l14qv	/music/performance_role/track_performances./music/track_contribution/role	/m/025cbm
/m/0g48m4	/people/ethnicity/languages_spoken	/m/0t_2
/m/01ggbx	/people/person/spouse_s./people/marriage/spouse	/m/0b66qd
/m/01_3rn	/military/military_conflict/combatants./military/military_combatant_group/combatants	/m/01tdpv
/m/06qgvf	/film/actor/film./film/performance/film	/m/0bmssv
/m/04twmk	/people/person/profession	/m/02jknp
/m/016dgz	/award/award_nominee/award_nominations./award/award_nomination/award	/m/02x73k6
/m/02pxmgz	/film/film/other_crew./film/film_crew_gig/film_crew_role	/m/09vw2b7
/m/09c7w0	/location/location/contains	/m/0sqgt
/m/0gt_0v	/music/genre/artists	/m/01lcxbb
/m/01pwz	/people/person/profession	/m/016wtf
/m/062zm5h	/film/film/executive_produced_by	/m/01twdk
/m/0h1p	/people/person/profession	/m/02jknp
/m/04r7jc	/award/award_nominee/award_nominations./award/award_nomination/award	/m/04dn09n
/m/02rdxsh	/award/award_category/nominees./award/award_nomination/nominated_for	/m/07j8r
/m/07xl34	/organization/role/leaders./organization/leadership/organization	/m/0gjv_
/m/060j8b	/people/person/places_lived./people/place_lived/location	/m/030qb3t
/m/0cm2xh	/base/culturalevent/event/entity_involved	/m/01hnp
/m/07swvb	/people/person/nationality	/m/09c7w0
/m/07f5x	/olympics/olympic_participating_country/athletes./olympics/olympic_athlete_affiliation/olympics	/m/06sks6
/m/02g1jh	/award/award_nominee/award_nominations./award/award_nomination/award	/m/025m8l
/m/02xfj0	/people/person/profession	/m/015cjr
/m/0cc5tgk	/people/person/place_of_birth	/m/01ly5m
/m/024d8w	/sports/sports_team/colors	/m/088fh
/m/05fjf	/location/location/contains	/m/0xkyn
/m/012j5h	/people/person/religion	/m/0n2g
/m/0grwj	/people/person/nationality	/m/09c7w0
/m/030qb3t	/sports/sports_team_location/teams	/m/02pqcfz
/m/065y4w7	/education/educational_institution/students_graduates./education/education/student	/m/059fjj
/m/0645k5	/film/film/other_crew./film/film_crew_gig/film_crew_role	/m/02r96rf
/m/01fh0q	/award/award_nominee/award_nominations./award/award_nomination/award	/m/02gdjb
/m/0bqsy	/people/person/profession	/m/039v1
/m/0b1xl	/education/educational_institution/students_graduates./education/education/student	/m/0cnl09
/m/019gz	/people/person/places_lived./people/place_lived/location	/m/01xd9
/m/0144l1	/people/person/profession	/m/0dxtg
/m/05_61y	/film/film/genre	/m/03g3w
/m/041rx	/people/ethnicity/people	/m/06myp
/m/02md2d	/tv/tv_program/genre	/m/0vgkd
/m/0dl9_4	/film/film/language	/m/02hwyss
/m/01clyr	/music/record_label/artist	/m/079kr
/m/02q56mk	/film/film/release_date_s./film/film_regional_release_date/film_release_distribution_medium	/m/029j_
/m/05fjf	/location/location/contains	/m/0n5df
/m/02_h0	/film/film_subject/films	/m/04lhc4
/m/05g8pg	/film/film/genre	/m/05p553
/m/02tc5y	/film/actor/film./film/performance/film	/m/06bd5j
/m/01jrp0	/film/actor/film./film/performance/film	/m/06g77c
/m/01914	/location/location/time_zones	/m/052vwh
/m/0b76d_m	/film/film/other_crew./film/film_crew_gig/film_crew_role	/m/0dxtw
/m/02rrh1w	/film/film/genre	/m/02kdv5l
/m/027f2w	/education/educational_degree/people_with_this_degree./education/education/institution	/m/01q7q2
/m/048lv	/base/popstra/celebrity/friendship./base/popstra/friendship/participant	/m/01rr9f
/m/02bp37	/government/legislative_session/members./government/government_position_held/district_represented	/m/0gyh
/m/0170xl	/film/film/genre	/m/017fp
/m/02gnh0	/education/educational_institution/students_graduates./education/education/major_field_of_study	/m/02lp1
/m/0gkz3nz	/film/film/other_crew./film/film_crew_gig/film_crew_role	/m/06qc5
/m/02d_zc	/education/educational_institution/students_graduates./education/education/student	/m/02nfhx
/m/06__m6	/film/film/genre	/m/0219x_
/m/0b_j2	/award/award_nominee/award_nominations./award/award_nomination/award	/m/02nhxf
/m/0pc6x	/location/location/time_zones	/m/02hcv8
/m/01mr2g6	/people/person/profession	/m/016fly
/m/02jxbw	/film/film/genre	/m/04xvh5
/m/01q2nx	/film/film/other_crew./film/film_crew_gig/film_crew_role	/m/02rh1dz
/m/06s0l	/location/country/form_of_government	/m/018wl5
/m/0fvly	/sports/sports_team/sport	/m/02vx4
/m/0k7tq	/film/film/release_date_s./film/film_regional_release_date/film_release_region	/m/02_286
/m/02_5h	/olympics/olympic_sport/athletes./olympics/olympic_athlete_affiliation/country	/m/07t21
/m/0gx1bnj	/film/film/release_date_s./film/film_regional_release_date/film_release_region	/m/0154j
/m/0n08r	/film/film/other_crew./film/film_crew_gig/film_crew_role	/m/0dxtw
/m/01jq34	/education/educational_institution/students_graduates./education/education/major_field_of_study	/m/09s1f
/m/06c62	/user/tsegaran/random/taxonomy_subject/entry./user/tsegaran/random/taxonomy_entry/taxonomy	/m/04n6k
/m/03w1v2	/people/person/profession	/m/09jwl
/m/03rz2b	/film/film/language	/m/03k50
/m/06v41q	/people/ethnicity/people	/m/044mvs
/m/0cq7kw	/award/award_winning_work/awards_won./award/award_honor/award_winner	/m/07djnx
/m/0pqc5	/government/government_office_category/officeholders./government/government_position_held/jurisdiction_of_office	/m/0cr3d
/m/06by7	/music/genre/artists	/m/0lk90
/m/09prnq	/people/person/profession	/m/0gbbt
/m/01jw4r	/people/person/profession	/m/02hrh1q
/m/099tbz	/award/award_category/winners./award/award_honor/award_winner	/m/0241jw
/m/01lyv	/music/genre/artists	/m/01vw20_
/m/01pjr7	/people/person/profession	/m/0dxtg
/m/01wwvt2	/people/person/place_of_birth	/m/0chgzm
/m/0f25w9	/food/food/nutrients./food/nutrition_fact/nutrient	/m/025s7x6
/m/085bd1	/film/film/genre	/m/05p553
/m/01ddbl	/organization/organization/headquarters./location/mailing_address/country	/m/09c7w0
/m/059g4	/location/location/contains	/m/01fpvz
/m/027986c	/award/award_category/winners./award/award_honor/award_winner	/m/06dv3
/m/02z7f3	/music/genre/artists	/m/01jcxwp
/m/01d650	/education/educational_institution/students_graduates./education/education/student	/m/09wj5
/m/0gs9p	/award/award_category/nominees./award/award_nomination/nominated_for	/m/09tkzy
/m/07l450	/film/film/country	/m/0345h
/m/05g8pg	/film/film/country	/m/03h64
/m/03lmx1	/people/ethnicity/people	/m/05y7hc
/m/03bwzr4	/education/educational_degree/people_with_this_degree./education/education/major_field_of_study	/m/05qt0
/m/02bn_p	/government/legislative_session/members./government/government_position_held/legislative_sessions	/m/02bp37
/m/09ksp	/location/location/contains	/m/01v8c
/m/0m7yy	/award/award_category/winners./award/award_honor/award_winner	/m/0l2tk
/m/04b_46	/education/educational_institution/campuses	/m/04b_46
/m/0g69lg	/award/award_nominee/award_nominations./award/award_nomination/award	/m/0fbtbt
/m/0d4htf	/film/film/genre	/m/06cvj
/m/0cgzj	/people/person/profession	/m/02jknp
/m/03nt59	/tv/tv_program/genre	/m/05p553
/m/053tpp	/business/business_operation/industry	/m/019mlh
/m/0845v	/military/military_conflict/combatants./military/military_combatant_group/combatants	/m/024pcx
/m/08815	/education/educational_institution/students_graduates./education/education/major_field_of_study	/m/0pf2
/m/0gvrws1	/film/film/release_date_s./film/film_regional_release_date/film_release_region	/m/06bnz
/m/0770cd	/music/artist/track_contributions./music/track_contribution/role	/m/0l1589
/m/097h2	/tv/tv_program/regular_cast./tv/regular_tv_appearance/actor	/m/01jbx1
/m/0dyb1	/film/film/executive_produced_by	/m/06y3r
/m/02qvyrt	/award/award_category/nominees./award/award_nomination/nominated_for	/m/0571m
/m/02d02	/sports/professional_sports_team/draft_picks./sports/sports_league_draft_pick/draft	/m/02rl201
/m/016z2j	/award/award_nominee/award_nominations./award/award_nomination/nominated_for	/m/063_j5
/m/0gyy53	/film/film/estimated_budget./measurement_unit/dated_money_value/currency	/m/09nqf
/m/01vw_dv	/people/person/profession	/m/02dsz
/m/05fnl9	/award/award_nominee/award_nominations./award/award_nomination/award	/m/0ck27z
/m/02xry	/location/statistical_region/religions./location/religion_percentage/religion	/m/03_gx
/m/01m94f	/location/statistical_region/rent50_2./measurement_unit/dated_money_value/currency	/m/09nqf
/m/03f7jfh	/common/topic/webpage./common/webpage/category	/m/08mbj5d
/m/0gslw	/location/location/contains	/m/02yc5b
/m/0m_mm	/film/film/featured_film_locations	/m/07b_l
/m/02vp1f_	/film/film/estimated_budget./measurement_unit/dated_money_value/currency	/m/09nqf
/m/02p_7cr	/award/award_category/nominees./award/award_nomination/nominated_for	/m/02_1kl
/m/07gyv	/olympics/olympic_sport/athletes./olympics/olympic_athlete_affiliation/country	/m/0jt3tjf
/m/0bmfnjs	/film/film/release_date_s./film/film_regional_release_date/film_release_region	/m/07ssc
/m/09p06	/people/person/spouse_s./people/marriage/type_of_union	/m/04ztj
/m/0lbd9	/olympics/olympic_games/sports	/m/0d1t3
/m/013807	/education/educational_institution/students_graduates./education/education/student	/m/0mb0
/m/01ppq	/organization/organization_member/member_of./organization/organization_membership/organization	/m/01rz1
/m/0bbgly	/film/film/country	/m/09c7w0
/m/0gq_v	/award/award_category/winners./award/award_honor/ceremony	/m/050yyb
/m/03m6t5	/base/americancomedy/celebrity_impressionist/celebrities_impersonated	/m/013tjc
/m/0l6ny	/user/jg/default_domain/olympic_games/sports	/m/0bynt
/m/016l09	/award/award_nominee/award_nominations./award/award_nomination/award	/m/01by1l
/m/0g2jl	/common/topic/webpage./common/webpage/category	/m/08mbj5d
/m/0fphgb	/film/film/release_date_s./film/film_regional_release_date/film_release_region	/m/03gj2
/m/02qkk9_	/award/award_category/winners./award/award_honor/ceremony	/m/0ds460j
/m/0m491	/film/film/release_date_s./film/film_regional_release_date/film_release_region	/m/03_3d
/m/06mmb	/people/person/places_lived./people/place_lived/location	/m/0106dv
/m/0btpm6	/film/film/release_date_s./film/film_regional_release_date/film_release_region	/m/01ls2
/m/0qplq	/location/location/time_zones	/m/02hczc
/m/02js6_	/base/popstra/celebrity/friendship./base/popstra/friendship/participant	/m/03x400
/m/0pdp8	/film/film/genre	/m/04t36
/m/0bth54	/film/film/other_crew./film/film_crew_gig/film_crew_role	/m/033smt
/m/02rxbmt	/people/person/nationality	/m/06mkj
/m/03cyslc	/film/film/genre	/m/06cvj
/m/043n0v_	/film/film/language	/m/0653m
/m/099c8n	/award/award_category/nominees./award/award_nomination/nominated_for	/m/017z49
/m/0j1_3	/location/location/contains	/m/01tmtg
/m/05q8pss	/common/topic/webpage./common/webpage/category	/m/08mbj5d
/m/016ckq	/music/record_label/artist	/m/012x4t
/m/06jvj7	/people/person/religion	/m/021_0p
/m/011k1h	/music/record_label/artist	/m/07hgm
/m/07bs0	/sports/sport/pro_athletes./sports/pro_sports_played/athlete	/m/015z4j
/m/0jmj7	/sports/professional_sports_team/draft_picks./sports/sports_league_draft_pick/school	/m/01w3v
/m/0g2mbn	/people/person/religion	/m/0flw86
/m/03xj05	/film/film/genre	/m/03bxz7
/m/01tszq	/people/person/gender	/m/02zsn
/m/01n5sn	/music/genre/parent_genre	/m/01fbr2
/m/016t_3	/education/educational_degree/people_with_this_degree./education/education/major_field_of_study	/m/02ky346
/m/01b3l	/organization/non_profit_organization/registered_with./organization/non_profit_registration/registering_agency	/m/03z19
/m/04ztj	/people/marriage_union_type/unions_of_this_type./people/marriage/location_of_ceremony	/m/0ms1n
/m/07t58	/government/governmental_body/members./government/government_position_held/legislative_sessions	/m/070mff
/m/01b39j	/business/business_operation/industry	/m/0191_7
/m/033tf_	/people/ethnicity/people	/m/02_n5d
/m/015qh	/military/military_combatant/military_conflicts./military/military_combatant_group/combatants	/m/05vz3zq
/m/0dcfv	/food/food/nutrients./food/nutrition_fact/nutrient	/m/01sh2
/m/024y8p	/education/educational_institution/students_graduates./education/education/major_field_of_study	/m/02lp1
/m/09qvms	/award/award_ceremony/awards_presented./award/award_honor/award_winner	/m/0443y3
/m/094qd5	/award/award_category/nominees./award/award_nomination/nominated_for	/m/0cw3yd
/m/0248jb	/award/award_category/winners./award/award_honor/ceremony	/m/056878
/m/0f4m2z	/film/film/release_date_s./film/film_regional_release_date/film_release_distribution_medium	/m/029j_
/m/06jnvs	/tv/tv_producer/programs_produced./tv/tv_producer_term/producer_type	/m/0ckd1
/m/0bh8x1y	/film/film/release_date_s./film/film_regional_release_date/film_release_region	/m/047yc
/m/0f8j13	/film/film/release_date_s./film/film_regional_release_date/film_release_distribution_medium	/m/029j_
/m/0j862	/music/performance_role/regular_performances./music/group_membership/role	/m/028tv0
/m/0194zl	/film/film/executive_produced_by	/m/05hj_k
/m/0kbg6	/people/person/profession	/m/0cbd2
/m/012_53	/people/person/spouse_s./people/marriage/location_of_ceremony	/m/031y2
/m/03hp2y1	/film/film/country	/m/07ssc
/m/0bh8tgs	/film/film/language	/m/02h40lc
/m/03lt8g	/people/person/profession	/m/01d_h8
/m/012d40	/common/topic/webpage./common/webpage/category	/m/08mbj5d
/m/0q_xk	/location/location/time_zones	/m/02lcqs
/m/01mr2g6	/people/person/religion	/m/0kpl
/m/02w7gg	/people/ethnicity/people	/m/0141kz
/m/06by7	/music/genre/artists	/m/0136pk
/m/0cp0ph6	/film/film/release_date_s./film/film_regional_release_date/film_release_region	/m/03h64
/m/01f1jf	/olympics/olympic_games/sports	/m/01dys
/m/02m92h	/people/person/profession	/m/018gz8
/m/085h1	/user/ktrueman/default_domain/international_organization/member_states	/m/03ryn
/m/03mgx6z	/film/film/release_date_s./film/film_regional_release_date/film_release_region	/m/0chghy
/m/03ydlnj	/film/film/production_companies	/m/03sb38
/m/0hfzr	/film/film/produced_by	/m/06pj8
/m/03fbc	/award/award_nominee/award_nominations./award/award_nomination/award	/m/023vrq
/m/0534nr	/people/person/spouse_s./people/marriage/type_of_union	/m/04ztj
/m/05jg58	/music/genre/artists	/m/0d193h
/m/025tdwc	/people/person/profession	/m/0dxtg
/m/01gx5f	/music/group_member/membership./music/group_membership/group	/m/011_vz
/m/0d7wh	/people/ethnicity/people	/m/0134w7
/m/01g4bk	/people/person/profession	/m/02jknp
/m/0kb1g	/film/film/cinematography	/m/04cw0n4
/m/099c8n	/award/award_category/nominees./award/award_nomination/nominated_for	/m/03s9kp
/m/0fphgb	/film/film/release_date_s./film/film_regional_release_date/film_release_region	/m/03h64
/m/02mjs7	/education/educational_degree/people_with_this_degree./education/education/institution	/m/07tg4
/m/097ns	/people/cause_of_death/people	/m/01p1z_
/m/07kh6f3	/film/film/language	/m/02h40lc
/m/0hv27	/film/film/release_date_s./film/film_regional_release_date/film_release_region	/m/05r4w
/m/01771z	/film/film/genre	/m/0lsxr
/m/08720	/film/film/release_date_s./film/film_regional_release_date/film_release_region	/m/07ssc
/m/06c97	/film/film_subject/films	/m/02vqsll
/m/016fjj	/award/award_nominee/award_nominations./award/award_nomination/award	/m/057xs89
/m/07wtc	/organization/organization/headquarters./location/mailing_address/citytown	/m/0hx5f
/m/05sq0m	/award/award_nominee/award_nominations./award/award_nomination/award	/m/01c9f2
/m/0bc1yhb	/film/film/prequel	/m/05qbckf
/m/018t8f	/education/educational_institution_campus/educational_institution	/m/018t8f
/m/0f8pz	/people/person/profession	/m/01d_h8
/m/06z6r	/olympics/olympic_sport/athletes./olympics/olympic_athlete_affiliation/country	/m/03_3d
/m/01d259	/film/film/featured_film_locations	/m/030qb3t
/m/02x73k6	/award/award_category/nominees./award/award_nomination/nominated_for	/m/0b44shh
/m/01f7gh	/film/film/genre	/m/06n90
/m/02r0csl	/award/award_category/nominees./award/award_nomination/nominated_for	/m/04jplwp
/m/03lpp_	/sports/sports_team/sport	/m/018jz
/m/018swb	/film/actor/film./film/performance/film	/m/09p0ct
/m/02l840	/award/award_nominee/award_nominations./award/award_nomination/award_nominee	/m/01wlt3k
/m/05pcn59	/award/award_category/nominees./award/award_nomination/nominated_for	/m/01qb5d
/m/0cdf37	/people/person/spouse_s./people/marriage/type_of_union	/m/04ztj
/m/01mkn_d	/people/person/nationality	/m/09c7w0
/m/0fbtbt	/award/award_category/winners./award/award_honor/award_winner	/m/04wvhz
/m/0dzkq	/people/deceased_person/place_of_death	/m/05qtj
/m/0177g	/people/person/religion	/m/0c8wxp
/m/05f3q	/award/award_category/winners./award/award_honor/award_winner	/m/0d05fv
/m/015zql	/people/person/nationality	/m/09c7w0
/m/043js	/award/award_nominee/award_nominations./award/award_nomination/award_nominee	/m/08hsww
/m/0pqc5	/government/government_office_category/officeholders./government/government_position_held/jurisdiction_of_office	/m/0f2v0
/m/014b6c	/location/location/time_zones	/m/02fqwt
/m/0gqxm	/award/award_category/nominees./award/award_nomination/nominated_for	/m/0209hj
/m/01jwxx	/film/film/release_date_s./film/film_regional_release_date/film_release_region	/m/02vzc
/m/092_25	/award/award_ceremony/awards_presented./award/award_honor/award_winner	/m/0f4vbz
/m/02dbp7	/music/group_member/membership./music/group_membership/role	/m/05148p4
/m/0cqt41	/baseball/baseball_team/team_stats./baseball/baseball_team_stats/season	/m/026fmqm
/m/02xhwm	/tv/tv_program/country_of_origin	/m/09c7w0
/m/019v9k	/education/educational_degree/people_with_this_degree./education/education/major_field_of_study	/m/06q83
/m/0brgy	/medicine/symptom/symptom_of	/m/0167bx
/m/01pl9g	/people/person/nationality	/m/09c7w0
/m/054k_8	/people/person/nationality	/m/0d05w3
/m/01htxr	/film/actor/film./film/performance/film	/m/01jft4
/m/0kbf1	/film/film/release_date_s./film/film_regional_release_date/film_release_region	/m/015fr
/m/04ztj	/people/marriage_union_type/unions_of_this_type./people/marriage/location_of_ceremony	/m/018lc_
/m/05h72z	/people/person/spouse_s./people/marriage/type_of_union	/m/04ztj
/m/0btxr	/people/person/nationality	/m/09c7w0
/m/0gfh84d	/film/film/release_date_s./film/film_regional_release_date/film_release_region	/m/07ssc
/m/0bcp9b	/film/film/release_date_s./film/film_regional_release_date/film_release_region	/m/0b90_r
/m/018dnt	/people/person/place_of_birth	/m/02cft
/m/01c1px	/people/person/spouse_s./people/marriage/type_of_union	/m/04ztj
/m/070fnm	/film/film/costume_design_by	/m/08gyz_
/m/012201	/people/deceased_person/place_of_death	/m/06c62
/m/01d4cb	/people/person/profession	/m/0dz3r
/m/061fhg	/music/genre/artists	/m/01vsn38
/m/072twv	/organization/organization_founder/organizations_founded	/m/09xwz
/m/0gy1_	/organization/organization/headquarters./location/mailing_address/citytown	/m/01m1zk
/m/022p06	/people/deceased_person/place_of_burial	/m/0k_q_
/m/01x73	/location/statistical_region/religions./location/religion_percentage/religion	/m/03_gx
/m/01shy7	/film/film/language	/m/02h40lc
/m/0ggbfwf	/film/film/release_date_s./film/film_regional_release_date/film_release_region	/m/04gzd
/m/05zvzf3	/film/film/release_date_s./film/film_regional_release_date/film_release_region	/m/06c1y
/m/049_zz	/people/person/gender	/m/05zppz
/m/0gs9p	/award/award_category/nominees./award/award_nomination/nominated_for	/m/0bs4r
/m/046p9	/common/topic/webpage./common/webpage/category	/m/08mbj5d
/m/09k56b7	/film/film/release_date_s./film/film_regional_release_date/film_release_region	/m/03rjj
/m/080dfr7	/film/film/language	/m/03_9r
/m/01s9vc	/film/film/genre	/m/03npn
/m/04vmqg	/award/award_nominee/award_nominations./award/award_nomination/award_nominee	/m/03lt8g
/m/07024	/film/film/genre	/m/082gq
/m/03176f	/film/film/genre	/m/02xlf
/m/017l4	/people/person/profession	/m/0dz3r
/m/086k8	/film/film_distributor/films_distributed./film/film_film_distributor_relationship/film	/m/07yk1xz
/m/0963mq	/film/film/language	/m/04306rv
/m/01p2b_	/common/topic/webpage./common/webpage/category	/m/08mbj5d
/m/03xpfzg	/people/person/gender	/m/05zppz
/m/0m9c1	/people/person/spouse_s./people/marriage/type_of_union	/m/04ztj
/m/03bkbh	/people/ethnicity/people	/m/0h0jz
/m/02lyx4	/film/actor/film./film/performance/film	/m/06z8s_
/m/02n9bh	/film/film/genre	/m/02l7c8
/m/0dgst_d	/film/film/release_date_s./film/film_regional_release_date/film_release_region	/m/047lj
/m/0gffmn8	/film/film/release_date_s./film/film_regional_release_date/film_release_region	/m/03rjj
/m/01r93l	/award/award_nominee/award_nominations./award/award_nomination/award	/m/099tbz
/m/03mdt	/award/award_nominee/award_nominations./award/award_nomination/award	/m/07bdd_
/m/0mx48	/location/hud_foreclosure_area/estimated_number_of_mortgages./measurement_unit/dated_integer/source	/m/0jbk9
/m/017z88	/education/educational_institution/students_graduates./education/education/student	/m/0jrny
/m/02t0n9	/people/person/spouse_s./people/marriage/type_of_union	/m/04ztj
/m/0147w8	/tv/tv_program/regular_cast./tv/regular_tv_appearance/actor	/m/03q5dr
/m/0r15k	/common/topic/webpage./common/webpage/category	/m/08mbj5d
/m/0p7h7	/people/person/profession	/m/02hrh1q
/m/0n1rj	/base/petbreeds/city_with_dogs/top_breeds./base/petbreeds/dog_city_relationship/dog_breed	/m/0km3f
/m/02p21g	/people/person/profession	/m/03gjzk
/m/01fjz9	/sports/sports_team/sport	/m/02vx4
/m/014mlp	/education/educational_degree/people_with_this_degree./education/education/institution	/m/033x5p
/m/0cnztc4	/film/film/genre	/m/060__y
/m/01_d4	/travel/travel_destination/climate./travel/travel_destination_monthly_climate/month	/m/06vkl
/m/05ypj5	/film/film/release_date_s./film/film_regional_release_date/film_release_region	/m/0h7x
/m/0ywrc	/film/film/other_crew./film/film_crew_gig/film_crew_role	/m/0dxtw
/m/018ygt	/film/actor/film./film/performance/film	/m/02nt3d
/m/02ht1k	/film/film/other_crew./film/film_crew_gig/film_crew_role	/m/09vw2b7
/m/09v42sf	/film/film/release_date_s./film/film_regional_release_date/film_release_region	/m/0154j
/m/02gs6r	/film/film/dubbing_performances./film/dubbing_performance/actor	/m/03d_zl4
/m/0217m9	/education/educational_institution/school_type	/m/05pcjw
/m/0kfv9	/tv/tv_program/country_of_origin	/m/09c7w0
/m/01xndd	/award/award_nominee/award_nominations./award/award_nomination/award_nominee	/m/047cqr
/m/04sntd	/film/film/estimated_budget./measurement_unit/dated_money_value/currency	/m/09nqf
/m/0gffmn8	/film/film/release_date_s./film/film_regional_release_date/film_release_region	/m/0d0kn
/m/052p7	/travel/travel_destination/climate./travel/travel_destination_monthly_climate/month	/m/06vkl
/m/022q4l9	/people/person/nationality	/m/09c7w0
/m/0d6b7	/film/film/release_date_s./film/film_regional_release_date/film_release_region	/m/06mkj
/m/01sn3	/sports/sports_team_location/teams	/m/0jm7n
/m/03t852	/people/person/profession	/m/09jwl
/m/043tvp3	/film/film/release_date_s./film/film_regional_release_date/film_release_region	/m/03rk0
/m/07h07	/influence/influence_node/influenced_by	/m/06whf
/m/03m1n	/baseball/baseball_team/team_stats./baseball/baseball_team_stats/season	/m/03c6sl9
/m/09y6pb	/film/film/other_crew./film/film_crew_gig/film_crew_role	/m/09vw2b7
/m/01pcbg	/people/person/places_lived./people/place_lived/location	/m/01sn3
/m/016tt2	/film/film_distributor/films_distributed./film/film_film_distributor_relationship/film	/m/0jwmp
/m/01k5y0	/film/film/genre	/m/0hn10
/m/02bkdn	/award/award_nominee/award_nominations./award/award_nomination/award_nominee	/m/07ddz9
/m/0d99k_	/film/film/other_crew./film/film_crew_gig/film_crew_role	/m/02r96rf
/m/01xqqp	/award/award_ceremony/awards_presented./award/award_honor/award_winner	/m/095nx
/m/0716t2	/film/actor/film./film/performance/film	/m/03mh_tp
/m/01_qp_	/music/genre/artists	/m/01ww_vs
/m/0234j5	/film/film/executive_produced_by	/m/06q8hf
/m/0bbgly	/film/film/release_date_s./film/film_regional_release_date/film_release_region	/m/09c7w0
/m/04fyhv	/people/person/nationality	/m/09c7w0
/m/02qjv	/music/performance_role/regular_performances./music/group_membership/group	/m/06br6t
/m/01n9d9	/people/person/gender	/m/05zppz
/m/0gh6j94	/film/film/release_date_s./film/film_regional_release_date/film_release_region	/m/06bnz
/m/0f276	/people/person/gender	/m/05zppz
/m/0bdxs5	/people/person/places_lived./people/place_lived/location	/m/0h7h6
/m/0l3n4	/location/statistical_region/rent50_2./measurement_unit/dated_money_value/currency	/m/09nqf
/m/0m491	/film/film/featured_film_locations	/m/030qb3t
/m/04jkpgv	/film/film/release_date_s./film/film_regional_release_date/film_release_region	/m/0166b
/m/0gqyl	/award/award_category/winners./award/award_honor/ceremony	/m/0bz6sb
/m/01vswx5	/music/artist/track_contributions./music/track_contribution/role	/m/0680x0
/m/01ysy9	/education/educational_degree/people_with_this_degree./education/education/major_field_of_study	/m/02stgt
/m/03bwzr4	/education/educational_degree/people_with_this_degree./education/education/institution	/m/0lk0l
/m/024rgt	/film/film_distributor/films_distributed./film/film_film_distributor_relationship/film	/m/04q827
/m/058vy5	/award/award_category/winners./award/award_honor/award_winner	/m/053yx
/m/0dtfn	/film/film/release_date_s./film/film_regional_release_date/film_release_region	/m/03_r3
/m/07c52	/media_common/netflix_genre/titles	/m/01b_lz
/m/01qqtr	/film/actor/film./film/performance/film	/m/05ch98
/m/0309jm	/film/actor/film./film/performance/film	/m/02c7k4
/m/03k9fj	/media_common/netflix_genre/titles	/m/0k_9j
/m/016ks_	/people/person/profession	/m/0np9r
/m/06mkj	/base/popstra/location/vacationers./base/popstra/vacation_choice/vacationer	/m/03lt8g
/m/05bnp0	/award/award_nominee/award_nominations./award/award_nomination/award	/m/099jhq
/m/02bg55	/film/film/release_date_s./film/film_regional_release_date/film_release_region	/m/0195pd
/m/03nsm5x	/film/film/release_date_s./film/film_regional_release_date/film_release_region	/m/0jgd
/m/09n4nb	/award/award_ceremony/awards_presented./award/award_honor/award_winner	/m/01kp_1t
/m/04z257	/film/film/country	/m/07ssc
/m/025m8y	/award/award_category/winners./award/award_honor/award_winner	/m/0ddkf
/m/02r0st6	/people/person/profession	/m/02hrh1q
/m/031zm1	/soccer/football_team/current_roster./soccer/football_roster_position/position	/m/0dgrmp
/m/037w7r	/people/person/nationality	/m/07ssc
/m/0fqjhm	/people/person/profession	/m/01xr66
/m/01bcp7	/people/cause_of_death/people	/m/0164w8
/m/051ysmf	/film/film_set_designer/film_sets_designed	/m/083skw
/m/05z7c	/film/film/language	/m/02h40lc
/m/024rgt	/film/film_distributor/films_distributed./film/film_film_distributor_relationship/film	/m/06kl78
/m/03l6q0	/film/film/estimated_budget./measurement_unit/dated_money_value/currency	/m/09nqf
/m/0c1j_	/people/person/profession	/m/018gz8
/m/064n1pz	/film/film/country	/m/0d0vqn
/m/040njc	/award/award_category/nominees./award/award_nomination/nominated_for	/m/06_x996
/m/028dcg	/education/educational_degree/people_with_this_degree./education/education/student	/m/04qt29
/m/04b2qn	/award/award_winning_work/awards_won./award/award_honor/award	/m/02w_6xj
/m/05r5c	/music/instrument/instrumentalists	/m/018y81
/m/09zyn5	/people/ethnicity/languages_spoken	/m/05f_3
/m/02dwpf	/sports/sports_position/players./sports/sports_team_roster/team	/m/05m_8
/m/0dw6b	/influence/influence_node/influenced_by	/m/042q3
/m/09g0h	/people/person/gender	/m/05zppz
/m/02ndbd	/people/person/profession	/m/03gjzk
/m/02r8hh_	/film/film/release_date_s./film/film_regional_release_date/film_release_region	/m/07f1x
/m/0by17xn	/film/film/release_date_s./film/film_regional_release_date/film_release_region	/m/0f8l9c
/m/03vyw8	/film/film/estimated_budget./measurement_unit/dated_money_value/currency	/m/09nqf
/m/025ndl	/location/country/capital	/m/01b1nk
/m/04bs3j	/people/person/profession	/m/03gjzk
/m/0gx_st	/award/award_ceremony/awards_presented./award/award_honor/award_winner	/m/03gm48
/m/06mxs	/travel/travel_destination/climate./travel/travel_destination_monthly_climate/month	/m/04wzr
/m/02y_2y	/award/award_nominee/award_nominations./award/award_nomination/nominated_for	/m/0gzlb9
/m/0jnwx	/film/film/genre	/m/05p553
/m/0d608	/film/actor/film./film/performance/film	/m/03n0cd
/m/01w_10	/people/person/places_lived./people/place_lived/location	/m/0mpbx
/m/01tffp	/base/culturalevent/event/entity_involved	/m/03m7d
/m/06chf	/award/award_nominee/award_nominations./award/award_nomination/award_nominee	/m/02z6l5f
/m/016clz	/music/genre/artists	/m/0484q
/m/058j2	/business/business_operation/industry	/m/0hz28
/m/02cg41	/award/award_ceremony/awards_presented./award/award_honor/award_winner	/m/01kph_c
/m/0c2ry	/people/person/spouse_s./people/marriage/type_of_union	/m/04ztj
/m/0382m4	/tv/tv_producer/programs_produced./tv/tv_producer_term/producer_type	/m/0ckd1
/m/05njw	/base/schemastaging/organization_extra/phone_number./base/schemastaging/phone_sandbox/service_location	/m/02j71
/m/0dc_ms	/film/film/production_companies	/m/025hwq
/m/01pb34	/film/special_film_performance_type/film_performance_type./film/performance/film	/m/012mrr
/m/0bn9sc	/people/person/nationality	/m/0chghy
/m/01dhjz	/people/person/gender	/m/05zppz
/m/019f4v	/award/award_category/nominees./award/award_nomination/nominated_for	/m/07cyl
/m/0hkxq	/food/food/nutrients./food/nutrition_fact/nutrient	/m/0q01m
/m/02wkmx	/award/award_category/nominees./award/award_nomination/nominated_for	/m/01f8f7
/m/03qbnj	/award/award_category/winners./award/award_honor/award_winner	/m/04mn81
/m/02fqxm	/film/film/featured_film_locations	/m/0dc95
/m/0gc_c_	/film/film/release_date_s./film/film_regional_release_date/film_release_distribution_medium	/m/029j_
/m/09kr66	/people/ethnicity/languages_spoken	/m/06b_j
/m/0277c3	/award/award_nominee/award_nominations./award/award_nomination/award	/m/01d38g
/m/03xgm3	/people/person/profession	/m/09jwl
/m/01b3l	/award/hall_of_fame/inductees./award/hall_of_fame_induction/inductee	/m/0443c
/m/0ht8h	/location/location/contains	/m/0d6yv
/m/02x8n1n	/award/award_category/nominees./award/award_nomination/nominated_for	/m/02prw4h
/m/01wg982	/people/person/profession	/m/01c72t
/m/04hk0w	/film/film/genre	/m/07s9rl0
/m/09c7w0	/location/statistical_region/places_exported_to./location/imports_and_exports/exported_to	/m/0d05w3
/m/047lj	/olympics/olympic_participating_country/medals_won./olympics/olympic_medal_honor/medal	/m/02lq5w
/m/0crfwmx	/film/film/release_date_s./film/film_regional_release_date/film_release_region	/m/05qhw
/m/0f6_x	/film/actor/film./film/performance/film	/m/07b1gq
/m/02183k	/education/educational_institution/students_graduates./education/education/student	/m/02mx98
/m/04gv3db	/film/film/other_crew./film/film_crew_gig/film_crew_role	/m/09vw2b7
/m/0c422z4	/award/award_category/nominees./award/award_nomination/nominated_for	/m/0gwjw0c
/m/05mt6w	/award/award_nominee/award_nominations./award/award_nomination/award	/m/054ks3
/m/060c4	/government/government_office_category/officeholders./government/government_position_held/jurisdiction_of_office	/m/04gzd
/m/0g9zljd	/film/film/other_crew./film/film_crew_gig/film_crew_role	/m/09zzb8
/m/039bp	/people/person/places_lived./people/place_lived/location	/m/0f25y
/m/0bynt	/olympics/olympic_sport/athletes./olympics/olympic_athlete_affiliation/country	/m/0jgd
/m/01zg98	/people/person/languages	/m/02h40lc
/m/01z53w	/location/location/time_zones	/m/03bdv
/m/0qm9n	/award/award_winning_work/awards_won./award/award_honor/award	/m/0gqwc
/m/09ly2r6	/award/award_category/nominees./award/award_nomination/nominated_for	/m/0cvkv5
/m/0bxtyq	/people/person/profession	/m/01c72t
/m/018db8	/people/person/sibling_s./people/sibling_relationship/sibling	/m/015076
/m/03nc9d	/award/award_category/category_of	/m/0c4ys
/m/02qx69	/film/actor/film./film/performance/film	/m/02ht1k
/m/063_j5	/film/film/featured_film_locations	/m/030qb3t
/m/05zl0	/education/educational_institution/students_graduates./education/education/student	/m/01my4f
/m/0h6rm	/education/educational_institution/students_graduates./education/education/major_field_of_study	/m/036hv
/m/0b_dy	/people/person/profession	/m/01d_h8
/m/0ltv	/media_common/netflix_genre/titles	/m/027gy0k
/m/017gl1	/film/film/release_date_s./film/film_regional_release_date/film_release_region	/m/03_3d
/m/0dtfn	/film/film/distributors./film/film_film_distributor_relationship/film_distribution_medium	/m/0dq6p
/m/0dbc1s	/people/person/profession	/m/02jknp
/m/037gjc	/people/person/gender	/m/05zppz
/m/0c94fn	/people/person/nationality	/m/09c7w0
/m/01xqqp	/award/award_ceremony/awards_presented./award/award_honor/award_winner	/m/03cd1q
/m/03v6t	/education/educational_institution/students_graduates./education/education/major_field_of_study	/m/062z7
/m/0g2jl	/education/educational_institution/students_graduates./education/education/student	/m/01kstn9
/m/0209xj	/film/film/language	/m/02h40lc
/m/0xnvg	/people/ethnicity/people	/m/02byfd
/m/04crrxr	/people/person/gender	/m/05zppz
/m/01718w	/film/film/country	/m/0chghy
/m/02w9k1c	/film/film/music	/m/01l79yc
/m/06dfg	/location/country/form_of_government	/m/01d9r3
/m/01hp22	/olympics/olympic_sport/athletes./olympics/olympic_athlete_affiliation/country	/m/07t21
/m/01t07j	/influence/influence_node/influenced_by	/m/053yx
/m/0162b	/location/country/form_of_government	/m/01fpfn
/m/0gq9h	/award/award_category/nominees./award/award_nomination/nominated_for	/m/0sxg4
/m/01lb14	/olympics/olympic_sport/athletes./olympics/olympic_athlete_affiliation/country	/m/09c7w0
/m/0846v	/location/location/time_zones	/m/02hczc
/m/0jmcb	/sports/professional_sports_team/draft_picks./sports/sports_league_draft_pick/school	/m/01jsn5
/m/06jw0s	/people/person/places_lived./people/place_lived/location	/m/059rby
/m/05_pkf	/people/person/spouse_s./people/marriage/type_of_union	/m/04ztj
/m/03nnm4t	/award/award_ceremony/awards_presented./award/award_honor/award_winner	/m/02x7vq
/m/0sx7r	/olympics/olympic_games/medals_awarded./olympics/olympic_medal_honor/medal	/m/02lpp7
/m/02q52q	/common/topic/webpage./common/webpage/category	/m/08mbj5d
/m/0194d	/olympics/olympic_sport/athletes./olympics/olympic_athlete_affiliation/country	/m/0d060g
/m/019dmc	/people/cause_of_death/people	/m/01d6jf
/m/012qjw	/medicine/symptom/symptom_of	/m/0d19y2
/m/06z6r	/olympics/olympic_sport/athletes./olympics/olympic_athlete_affiliation/country	/m/0163v
/m/03l7tr	/sports/sports_team/colors	/m/01g5v
/m/09bg4l	/organization/organization_member/member_of./organization/organization_membership/organization	/m/02_l9
/m/02jxkw	/people/person/spouse_s./people/marriage/type_of_union	/m/04ztj
/m/015jr	/base/popstra/location/vacationers./base/popstra/vacation_choice/vacationer	/m/01pctb
/m/0gq_v	/award/award_category/nominees./award/award_nomination/nominated_for	/m/011ydl
/m/04s430	/people/person/nationality	/m/09c7w0
/m/01w58n3	/award/award_nominee/award_nominations./award/award_nomination/award	/m/02sp_v
/m/0kqj1	/common/topic/webpage./common/webpage/category	/m/08mbj5d
/m/0m7yy	/award/award_category/winners./award/award_honor/award_winner	/m/04qb6g
/m/05r5w	/people/person/profession	/m/03gjzk
/m/065b6q	/people/ethnicity/people	/m/02g0rb
/m/05sxr_	/film/film/genre	/m/04xvh5
/m/03v1xb	/people/person/profession	/m/05sxg2
/m/063_j5	/film/film/genre	/m/03j0dp
/m/09c7w0	/location/location/contains	/m/010z5n
/m/016tw3	/film/film_distributor/films_distributed./film/film_film_distributor_relationship/film	/m/08k40m
/m/05fky	/location/statistical_region/religions./location/religion_percentage/religion	/m/051kv
/m/01nqj	/base/aareas/schema/administrative_area/administrative_area_type	/m/0hzc9wc
/m/07ssc	/location/location/contains	/m/017j4q
/m/04t36	/media_common/netflix_genre/titles	/m/02x6dqb
/m/0g5qmbz	/film/film/country	/m/07ssc
/m/0292qb	/film/film/costume_design_by	/m/03y1mlp
/m/05sy_5	/film/film/other_crew./film/film_crew_gig/film_crew_role	/m/02r96rf
/m/012x4t	/award/award_nominee/award_nominations./award/award_nomination/award	/m/031b3h
/m/02mjmr	/people/person/place_of_birth	/m/02hrh0_
/m/016cjb	/music/genre/artists	/m/0163kf
/m/04nlb94	/film/film/genre	/m/03npn
/m/02kth6	/common/topic/webpage./common/webpage/category	/m/08mbj5d
/m/05jcn8	/award/award_nominee/award_nominations./award/award_nomination/award	/m/02qyp19
/m/034qmv	/film/film/other_crew./film/film_crew_gig/film_crew_role	/m/01vx2h
/m/0126rp	/influence/influence_node/influenced_by	/m/014z8v
/m/01bv8b	/tv/tv_program/languages	/m/02h40lc
/m/07bdd_	/award/award_category/nominees./award/award_nomination/nominated_for	/m/01qvz8
/m/06151l	/people/person/place_of_birth	/m/01_d4
/m/01n6r0	/education/educational_institution/students_graduates./education/education/major_field_of_study	/m/09s1f
/m/01nglk	/people/person/profession	/m/01d_h8
/m/028mc6	/people/person/profession	/m/018gz8
/m/024qwq	/people/person/profession	/m/0dz3r
/m/04l5d0	/ice_hockey/hockey_team/current_roster./sports/sports_team_roster/position	/m/02qvdc
/m/09c7w0	/location/location/contains	/m/01nl79
/m/0pkgt	/award/award_nominee/award_nominations./award/award_nomination/award	/m/02h3d1
/m/01w4c9	/music/instrument/instrumentalists	/m/01wz3cx
/m/0l2tk	/organization/non_profit_organization/registered_with./organization/non_profit_registration/registering_agency	/m/03z19
/m/05842k	/music/performance_role/track_performances./music/track_contribution/role	/m/0myk8
/m/062ftr	/award/award_nominee/award_nominations./award/award_nomination/award_nominee	/m/0bt4r4
/m/09rfpk	/film/film/genre	/m/082gq
/m/0162c8	/people/person/profession	/m/01d_h8
/m/033cnk	/food/food/nutrients./food/nutrition_fact/nutrient	/m/05v_8y
/m/04mwxk3	/common/topic/webpage./common/webpage/category	/m/08mbj5d
/m/02qx69	/award/award_nominee/award_nominations./award/award_nomination/award	/m/02x4x18
/m/025ljp	/tv/tv_program/regular_cast./tv/regular_tv_appearance/actor	/m/0dszr0
/m/0gv10	/common/topic/webpage./common/webpage/category	/m/08mbj5d
/m/0ytph	/location/hud_county_place/place	/m/0ytph
/m/0260bz	/film/film/language	/m/06nm1
/m/02vr3gz	/film/film/release_date_s./film/film_regional_release_date/film_release_region	/m/05v8c
/m/0cwrr	/tv/tv_program/genre	/m/05p553
/m/0gl6f	/education/educational_institution/students_graduates./education/education/student	/m/048wrb
/m/0151w_	/people/person/profession	/m/02hrh1q
/m/0847q	/location/location/contains	/m/01r9nk
/m/03xq0f	/film/film_distributor/films_distributed./film/film_film_distributor_relationship/film	/m/0mbql
/m/0q48z	/location/location/time_zones	/m/02fqwt
/m/026kqs9	/award/award_ceremony/awards_presented./award/award_honor/award_winner	/m/0141kz
/m/0bmhvpr	/film/film/release_date_s./film/film_regional_release_date/film_release_region	/m/0f8l9c
/m/011yn5	/film/film/other_crew./film/film_crew_gig/film_crew_role	/m/09zzb8
/m/0jmgb	/sports/professional_sports_team/draft_picks./sports/sports_league_draft_pick/draft	/m/0f4vx0
/m/02_xgp2	/education/educational_degree/people_with_this_degree./education/education/institution	/m/01vg0s
/m/04ztj	/people/marriage_union_type/unions_of_this_type./people/marriage/location_of_ceremony	/m/0f2s6
/m/09qxq7	/music/genre/artists	/m/012vm6
/m/024_dt	/award/award_category/winners./award/award_honor/ceremony	/m/01bx35
/m/0d193h	/award/award_nominee/award_nominations./award/award_nomination/award	/m/02v1m7
/m/05znbh7	/film/film/language	/m/012w70
/m/0x67	/people/ethnicity/people	/m/0blbxk
/m/0cgbf	/people/person/spouse_s./people/marriage/type_of_union	/m/04ztj
/m/027f2w	/education/educational_degree/people_with_this_degree./education/education/institution	/m/0dzst
/m/04913k	/sports/sports_team/colors	/m/019sc
/m/0164y7	/people/person/nationality	/m/09c7w0
/m/05rznz	/location/statistical_region/gdp_nominal./measurement_unit/dated_money_value/currency	/m/09nqf
/m/0crs0b8	/film/film/genre	/m/0jdm8
/m/047bynf	/film/film/other_crew./film/film_crew_gig/film_crew_role	/m/0ch6mp2
/m/04f525m	/organization/organization/headquarters./location/mailing_address/country	/m/09c7w0
/m/058dm9	/soccer/football_team/current_roster./soccer/football_roster_position/position	/m/02_j1w
/m/03qnvdl	/film/film/release_date_s./film/film_regional_release_date/film_release_region	/m/06t2t
/m/0342h	/music/instrument/instrumentalists	/m/020jqv
/m/067ghz	/film/film/release_date_s./film/film_regional_release_date/film_release_region	/m/016wzw
/m/0g69lg	/tv/tv_producer/programs_produced./tv/tv_producer_term/program	/m/015ppk
/m/02x4w6g	/award/award_category/nominees./award/award_nomination/nominated_for	/m/06__m6
/m/0bvfqq	/award/award_ceremony/awards_presented./award/award_honor/award_winner	/m/02qgqt
/m/0408m53	/film/film/other_crew./film/film_crew_gig/film_crew_role	/m/09vw2b7
/m/03h_yy	/film/film/country	/m/07ssc
/m/01f1jf	/user/jg/default_domain/olympic_games/sports	/m/01dys
/m/085h1	/user/ktrueman/default_domain/international_organization/member_states	/m/0697s
/m/03061d	/people/person/spouse_s./people/marriage/type_of_union	/m/04ztj
/m/02qw1zx	/sports/sports_league_draft/picks./sports/sports_league_draft_pick/school	/m/065y4w7
/m/0g9zljd	/film/film/release_date_s./film/film_regional_release_date/film_release_region	/m/0345h
/m/0cj2w	/people/person/profession	/m/02hrh1q
/m/0dgq_kn	/film/film/other_crew./film/film_crew_gig/film_crew_role	/m/09vw2b7
/m/0bwfn	/education/educational_institution/students_graduates./education/education/major_field_of_study	/m/01tbp
/m/07d370	/people/person/nationality	/m/09c7w0
/m/03cw411	/film/film/release_date_s./film/film_regional_release_date/film_release_region	/m/01znc_
/m/0c3351	/media_common/netflix_genre/titles	/m/04mzf8
/m/05p1tzf	/film/film/release_date_s./film/film_regional_release_date/film_release_region	/m/02k54
/m/05r6t	/music/genre/artists	/m/057xn_m
/m/0gvs1kt	/film/film/release_date_s./film/film_regional_release_date/film_release_region	/m/01ls2
/m/01tffp	/military/military_conflict/combatants./military/military_combatant_group/combatants	/m/03m7d
/m/0564x	/film/film/genre	/m/0jxy
/m/01fkxr	/people/person/profession	/m/016z4k
/m/01wmjkb	/music/artist/track_contributions./music/track_contribution/role	/m/05842k
/m/01lsl	/film/film/genre	/m/07s9rl0
/m/02tktw	/film/film/other_crew./film/film_crew_gig/crewmember	/m/092ys_y
/m/0432_5	/film/film/prequel	/m/0233bn
/m/04wlh	/organization/organization_member/member_of./organization/organization_membership/organization	/m/0b6css
/m/0h7t36	/film/film/genre	/m/01t_vv
/m/0166v	/base/aareas/schema/administrative_area/administrative_parent	/m/02j71
/m/0n2bh	/tv/tv_program/genre	/m/07s9rl0
/m/041rx	/people/ethnicity/people	/m/02_wxh
/m/0h6rm	/education/educational_institution/students_graduates./education/education/student	/m/0ky1
/m/012j5h	/people/person/nationality	/m/0d060g
/m/07y_7	/music/instrument/instrumentalists	/m/01w3lzq
/m/018vs	/music/instrument/instrumentalists	/m/01k47c
/m/02w64f	/sports/sports_team/colors	/m/01g5v
/m/02wzl1d	/award/award_ceremony/awards_presented./award/award_honor/award_winner	/m/05_k56
/m/0279c15	/award/award_category/nominees./award/award_nomination/nominated_for	/m/017180
/m/0pqc5	/government/government_office_category/officeholders./government/government_position_held/jurisdiction_of_office	/m/0k_q_
/m/054krc	/award/award_category/nominees./award/award_nomination/nominated_for	/m/0c0yh4
/m/0c8qq	/film/film/release_date_s./film/film_regional_release_date/film_release_region	/m/03gj2
/m/0gyh2wm	/award/award_winning_work/awards_won./award/award_honor/award	/m/0fq9zcx
/m/06fxnf	/people/person/place_of_birth	/m/04jpl
/m/080r3	/influence/influence_node/influenced_by	/m/081k8
/m/06_wqk4	/film/film/music	/m/01mkn_d
/m/01wmxfs	/award/award_nominee/award_nominations./award/award_nomination/award_nominee	/m/0f5xn
/m/01g6bk	/influence/influence_node/influenced_by	/m/03rx9
/m/02tcgh	/film/film/language	/m/0121sr
/m/07l8f	/sports/professional_sports_team/draft_picks./sports/sports_league_draft_pick/draft	/m/02rl201
/m/0b_6xf	/time/event/locations	/m/07bcn
/m/0djkrp	/film/film/estimated_budget./measurement_unit/dated_money_value/currency	/m/01nv4h
/m/02clgg	/film/actor/film./film/performance/film	/m/032clf
/m/0gvstc3	/award/award_ceremony/awards_presented./award/award_honor/honored_for	/m/0ddd0gc
/m/018w8	/olympics/olympic_sport/athletes./olympics/olympic_athlete_affiliation/country	/m/09c7w0
/m/08b0cj	/sports/pro_athlete/teams./sports/sports_team_roster/team	/m/08vk_r
/m/05qbckf	/film/film/film_production_design_by	/m/02x2t07
/m/04mvp8	/people/ethnicity/geographic_distribution	/m/01z215
/m/048cl	/people/person/spouse_s./people/marriage/type_of_union	/m/04ztj
/m/0408np	/award/award_nominee/award_nominations./award/award_nomination/award_nominee	/m/02wgln
/m/0glyyw	/people/person/employment_history./business/employment_tenure/company	/m/046b0s
/m/063b4k	/award/award_nominee/award_nominations./award/award_nomination/award	/m/0gr51
/m/01w5gg6	/common/topic/webpage./common/webpage/category	/m/08mbj5d
/m/0l14j_	/music/instrument/instrumentalists	/m/01gg59
/m/06j6l	/music/genre/artists	/m/02jq1
/m/0tygl	/location/hud_foreclosure_area/estimated_number_of_mortgages./measurement_unit/dated_integer/source	/m/0jbk9
/m/015whm	/film/film/country	/m/09c7w0
/m/0bh72t	/film/film/genre	/m/095bb
/m/07sgdw	/award/award_winning_work/awards_won./award/award_honor/honored_for	/m/07b1gq
/m/01z4y	/media_common/netflix_genre/titles	/m/09cxm4
/m/099c8n	/award/award_category/nominees./award/award_nomination/nominated_for	/m/02_06s
/m/031786	/film/film/film_format	/m/017fx5
/m/0309lm	/film/actor/film./film/performance/film	/m/06w99h3
/m/03vhvp	/award/award_nominee/award_nominations./award/award_nomination/award	/m/01by1l
/m/02ny8t	/music/genre/artists	/m/05w6cw
/m/054nbl	/music/genre/artists	/m/03193l
/m/0197tq	/people/person/profession	/m/016z4k
/m/0196bp	/base/schemastaging/organization_extra/phone_number./base/schemastaging/phone_sandbox/service_location	/m/02j71
/m/09c7w0	/location/location/contains	/m/029qzx
/m/0p9sw	/award/award_category/nominees./award/award_nomination/nominated_for	/m/0ds2n
/m/03cv_gy	/film/film/genre	/m/082gq
/m/06szd3	/award/hall_of_fame/inductees./award/hall_of_fame_induction/inductee	/m/02ndbd
/m/027f2w	/education/educational_degree/people_with_this_degree./education/education/institution	/m/09kvv
/m/0f4_2k	/film/film/film_format	/m/0cj16
/m/04lg6	/people/person/places_lived./people/place_lived/location	/m/031y2
/m/04pk1f	/film/film/release_date_s./film/film_regional_release_date/film_release_region	/m/03gj2
/m/038c0q	/sports/sports_league_draft/picks./sports/sports_league_draft_pick/school	/m/01n6r0
/m/06b19	/education/educational_institution/colors	/m/01l849
/m/0f6lx	/people/person/profession	/m/01c72t
/m/012dr7	/award/award_nominee/award_nominations./award/award_nomination/award	/m/0f4x7
/m/05b1062	/people/person/profession	/m/02hrh1q
/m/01p_2p	/music/genre/artists	/m/03j0br4
/m/021pqy	/film/film/genre	/m/03q4nz
/m/01rgn3	/education/educational_institution/students_graduates./education/education/student	/m/0cj2nl
/m/03hpr	/award/award_nominee/award_nominations./award/award_nomination/award	/m/039yzf
/m/027dtv3	/people/person/nationality	/m/02jx1
/m/04hzj	/location/location/time_zones	/m/03bdv
/m/02gtm4	/sports/sports_team/sport	/m/018jz
/m/05k2xy	/film/film/estimated_budget./measurement_unit/dated_money_value/currency	/m/09nqf
/m/02lw8j	/music/genre/artists	/m/03h502k
/m/09qv_s	/award/award_category/winners./award/award_honor/ceremony	/m/09qvms
/m/04rrx	/location/statistical_region/religions./location/religion_percentage/religion	/m/01lp8
/m/02yxh9	/time/event/instance_of_recurring_event	/m/0g_w
/m/051ys82	/film/film/film_format	/m/0cj16
/m/0137hn	/music/group_member/membership./music/group_membership/role	/m/03qjg
/m/02cg41	/award/award_ceremony/awards_presented./award/award_honor/award_winner	/m/021bk
/m/0ct5zc	/film/film/release_date_s./film/film_regional_release_date/film_release_region	/m/05b4w
/m/01nm3s	/people/person/places_lived./people/place_lived/location	/m/0f2tj
/m/02h4rq6	/education/educational_degree/people_with_this_degree./education/education/institution	/m/02v992
/m/013vdl	/film/actor/film./film/performance/film	/m/0ds2n
/m/03hfmm	/film/film/estimated_budget./measurement_unit/dated_money_value/currency	/m/09nqf
/m/01rnxn	/people/person/gender	/m/05zppz
/m/0ds11z	/film/film/other_crew./film/film_crew_gig/film_crew_role	/m/01pvkk
/m/0cf8qb	/film/film/language	/m/02h40lc
/m/0_lk5	/location/hud_county_place/place	/m/0_lk5
/m/02vx4c2	/people/person/gender	/m/05zppz
/m/0gmcwlb	/film/film/release_date_s./film/film_regional_release_date/film_release_region	/m/03spz
/m/0m2kd	/film/film/other_crew./film/film_crew_gig/film_crew_role	/m/09zzb8
/m/06vbd	/sports/sports_team_location/teams	/m/048_lz
/m/07ssc	/location/location/contains	/m/01rmjw
/m/047t_	/location/statistical_region/places_exported_to./location/imports_and_exports/exported_to	/m/06s9y
/m/08yx9q	/people/person/nationality	/m/09c7w0
/m/01wlt3k	/award/award_nominee/award_nominations./award/award_nomination/award_nominee	/m/02l840
/m/02m4yg	/education/educational_degree/people_with_this_degree./education/education/major_field_of_study	/m/02lp1
/m/0cf_n	/location/hud_foreclosure_area/estimated_number_of_mortgages./measurement_unit/dated_integer/source	/m/0jbk9
/m/02r22gf	/award/award_category/nominees./award/award_nomination/nominated_for	/m/01f8hf
/m/026dx	/award/award_nominee/award_nominations./award/award_nomination/award	/m/0gs9p
/m/03_8r	/olympics/olympic_sport/athletes./olympics/olympic_athlete_affiliation/country	/m/03gj2
/m/0342h	/music/performance_role/regular_performances./music/group_membership/group	/m/0134pk
/m/03wv2g	/education/educational_institution/colors	/m/0jc_p
/m/02mt51	/film/film/release_date_s./film/film_regional_release_date/film_release_region	/m/0chghy
/m/01wbg84	/film/actor/film./film/performance/film	/m/027pfg
/m/0486tv	/olympics/olympic_sport/athletes./olympics/olympic_athlete_affiliation/country	/m/034tl
/m/0217m9	/education/educational_institution/students_graduates./education/education/major_field_of_study	/m/0w7s
/m/0_b9f	/film/film/other_crew./film/film_crew_gig/film_crew_role	/m/0ch6mp2
/m/096lf_	/award/award_nominee/award_nominations./award/award_nomination/award_nominee	/m/031296
/m/0329r5	/base/x2010fifaworldcupsouthafrica/world_cup_squad/current_world_cup_squad./base/x2010fifaworldcupsouthafrica/current_world_cup_squad/current_club	/m/05511w
/m/05zl0	/education/educational_institution/students_graduates./education/education/major_field_of_study	/m/02jfc
/m/042d1	/government/politician/government_positions_held./government/government_position_held/basic_title	/m/0fkvn
/m/015x1f	/people/person/places_lived./people/place_lived/location	/m/01_d4
/m/05q8pss	/award/award_category/nominees./award/award_nomination/nominated_for	/m/02ywwy
/m/02q5g1z	/film/film/language	/m/02h40lc
/m/02kzfw	/education/educational_institution/school_type	/m/05jxkf
/m/092_25	/award/award_ceremony/awards_presented./award/award_honor/award_winner	/m/0436f4
/m/0fc9js	/award/award_category/winners./award/award_honor/ceremony	/m/0gvstc3
/m/01rf57	/tv/tv_program/genre	/m/01t_vv
/m/08mg_b	/film/film/language	/m/02h40lc
/m/02qt02v	/award/award_category/winners./award/award_honor/award_winner	/m/0184dt
/m/02vjzr	/music/genre/artists	/m/01cwhp
/m/07t3gd	/business/job_title/people_with_this_title./business/employment_tenure/company	/m/01hl_w
/m/0h1p	/people/person/nationality	/m/09c7w0
/m/04bdzg	/film/actor/film./film/performance/film	/m/0g54xkt
/m/02ylg6	/film/film/release_date_s./film/film_regional_release_date/film_release_region	/m/0d0vqn
/m/0glt670	/music/genre/artists	/m/01w9wwg
/m/0181dw	/music/record_label/artist	/m/013w8y
/m/01gstn	/government/legislative_session/members./government/government_position_held/district_represented	/m/07z1m
/m/0gqxm	/award/award_category/nominees./award/award_nomination/nominated_for	/m/01qxc7
/m/06rmdr	/film/film/genre	/m/0vjs6
/m/0bwfwpj	/film/film/release_date_s./film/film_regional_release_date/film_release_region	/m/015fr
/m/02w7gg	/people/ethnicity/people	/m/025t9b
/m/0133x7	/people/person/gender	/m/02zsn
/m/0f4vx	/film/film/language	/m/02h40lc
/m/01mjq	/location/location/contains	/m/09hgk
/m/09c7w0	/location/location/contains	/m/0vm4s
/m/02ctzb	/people/ethnicity/people	/m/0d05fv
/m/03ksy	/education/educational_institution/students_graduates./education/education/major_field_of_study	/m/01lhy
/m/0693l	/award/award_nominee/award_nominations./award/award_nomination/nominated_for	/m/01kt_j
/m/0dw6b	/people/person/profession	/m/0cbd2
/m/0lcx	/influence/influence_node/influenced_by	/m/0w6w
/m/09c7w0	/location/location/contains	/m/013807
/m/03_8r	/olympics/olympic_sport/athletes./olympics/olympic_athlete_affiliation/country	/m/027jk
/m/015rhv	/people/person/profession	/m/02hrh1q
/m/06z68	/olympics/olympic_sport/athletes./olympics/olympic_athlete_affiliation/country	/m/0chghy
/m/0lgxj	/olympics/olympic_games/participating_countries	/m/05cgv
/m/0hsmh	/award/award_nominee/award_nominations./award/award_nomination/award	/m/019f4v
/m/02704ff	/film/film/featured_film_locations	/m/0rh6k
/m/07vhb	/education/educational_institution/students_graduates./education/education/major_field_of_study	/m/0w7c
/m/0gjv_	/education/educational_institution/students_graduates./education/education/student	/m/0bkg4
/m/01722w	/education/educational_institution/school_type	/m/01jlsn
/m/01vvybv	/people/person/spouse_s./people/marriage/type_of_union	/m/04ztj
/m/062zm5h	/film/film/release_date_s./film/film_regional_release_date/film_release_region	/m/0bjv6
/m/01bcq	/organization/organization_member/member_of./organization/organization_membership/organization	/m/01r3kd
/m/025mb9	/award/award_category/winners./award/award_honor/ceremony	/m/02cg41
/m/048cl	/influence/influence_node/influenced_by	/m/028p0
/m/09_94	/olympics/olympic_sport/athletes./olympics/olympic_athlete_affiliation/country	/m/0h7x
/m/09ykwk	/people/person/place_of_birth	/m/03l2n
/m/04hgpt	/education/educational_institution/school_type	/m/05jxkf
/m/032sl_	/film/film/featured_film_locations	/m/094jv
/m/05dtsb	/film/actor/film./film/performance/film	/m/03mgx6z
/m/01s695	/award/award_ceremony/awards_presented./award/award_honor/award_winner	/m/0hl3d
/m/021sv1	/government/politician/government_positions_held./government/government_position_held/legislative_sessions	/m/02bp37
/m/02w4v	/music/genre/artists	/m/01qvgl
/m/013zs9	/award/award_nominee/award_nominations./award/award_nomination/award	/m/09sb52
/m/0gnbw	/film/actor/film./film/performance/film	/m/0661ql3
/m/02vjzr	/music/genre/artists	/m/01jfr3y
/m/0blpg	/film/film/release_date_s./film/film_regional_release_date/film_release_region	/m/07twz
/m/0p9lw	/common/topic/webpage./common/webpage/category	/m/08mbj5d
/m/02_xgp2	/education/educational_degree/people_with_this_degree./education/education/institution	/m/05t7c1
/m/027f2w	/education/educational_degree/people_with_this_degree./education/education/institution	/m/0j_sncb
/m/0bpm4yw	/film/film/release_date_s./film/film_regional_release_date/film_release_region	/m/077qn
/m/02zyq6	/people/deceased_person/place_of_death	/m/0r0m6
/m/0c41n	/people/ethnicity/languages_spoken	/m/064_8sq
/m/016tw3	/film/film_distributor/films_distributed./film/film_film_distributor_relationship/film	/m/076tq0z
/m/035yn8	/film/film/genre	/m/07s9rl0
/m/01r216	/people/person/spouse_s./people/marriage/type_of_union	/m/04ztj
/m/0ndsl1x	/film/film/release_date_s./film/film_regional_release_date/film_release_region	/m/01znc_
/m/0fvzg	/sports/sports_team_location/teams	/m/04cxw5b
/m/062zm5h	/film/film/release_date_s./film/film_regional_release_date/film_release_region	/m/07ssc
/m/0fphgb	/film/film/language	/m/02h40lc
/m/0661m4p	/film/film/release_date_s./film/film_regional_release_date/film_release_region	/m/06bnz
/m/09f2j	/education/educational_institution/students_graduates./education/education/student	/m/0mdqp
/m/0jwvf	/film/film/genre	/m/02n4kr
/m/013b2h	/award/award_ceremony/awards_presented./award/award_honor/award_winner	/m/0dw4g
/m/05k17c	/organization/role/leaders./organization/leadership/organization	/m/02bq1j
/m/015pvh	/award/award_nominee/award_nominations./award/award_nomination/award_nominee	/m/01d0b1
/m/01qd_r	/education/educational_institution/students_graduates./education/education/major_field_of_study	/m/0w7s
/m/03f7xg	/film/film/language	/m/02h40lc
/m/03q3sy	/award/award_nominee/award_nominations./award/award_nomination/nominated_for	/m/03cyslc
/m/03m6t5	/base/americancomedy/celebrity_impressionist/celebrities_impersonated	/m/0f7fy
/m/07147	/sports/professional_sports_team/draft_picks./sports/sports_league_draft_pick/draft	/m/04f4z1k
/m/0355pl	/sports/sports_league/teams./sports/sports_league_participation/team	/m/0dwz3t
/m/018ygt	/award/award_nominee/award_nominations./award/award_nomination/award	/m/09qvc0
/m/03f1zhf	/music/group_member/membership./music/group_membership/group	/m/011xhx
/m/0jmwg	/music/genre/artists	/m/0285c
/m/024l2y	/film/film/other_crew./film/film_crew_gig/film_crew_role	/m/02rh1dz
/m/0h7h6	/travel/travel_destination/climate./travel/travel_destination_monthly_climate/month	/m/04wzr
/m/01h7bb	/film/film/other_crew./film/film_crew_gig/film_crew_role	/m/01vx2h
/m/04fjzv	/film/film/release_date_s./film/film_regional_release_date/film_release_region	/m/03rj0
/m/0mwx6	/location/statistical_region/rent50_2./measurement_unit/dated_money_value/currency	/m/09nqf
/m/0_92w	/award/award_winning_work/awards_won./award/award_honor/award	/m/02w_6xj
/m/014knw	/film/film/genre	/m/05p553
/m/09qljs	/film/film/executive_produced_by	/m/06q8hf
/m/0htcn	/people/person/profession	/m/02jknp
/m/0hzlz	/location/country/form_of_government	/m/01d9r3
/m/01s3vk	/film/film/genre	/m/05p553
/m/0c1jh	/influence/influence_node/influenced_by	/m/0l99s
/m/0gjcrrw	/film/film/release_date_s./film/film_regional_release_date/film_release_region	/m/03spz
/m/01ffx4	/film/film/release_date_s./film/film_regional_release_date/film_release_region	/m/0d0vqn
/m/011yd2	/film/film/release_date_s./film/film_regional_release_date/film_release_region	/m/0d060g
/m/04grkmd	/film/film/genre	/m/05p553
/m/016z2j	/people/person/languages	/m/02h40lc
/m/012ky3	/people/person/place_of_birth	/m/05qtj
/m/0mbql	/film/film/language	/m/06nm1
/m/02fgdx	/education/educational_institution/students_graduates./education/education/student	/m/05wqr1
/m/04s5_s	/people/person/profession	/m/0dz3r
/m/05148p4	/music/instrument/instrumentalists	/m/0130sy
/m/0c34mt	/film/film/genre	/m/07s9rl0
/m/032xhg	/people/person/profession	/m/02krf9
/m/07mb57	/people/person/gender	/m/05zppz
/m/06823p	/film/film/genre	/m/03q4nz
/m/0cmt6q	/film/actor/film./film/performance/film	/m/02qydsh
/m/01xvlc	/education/educational_institution/students_graduates./education/education/major_field_of_study	/m/02lp1
/m/02qvyrt	/award/award_category/nominees./award/award_nomination/nominated_for	/m/09d3b7
/m/03hmt9b	/film/film/other_crew./film/film_crew_gig/film_crew_role	/m/0ch6mp2
/m/0322yj	/common/topic/webpage./common/webpage/category	/m/08mbj5d
/m/03nyts	/people/person/gender	/m/05zppz
/m/02wtp6	/film/film/release_date_s./film/film_regional_release_date/film_release_region	/m/0345h
/m/06z6r	/olympics/olympic_sport/athletes./olympics/olympic_athlete_affiliation/country	/m/019pcs
/m/01dyvs	/film/film/executive_produced_by	/m/0glyyw
/m/05m0h	/people/person/employment_history./business/employment_tenure/company	/m/07tgn
/m/07_m9_	/people/person/religion	/m/0c8wxp
/m/060c4	/organization/role/leaders./organization/leadership/organization	/m/01dyk8
/m/07k2mq	/film/film/release_date_s./film/film_regional_release_date/film_release_region	/m/03rj0
/m/04xbq3	/tv/tv_program/regular_cast./tv/regular_tv_appearance/actor	/m/020_95
/m/0161h5	/people/person/profession	/m/0cbd2
/m/04xzm	/people/person/profession	/m/0fj9f
/m/01stzp	/education/educational_institution/students_graduates./education/education/major_field_of_study	/m/037mh8
/m/07y9ts	/award/award_ceremony/awards_presented./award/award_honor/honored_for	/m/01bv8b
/m/08j7lh	/film/film/language	/m/0459q4
/m/06j6l	/music/genre/artists	/m/01f9zw
/m/03gt46z	/award/award_ceremony/awards_presented./award/award_honor/honored_for	/m/0358x_
/m/01cgz	/olympics/olympic_sport/athletes./olympics/olympic_athlete_affiliation/country	/m/03_r3
/m/0jryt	/location/location/time_zones	/m/02hcv8
/m/0c3ns	/award/award_nominee/award_nominations./award/award_nomination/award	/m/0gq9h
/m/024bbl	/people/person/place_of_birth	/m/030qb3t
/m/02l9wl	/education/educational_institution/students_graduates./education/education/student	/m/0mb5x
/m/015nl4	/education/educational_institution/students_graduates./education/education/student	/m/07fpm3
/m/065dc4	/film/film/other_crew./film/film_crew_gig/film_crew_role	/m/02ynfr
/m/030jj7	/music/record_label/artist	/m/01fkxr
/m/02tgz4	/film/film/other_crew./film/film_crew_gig/film_crew_role	/m/09vw2b7
/m/09qljs	/film/film/genre	/m/03npn
/m/068p_	/medicine/disease/notable_people_with_this_condition	/m/02mslq
/m/09sdmz	/award/award_category/nominees./award/award_nomination/nominated_for	/m/03s9kp
/m/05zksls	/award/award_ceremony/awards_presented./award/award_honor/award_winner	/m/0382m4
/m/03p7rp	/music/genre/artists	/m/04_jsg
/m/017s11	/film/film_distributor/films_distributed./film/film_film_distributor_relationship/film	/m/023g6w
/m/02sh8y	/people/person/gender	/m/05zppz
/m/0j8cb	/sports/sports_team/sport	/m/03tmr
/m/01jq34	/education/educational_institution/students_graduates./education/education/major_field_of_study	/m/03g3w
/m/01x72k	/award/award_nominee/award_nominations./award/award_nomination/award	/m/0fqnzts
/m/084z0w	/people/person/gender	/m/05zppz
/m/03l6q0	/film/film/prequel	/m/02mc5v
/m/011yhm	/award/award_winning_work/awards_won./award/award_honor/award	/m/027b9ly
/m/06dl_	/people/person/place_of_birth	/m/01_d4
/m/0_7w6	/film/film/release_date_s./film/film_regional_release_date/film_release_region	/m/03rk0
/m/05c1t6z	/time/event/instance_of_recurring_event	/m/0gcf2r
/m/041b4j	/people/person/spouse_s./people/marriage/type_of_union	/m/04ztj
/m/04f52jw	/film/film/genre	/m/01hmnh
/m/025sc50	/music/genre/artists	/m/01w7nww
/m/0bkj86	/education/educational_degree/people_with_this_degree./education/education/institution	/m/0jhjl
/m/02kxwk	/award/award_nominee/award_nominations./award/award_nomination/award	/m/0bfvw2
/m/06rhz7	/film/film/genre	/m/03bxz7
/m/02p3cr5	/music/record_label/artist	/m/0167xy
/m/02_fj	/people/person/nationality	/m/09c7w0
/m/071t0	/olympics/olympic_sport/athletes./olympics/olympic_athlete_affiliation/country	/m/0345_
/m/015nl4	/education/educational_institution/students_graduates./education/education/student	/m/058nh2
/m/03n0cd	/film/film/other_crew./film/film_crew_gig/film_crew_role	/m/02r96rf
/m/040_9	/people/person/profession	/m/0cbd2
/m/049n3s	/soccer/football_team/current_roster./soccer/football_roster_position/position	/m/0dgrmp
/m/062zm5h	/film/film/release_date_s./film/film_regional_release_date/film_release_region	/m/04g5k
/m/01r7pq	/award/award_nominee/award_nominations./award/award_nomination/award	/m/01c427
/m/03rj0	/organization/organization_member/member_of./organization/organization_membership/organization	/m/01rz1
/m/0dxmyh	/people/person/profession	/m/0dxtg
/m/06p8m	/business/business_operation/industry	/m/020mfr
/m/0pz7h	/people/person/spouse_s./people/marriage/type_of_union	/m/04ztj
/m/0bt4r4	/award/award_nominee/award_nominations./award/award_nomination/award_nominee	/m/062ftr
/m/07h5d	/award/award_nominee/award_nominations./award/award_nomination/award	/m/0262s1
/m/08s0m7	/people/person/languages	/m/0999q
/m/06jjbp	/music/genre/artists	/m/017l4
/m/09fn1w	/film/film/language	/m/02hxcvy
/m/03fvqg	/people/person/religion	/m/0c8wxp
/m/0m66w	/people/person/profession	/m/02hrh1q
/m/08qmfm	/people/person/profession	/m/03gjzk
/m/0bytkq	/award/award_nominee/award_nominations./award/award_nomination/nominated_for	/m/015x74
/m/01hp22	/olympics/olympic_sport/athletes./olympics/olympic_athlete_affiliation/country	/m/09c7w0
/m/02x258x	/award/award_category/nominees./award/award_nomination/nominated_for	/m/0dr_4
/m/0bqch	/people/deceased_person/place_of_death	/m/01j2_7
/m/02rb607	/film/film/release_date_s./film/film_regional_release_date/film_release_distribution_medium	/m/029j_
/m/02lnbg	/music/genre/artists	/m/01wzlxj
/m/01fmys	/film/film/release_date_s./film/film_regional_release_date/film_release_region	/m/015qh
/m/08bytj	/tv/tv_program/regular_cast./tv/regular_tv_appearance/actor	/m/026zvx7
/m/02js9p	/people/person/profession	/m/02hrh1q
/m/078sj4	/film/film/language	/m/064_8sq
/m/0_g_6	/location/location/time_zones	/m/02hcv8
/m/019v9k	/education/educational_degree/people_with_this_degree./education/education/institution	/m/04sylm
/m/0fkvn	/government/government_office_category/officeholders./government/government_position_held/jurisdiction_of_office	/m/026mj
/m/0ks67	/education/educational_institution/students_graduates./education/education/major_field_of_study	/m/0g4gr
/m/08b0cj	/soccer/football_player/current_team./sports/sports_team_roster/team	/m/08vk_r
/m/07s6fsf	/education/educational_degree/people_with_this_degree./education/education/institution	/m/0kw4j
/m/09n48	/olympics/olympic_games/participating_countries	/m/01nln
/m/0cs134	/tv/tv_program/genre	/m/05p553
/m/08815	/education/educational_institution/students_graduates./education/education/student	/m/01gq0b
/m/04mky3	/common/topic/webpage./common/webpage/category	/m/08mbj5d
/m/0kcn7	/film/film/estimated_budget./measurement_unit/dated_money_value/currency	/m/09nqf
/m/0164r9	/people/person/spouse_s./people/marriage/type_of_union	/m/04ztj
/m/02gt5s	/location/location/time_zones	/m/02hcv8
/m/0jsqk	/award/ranked_item/appears_in_ranked_lists./award/ranking/list	/m/05glt
/m/0bpm4yw	/film/film/release_date_s./film/film_regional_release_date/film_release_region	/m/05qhw
/m/02645b	/people/person/places_lived./people/place_lived/location	/m/0d9z_y
/m/0k0q8q	/people/person/languages	/m/03k50
/m/058s57	/people/person/place_of_birth	/m/0z843
/m/04sntd	/film/film/country	/m/0345h
/m/01dy7j	/people/person/nationality	/m/09c7w0
/m/012rng	/people/person/profession	/m/02hrh1q
/m/04h68j	/tv/tv_writer/tv_programs./tv/tv_program_writer_relationship/tv_program	/m/0h3mh3q
/m/018j2	/music/instrument/instrumentalists	/m/02f1c
/m/03lpbx	/tv/tv_network/programs./tv/tv_network_duration/program	/m/043qqt5
/m/0b_6_l	/base/marchmadness/ncaa_basketball_tournament/seeds./base/marchmadness/ncaa_tournament_seed/team	/m/03by7wc
/m/019v9k	/education/educational_degree/people_with_this_degree./education/education/institution	/m/01rtm4
/m/0h3mh3q	/tv/tv_program/country_of_origin	/m/09c7w0
/m/01z4y	/media_common/netflix_genre/titles	/m/0f8j13
/m/0ccd3x	/film/film/genre	/m/02l7c8
/m/05bt6j	/music/genre/artists	/m/01w20rx
/m/06srk	/olympics/olympic_participating_country/athletes./olympics/olympic_athlete_affiliation/olympics	/m/06sks6
/m/063_j5	/film/film/other_crew./film/film_crew_gig/film_crew_role	/m/0ch6mp2
/m/031y2	/base/popstra/location/vacationers./base/popstra/vacation_choice/vacationer	/m/046zh
/m/06kknt	/education/educational_institution/students_graduates./education/education/student	/m/03ft8
/m/07l8x	/sports/professional_sports_team/draft_picks./sports/sports_league_draft_pick/school	/m/01vs5c
/m/019v9k	/education/educational_degree/people_with_this_degree./education/education/institution	/m/022fj_
/m/015_1q	/music/record_label/artist	/m/023p29
/m/013v5j	/common/topic/webpage./common/webpage/category	/m/08mbj5d
/m/014mlp	/education/educational_degree/people_with_this_degree./education/education/student	/m/01yk13
/m/03fyrh	/olympics/olympic_sport/athletes./olympics/olympic_athlete_affiliation/country	/m/01mjq
/m/03mkk4	/education/educational_degree/people_with_this_degree./education/education/institution	/m/02mj7c
/m/06rzwx	/film/film/produced_by	/m/0f5mdz
/m/02wtp6	/film/film/release_date_s./film/film_regional_release_date/film_release_region	/m/016wzw
/m/041rx	/people/ethnicity/people	/m/04n7gc6
/m/0152n0	/olympics/olympic_sport/athletes./olympics/olympic_athlete_affiliation/country	/m/03rjj
/m/01jq34	/organization/organization_member/member_of./organization/organization_membership/organization	/m/034h1h
/m/0h27vc	/film/actor/film./film/performance/film	/m/02825cv
/m/02rk45	/people/person/religion	/m/03_gx
/m/0k95h	/medicine/disease/risk_factors	/m/0c58k
/m/0bzkgg	/award/award_ceremony/awards_presented./award/award_honor/honored_for	/m/07g1sm
/m/059dn	/user/ktrueman/default_domain/international_organization/member_states	/m/01znc_
/m/06hx2	/people/person/spouse_s./people/marriage/type_of_union	/m/04ztj
/m/031hxk	/education/educational_institution/students_graduates./education/education/major_field_of_study	/m/03nfmq
/m/035yn8	/film/film/release_date_s./film/film_regional_release_date/film_release_region	/m/082fr
/m/012mzw	/education/educational_institution/students_graduates./education/education/major_field_of_study	/m/05qfh
/m/0571m	/film/film/release_date_s./film/film_regional_release_date/film_release_distribution_medium	/m/029j_
/m/04pz5c	/people/person/nationality	/m/09c7w0
/m/022xml	/education/educational_institution/students_graduates./education/education/major_field_of_study	/m/05qfh
/m/0r0ls	/location/location/time_zones	/m/02lcqs
/m/020bg	/people/person/gender	/m/05zppz
/m/02fbpz	/award/award_nominee/award_nominations./award/award_nomination/award	/m/03rbj2
/m/0cwy47	/film/film/release_date_s./film/film_regional_release_date/film_release_region	/m/0d05w3
/m/07bdd_	/award/award_category/nominees./award/award_nomination/nominated_for	/m/0kv2hv
/m/0qcr0	/people/cause_of_death/people	/m/06kkgw
/m/033tf_	/people/ethnicity/people	/m/04nw9
/m/01ry_x	/film/film/production_companies	/m/0278rq7
/m/049g_xj	/award/award_nominee/award_nominations./award/award_nomination/award	/m/099cng
/m/04hhv	/base/aareas/schema/administrative_area/administrative_parent	/m/02j71
/m/015vq_	/film/actor/film./film/performance/film	/m/0k2sk
/m/07k2p6	/people/person/nationality	/m/09c7w0
/m/014kq6	/film/film/other_crew./film/film_crew_gig/film_crew_role	/m/0ch6mp2
/m/0glyyw	/people/person/employment_history./business/employment_tenure/company	/m/086k8
/m/05cl2w	/people/person/gender	/m/05zppz
/m/05qck	/award/award_category/winners./award/award_honor/award_winner	/m/081nh
/m/03v6t	/education/educational_institution/students_graduates./education/education/major_field_of_study	/m/04x_3
/m/029_l	/people/person/profession	/m/02hrh1q
/m/0bdwqv	/award/award_category/nominees./award/award_nomination/nominated_for	/m/03cffvv
/m/0278x6s	/film/actor/film./film/performance/film	/m/026n4h6
/m/0fphf3v	/film/film/release_date_s./film/film_regional_release_date/film_release_distribution_medium	/m/029j_
/m/02ch1w	/film/actor/film./film/performance/film	/m/016z9n
/m/01d650	/education/educational_institution/students_graduates./education/education/student	/m/0171cm
/m/02vxq9m	/film/film/release_date_s./film/film_regional_release_date/film_release_region	/m/015qh
/m/014488	/people/person/profession	/m/03gjzk
/m/053j4w4	/award/award_nominee/award_nominations./award/award_nomination/nominated_for	/m/097zcz
/m/02cg41	/award/award_ceremony/awards_presented./award/award_honor/award_winner	/m/01vw20h
/m/0bdwqv	/award/award_category/nominees./award/award_nomination/nominated_for	/m/06zsk51
/m/017g21	/music/group_member/membership./music/group_membership/role	/m/042v_gx
/m/017149	/film/actor/film./film/performance/film	/m/07bx6
/m/023l9y	/music/artist/track_contributions./music/track_contribution/role	/m/06w7v
/m/03nqnnk	/film/film/personal_appearances./film/personal_film_appearance/person	/m/01z_g6
/m/0nv6n	/location/statistical_region/rent50_2./measurement_unit/dated_money_value/currency	/m/09nqf
/m/0259r0	/award/award_nominee/award_nominations./award/award_nomination/award	/m/0c4z8
/m/02v60l	/people/person/profession	/m/0dxtg
/m/03txms	/people/person/religion	/m/019cr
/m/0c3dzk	/people/person/profession	/m/0dgd_
/m/01y3c	/sports/sports_team/sport	/m/0jm_
/m/0d060g	/location/location/contains	/m/018dh3
/m/04hcw	/influence/influence_node/influenced_by	/m/032l1
/m/017fp	/media_common/netflix_genre/titles	/m/041td_
/m/02v1ws	/award/award_category/category_of	/m/02v1ws
/m/0gjcrrw	/film/film/release_date_s./film/film_regional_release_date/film_release_region	/m/05qhw
/m/06mx8	/media_common/netflix_genre/titles	/m/04nlb94
/m/0gk4g	/people/cause_of_death/people	/m/0jvtp
/m/019f4v	/award/award_category/winners./award/award_honor/award_winner	/m/0gyx4
/m/02465	/influence/influence_node/influenced_by	/m/04135
/m/03ryn	/location/statistical_region/religions./location/religion_percentage/religion	/m/05sfs
/m/03cd1q	/award/award_nominee/award_nominations./award/award_nomination/award	/m/02sp_v
/m/01vw8mh	/people/person/profession	/m/09jwl
/m/01n7q	/location/location/contains	/m/0nbwf
/m/02p8q1	/sports/sports_team/colors	/m/01l849
/m/03k8th	/film/film/release_date_s./film/film_regional_release_date/film_release_distribution_medium	/m/029j_
/m/0dq3c	/business/job_title/people_with_this_title./business/employment_tenure/company	/m/01cyd5
/m/045zr	/people/person/profession	/m/016z4k
/m/0g69lg	/award/award_nominee/award_nominations./award/award_nomination/award_nominee	/m/04mx__
/m/0872p_c	/common/topic/webpage./common/webpage/category	/m/08mbj5d
/m/03npn	/media_common/netflix_genre/titles	/m/09rfh9
/m/0mz73	/people/person/places_lived./people/place_lived/location	/m/09snz
/m/041rhq	/people/person/gender	/m/05zppz
/m/0n8bn	/film/actor/film./film/performance/film	/m/049xgc
/m/07pzc	/people/person/profession	/m/0dxtg
/m/04rrd	/location/statistical_region/religions./location/religion_percentage/religion	/m/05w5d
/m/09jm8	/award/award_nominee/award_nominations./award/award_nomination/award	/m/02f716
/m/047wh1	/film/film/genre	/m/07s2s
/m/015p3p	/film/actor/film./film/performance/film	/m/062zm5h
/m/0gr07	/award/award_category/winners./award/award_honor/ceremony	/m/073h1t
/m/02t_h3	/film/film/featured_film_locations	/m/04jpl
/m/06cddt	/people/person/place_of_birth	/m/0mnzd
/m/0bl3nn	/film/film/release_date_s./film/film_regional_release_date/film_release_distribution_medium	/m/029j_
/m/08052t3	/film/film/other_crew./film/film_crew_gig/film_crew_role	/m/02rh1dz
/m/03nsm5x	/film/film/release_date_s./film/film_regional_release_date/film_release_region	/m/0chghy
/m/03rz2b	/film/film/language	/m/0688f
/m/03bwzr4	/education/educational_degree/people_with_this_degree./education/education/institution	/m/03q6zc
/m/048tv9	/film/film/executive_produced_by	/m/02xnjd
/m/04ztj	/people/marriage_union_type/unions_of_this_type./people/marriage/location_of_ceremony	/m/0r8bh
/m/0btyf5z	/film/film/release_date_s./film/film_regional_release_date/film_release_region	/m/0d0vqn
/m/02pqp12	/award/award_category/nominees./award/award_nomination/nominated_for	/m/017kct
/m/01r0t_j	/people/person/nationality	/m/09c7w0
/m/0x0d	/sports/professional_sports_team/draft_picks./sports/sports_league_draft_pick/draft	/m/02pq_rp
/m/02wgln	/film/actor/dubbing_performances./film/dubbing_performance/language	/m/02h40lc
/m/04vvh9	/film/film/release_date_s./film/film_regional_release_date/film_release_region	/m/056_y
/m/025rpb0	/people/ethnicity/people	/m/02byfd
/m/092t4b	/award/award_ceremony/awards_presented./award/award_honor/award_winner	/m/0h0yt
/m/043t8t	/film/film/language	/m/07qv_
/m/02ky346	/education/field_of_study/students_majoring./education/education/student	/m/02wxvtv
/m/0cgfb	/people/person/profession	/m/012t_z
/m/017l96	/music/record_label/artist	/m/0d9xq
/m/01by1l	/award/award_category/winners./award/award_honor/award_winner	/m/01vsl3_
/m/02q3bb	/people/person/gender	/m/02zsn
/m/01r3y2	/common/topic/webpage./common/webpage/category	/m/08mbj5d
/m/011k1h	/music/record_label/artist	/m/01vtj38
/m/01yznp	/award/award_nominee/award_nominations./award/award_nomination/award	/m/0gqmvn
/m/031sg0	/people/person/spouse_s./people/marriage/type_of_union	/m/01g63y
/m/03_3d	/olympics/olympic_participating_country/medals_won./olympics/olympic_medal_honor/medal	/m/02lq67
/m/0h3xztt	/film/film/release_date_s./film/film_regional_release_date/film_release_region	/m/07ylj
/m/0jqp3	/film/film/language	/m/06nm1
/m/040njc	/award/award_category/nominees./award/award_nomination/nominated_for	/m/03pc89
/m/03hfmm	/film/film/featured_film_locations	/m/04jpl
/m/0yxl	/influence/influence_node/influenced_by	/m/07lp1
/m/01skcy	/common/topic/webpage./common/webpage/category	/m/08mbj5d
/m/04snp2	/people/person/place_of_birth	/m/01m1zk
/m/09dvgb8	/award/award_nominee/award_nominations./award/award_nomination/nominated_for	/m/0291ck
/m/07ssc	/location/location/contains	/m/01rwbd
/m/0l380	/location/location/adjoin_s./location/adjoining_relationship/adjoins	/m/0kq39
/m/01b9ck	/people/deceased_person/place_of_death	/m/0r3tq
/m/0dq3c	/business/job_title/people_with_this_title./business/employment_tenure/company	/m/0178g
/m/081hvm	/people/person/places_lived./people/place_lived/location	/m/011hq1
/m/05lfwd	/tv/tv_program/regular_cast./tv/regular_tv_appearance/actor	/m/06czyr
/m/030tjk	/people/person/profession	/m/01d_h8
/m/0bs8hvm	/film/film/release_date_s./film/film_regional_release_date/film_release_region	/m/07ssc
/m/0l2xl	/location/location/time_zones	/m/02lcqs
/m/01x4sb	/people/person/profession	/m/016z4k
/m/02qyntr	/award/award_category/nominees./award/award_nomination/nominated_for	/m/017n9
/m/05ft32	/film/film/other_crew./film/film_crew_gig/film_crew_role	/m/02r96rf
/m/064vjs	/olympics/olympic_sport/athletes./olympics/olympic_athlete_affiliation/country	/m/0154j
/m/05kkh	/location/location/contains	/m/0n1tx
/m/026wlxw	/film/film/other_crew./film/film_crew_gig/film_crew_role	/m/09zzb8
/m/065ydwb	/film/actor/film./film/performance/film	/m/0ds3t5x
/m/0sf9_	/location/hud_foreclosure_area/estimated_number_of_mortgages./measurement_unit/dated_integer/source	/m/0jbk9
/m/028knk	/award/award_nominee/award_nominations./award/award_nomination/award	/m/02y_rq5
/m/0kqj1	/education/educational_institution/students_graduates./education/education/major_field_of_study	/m/04_tv
/m/017_qw	/music/genre/artists	/m/01rwcgb
/m/04jkpgv	/film/film/other_crew./film/film_crew_gig/film_crew_role	/m/01pvkk
/m/03mstc	/people/person/profession	/m/01d_h8
/m/0j_tw	/film/film/other_crew./film/film_crew_gig/film_crew_role	/m/0dxtw
/m/01vb6z	/influence/influence_node/influenced_by	/m/03qcq
/m/028lc8	/film/actor/film./film/performance/film	/m/027rpym
/m/01w3v	/education/educational_institution/students_graduates./education/education/major_field_of_study	/m/01lj9
/m/099d4	/people/person/spouse_s./people/marriage/type_of_union	/m/04ztj
/m/047csmy	/film/film/other_crew./film/film_crew_gig/film_crew_role	/m/02r96rf
/m/02r6gw6	/sports/sports_league_draft/picks./sports/sports_league_draft_pick/school	/m/019pwv
/m/04vgq5	/organization/organization/place_founded	/m/0d9jr
/m/0509bl	/film/actor/film./film/performance/film	/m/03nqnnk
/m/0gtt5fb	/film/film/production_companies	/m/046b0s
/m/049fgvm	/people/person/spouse_s./people/marriage/type_of_union	/m/04ztj
/m/06wbm8q	/film/film/release_date_s./film/film_regional_release_date/film_release_region	/m/03rjj
/m/0m68w	/people/person/profession	/m/0kyk
/m/0gx9rvq	/film/film/release_date_s./film/film_regional_release_date/film_release_region	/m/03rk0
/m/02zfdp	/film/actor/film./film/performance/film	/m/09jcj6
/m/0473rc	/film/film/genre	/m/02l7c8
/m/02h1rt	/award/award_nominee/award_nominations./award/award_nomination/award	/m/02r0csl
/m/0291ck	/film/film/estimated_budget./measurement_unit/dated_money_value/currency	/m/09nqf
/m/02_fz3	/film/film/other_crew./film/film_crew_gig/film_crew_role	/m/09zzb8
/m/09c7w0	/location/country/second_level_divisions	/m/0n23_
/m/0c53zb	/award/award_ceremony/awards_presented./award/award_honor/award_winner	/m/09r9m7
/m/01bm_	/education/educational_institution/students_graduates./education/education/major_field_of_study	/m/05qjt
/m/01rzqj	/award/award_nominee/award_nominations./award/award_nomination/award	/m/0cqh46
/m/0175zz	/music/genre/parent_genre	/m/016clz
/m/021npv	/people/person/spouse_s./people/marriage/type_of_union	/m/04ztj
/m/0cmf0m0	/film/film/release_date_s./film/film_regional_release_date/film_release_region	/m/0chghy
/m/01c58j	/people/person/profession	/m/03gjzk
/m/0dr_4	/film/film/release_date_s./film/film_regional_release_date/film_release_region	/m/07ssc
/m/048lv	/award/award_nominee/award_nominations./award/award_nomination/award	/m/02x4w6g
/m/05qd_	/film/film_distributor/films_distributed./film/film_film_distributor_relationship/film	/m/04x4vj
/m/03_3d	/olympics/olympic_participating_country/medals_won./olympics/olympic_medal_honor/medal	/m/02lq5w
/m/051wf	/sports/professional_sports_team/draft_picks./sports/sports_league_draft_pick/draft	/m/04f4z1k
/m/013b2h	/award/award_ceremony/awards_presented./award/award_honor/award_winner	/m/0bhvtc
/m/02l0xc	/people/deceased_person/place_of_death	/m/0qpqn
/m/015jr	/location/location/adjoin_s./location/adjoining_relationship/adjoins	/m/03s5t
/m/04ztj	/people/marriage_union_type/unions_of_this_type./people/marriage/location_of_ceremony	/m/09tlh
/m/0gqy2	/award/award_category/winners./award/award_honor/ceremony	/m/0bzjvm
/m/01wd02c	/influence/influence_node/influenced_by	/m/0gz_
/m/0l14md	/music/instrument/instrumentalists	/m/01vt5c_
/m/0f6c3	/government/government_office_category/officeholders./government/government_position_held/jurisdiction_of_office	/m/04ykg
/m/013xrm	/people/ethnicity/people	/m/0nk72
/m/0fb0v	/music/record_label/artist	/m/02y7sr
/m/01gtcq	/government/legislative_session/members./government/government_position_held/district_represented	/m/05fkf
/m/05lb65	/award/award_nominee/award_nominations./award/award_nomination/award_nominee	/m/07z1_q
/m/0xhtw	/music/genre/artists	/m/01j59b0
/m/026mfs	/award/award_category/winners./award/award_honor/ceremony	/m/01c6qp
/m/0n58p	/location/location/time_zones	/m/02hcv8
/m/02qmsr	/film/film/executive_produced_by	/m/06q8hf
/m/02flpc	/award/award_category/winners./award/award_honor/ceremony	/m/013b2h
/m/0ggx5q	/music/genre/artists	/m/01v27pl
/m/040db	/influence/influence_node/influenced_by	/m/06lbp
/m/02jp5r	/award/award_ceremony/awards_presented./award/award_honor/honored_for	/m/011yn5
/m/01_3rn	/time/event/locations	/m/02j9z
/m/0jnm_	/sports/sports_team/colors	/m/083jv
/m/0146bp	/medicine/disease/risk_factors	/m/01hbgs
/m/09sb52	/award/award_category/winners./award/award_honor/ceremony	/m/09qvms
/m/03w9bjf	/people/ethnicity/languages_spoken	/m/07c9s
/m/09qwmm	/award/award_category/nominees./award/award_nomination/nominated_for	/m/011yr9
/m/014lc_	/film/film/release_date_s./film/film_regional_release_date/film_release_region	/m/0d0vqn
/m/0dln8jk	/film/film/distributors./film/film_film_distributor_relationship/region	/m/07ssc
/m/0ym8f	/education/educational_institution/students_graduates./education/education/student	/m/0djywgn
/m/07_3qd	/people/person/place_of_birth	/m/0dbdy
/m/0c5lg	/tv/non_character_role/tv_regular_personal_appearances./tv/tv_regular_personal_appearance/person	/m/03f3yfj
/m/09glbnt	/business/business_operation/industry	/m/07c52
/m/0432_5	/film/film/country	/m/06t2t
/m/0bwfwpj	/film/film/release_date_s./film/film_regional_release_date/film_release_region	/m/0154j
/m/04rzd	/music/performance_role/regular_performances./music/group_membership/group	/m/018ndc
/m/03xnwz	/music/genre/parent_genre	/m/05r6t
/m/081pw	/film/film_subject/films	/m/025rvx0
/m/02h2z_	/time/event/locations	/m/04wgh
/m/016clz	/music/genre/artists	/m/01wg6y
/m/013t9y	/film/director/film	/m/0dqytn
/m/020bv3	/film/film/other_crew./film/film_crew_gig/film_crew_role	/m/09zzb8
/m/0181dw	/music/record_label/artist	/m/02f1c
/m/060c4	/government/government_office_category/officeholders./government/government_position_held/jurisdiction_of_office	/m/06bnz
/m/016y_f	/film/film/country	/m/09c7w0
/m/0d0x8	/location/statistical_region/religions./location/religion_percentage/religion	/m/0631_
/m/03mz9r	/people/person/profession	/m/0dxtg
/m/043tg	/influence/influence_node/influenced_by	/m/099bk
/m/02hrh0_	/location/hud_county_place/place	/m/02hrh0_
/m/06z4wj	/people/person/profession	/m/03gjzk
/m/01zmpg	/people/person/religion	/m/0flw86
/m/09f5rr	/people/person/nationality	/m/09c7w0
/m/05nlx4	/film/film/film_format	/m/07fb8_
/m/02ctzb	/people/ethnicity/people	/m/016khd
/m/03z5xd	/government/legislative_session/members./government/government_position_held/district_represented	/m/07_f2
/m/07gyv	/olympics/olympic_sport/athletes./olympics/olympic_athlete_affiliation/country	/m/01crd5
/m/0h0wd9	/film/film/genre	/m/04t36
/m/05bt6j	/music/genre/artists	/m/01vsl3_
/m/045bs6	/film/actor/film./film/performance/film	/m/0dzz6g
/m/0k525	/people/person/gender	/m/05zppz
/m/09w1n	/olympics/olympic_sport/athletes./olympics/olympic_athlete_affiliation/country	/m/06sff
/m/04pf4r	/people/person/profession	/m/01c72t
/m/02yvhx	/award/award_ceremony/awards_presented./award/award_honor/honored_for	/m/0dr3sl
/m/037jz	/people/person/spouse_s./people/marriage/type_of_union	/m/04ztj
/m/021q1c	/business/job_title/people_with_this_title./business/employment_tenure/company	/m/09f2j
/m/05jm7	/influence/influence_node/influenced_by	/m/040db
/m/0f4x7	/award/award_category/nominees./award/award_nomination/nominated_for	/m/0286hyp
/m/0372p	/influence/influence_node/influenced_by	/m/0gz_
/m/02k54	/location/location/contains	/m/02w6bq
/m/0418154	/award/award_ceremony/awards_presented./award/award_honor/award_winner	/m/02773nt
/m/01hq1	/film/film/story_by	/m/02nygk
/m/01fm07	/music/genre/artists	/m/046p9
/m/01pllx	/film/actor/film./film/performance/film	/m/03l6q0
/m/06ztvyx	/film/film/release_date_s./film/film_regional_release_date/film_release_region	/m/035qy
/m/01q0kg	/education/educational_institution/students_graduates./education/education/major_field_of_study	/m/02822
/m/0137n0	/award/award_nominee/award_nominations./award/award_nomination/award_nominee	/m/016h4r
/m/02ryx0	/music/artist/contribution./music/recording_contribution/performance_role	/m/0l14qv
/m/01vv7sc	/award/award_nominee/award_nominations./award/award_nomination/award	/m/056jm_
/m/042d1	/people/person/spouse_s./people/marriage/type_of_union	/m/04ztj
/m/03hpr	/people/person/gender	/m/05zppz
/m/0gnbw	/film/actor/film./film/performance/film	/m/0fh2v5
/m/0fkvn	/government/government_office_category/officeholders./government/government_position_held/jurisdiction_of_office	/m/04swd
/m/07vfj	/education/educational_institution/students_graduates./education/education/major_field_of_study	/m/02j62
/m/0gr0m	/award/award_category/winners./award/award_honor/ceremony	/m/0ftlkg
/m/01jq0j	/education/educational_institution/students_graduates./education/education/student	/m/03m_k0
/m/0gj96ln	/film/film/release_date_s./film/film_regional_release_date/film_release_region	/m/0b90_r
/m/01ws9n6	/people/person/profession	/m/0nbcg
/m/01n6c	/organization/organization_member/member_of./organization/organization_membership/organization	/m/0gkjy
/m/01c92g	/award/award_category/winners./award/award_honor/ceremony	/m/01c6qp
/m/0c3z0	/film/film/other_crew./film/film_crew_gig/film_crew_role	/m/0dxtw
/m/04t969	/award/award_nominee/award_nominations./award/award_nomination/award	/m/0ck27z
/m/02bqmq	/government/legislative_session/members./government/government_position_held/district_represented	/m/04ych
/m/09c7w0	/location/country/second_level_divisions	/m/0cymp
/m/02rl201	/sports/sports_league_draft/picks./sports/sports_league_draft_pick/school	/m/03tw2s
/m/02zy1z	/education/educational_institution/colors	/m/083jv
/m/07hwkr	/people/ethnicity/languages_spoken	/m/032f6
/m/016017	/film/film/genre	/m/04rlf
/m/0306ds	/award/award_nominee/award_nominations./award/award_nomination/award	/m/0ck27z
/m/0qmfk	/film/film/other_crew./film/film_crew_gig/film_crew_role	/m/01pvkk
/m/03h_0_z	/award/award_nominee/award_nominations./award/award_nomination/award	/m/03t5n3
/m/0d06m5	/government/politician/government_positions_held./government/government_position_held/basic_title	/m/0789n
/m/011yqc	/film/film/release_date_s./film/film_regional_release_date/film_release_region	/m/0chghy
/m/041c4	/film/actor/film./film/performance/film	/m/09v3jyg
/m/06lpmt	/film/film/genre	/m/0219x_
/m/0133x7	/people/person/religion	/m/05tgm
/m/01c99j	/award/award_category/winners./award/award_honor/ceremony	/m/019bk0
/m/0b85mm	/film/film/release_date_s./film/film_regional_release_date/film_release_region	/m/0345h
/m/04rtpt	/tv/tv_producer/programs_produced./tv/tv_producer_term/program	/m/0hz55
/m/03kts	/award/award_nominee/award_nominations./award/award_nomination/award	/m/04njml
/m/02fttd	/film/film/production_companies	/m/0c41qv
/m/0htlr	/people/person/gender	/m/02zsn
/m/0fsb8	/location/hud_county_place/place	/m/0fsb8
/m/05zjtn4	/education/educational_institution/students_graduates./education/education/student	/m/04t969
/m/07tlfx	/film/film/language	/m/0295r
/m/010y34	/location/hud_foreclosure_area/estimated_number_of_mortgages./measurement_unit/dated_integer/source	/m/0jbk9
/m/0725ny	/people/person/gender	/m/05zppz
/m/02z0j	/travel/travel_destination/climate./travel/travel_destination_monthly_climate/month	/m/040fv
/m/0c55fj	/tv/tv_network/programs./tv/tv_network_duration/program	/m/08cx5g
/m/0bs5vty	/film/film/genre	/m/02l7c8
/m/0b_77q	/base/marchmadness/ncaa_basketball_tournament/seeds./base/marchmadness/ncaa_tournament_seed/team	/m/027yf83
/m/0cp0ph6	/film/film/featured_film_locations	/m/030qb3t
/m/02zj61	/people/person/nationality	/m/09c7w0
/m/0ds5_72	/film/film/release_date_s./film/film_regional_release_date/film_release_region	/m/03_3d
/m/053yx	/people/deceased_person/place_of_burial	/m/01f38z
/m/01vs_v8	/people/person/spouse_s./people/marriage/type_of_union	/m/04ztj
/m/03_c8p	/organization/organization/place_founded	/m/071vr
/m/06wbm8q	/film/film/release_date_s./film/film_regional_release_date/film_release_region	/m/05qhw
/m/021q1c	/business/job_title/people_with_this_title./business/employment_tenure/company	/m/07szy
/m/02pzc4	/people/person/profession	/m/02hrh1q
/m/01s1zk	/award/award_nominee/award_nominations./award/award_nomination/award	/m/054ks3
/m/070mff	/government/legislative_session/members./government/government_position_held/district_represented	/m/03s0w
/m/040_9	/people/person/nationality	/m/07ssc
/m/018ctl	/olympics/olympic_games/participating_countries	/m/03_r3
/m/0x3b7	/people/person/spouse_s./people/marriage/type_of_union	/m/04ztj
/m/0x3r3	/influence/influence_node/influenced_by	/m/043s3
/m/053tj7	/film/film/distributors./film/film_film_distributor_relationship/region	/m/06mzp
/m/03cp4cn	/film/film/other_crew./film/film_crew_gig/film_crew_role	/m/02r96rf
/m/0cp0t91	/film/film/release_date_s./film/film_regional_release_date/film_release_region	/m/0k6nt
/m/02hp6p	/organization/organization/headquarters./location/mailing_address/country	/m/09c7w0
/m/016t_3	/education/educational_degree/people_with_this_degree./education/education/institution	/m/0l2tk
/m/03mr85	/film/film/genre	/m/02l7c8
/m/03zv9	/sports/sports_league/teams./sports/sports_league_participation/team	/m/0kz4w
/m/01ypc	/sports/professional_sports_team/draft_picks./sports/sports_league_draft_pick/school	/m/01j_06
/m/03qd_	/people/person/profession	/m/03gjzk
/m/02bg55	/film/film/release_date_s./film/film_regional_release_date/film_release_region	/m/03rjj
/m/01756d	/music/genre/artists	/m/05xq9
/m/05sns6	/film/film/genre	/m/01jfsb
/m/03bzjpm	/film/film/executive_produced_by	/m/03c9pqt
/m/015c4g	/film/actor/film./film/performance/film	/m/0hmm7
/m/0963mq	/film/film/genre	/m/01t_vv
/m/01vsgrn	/award/award_nominee/award_nominations./award/award_nomination/award_nominee	/m/03h_0_z
/m/0ddt_	/film/film/genre	/m/01hmnh
/m/0b_6xf	/base/marchmadness/ncaa_basketball_tournament/seeds./base/marchmadness/ncaa_tournament_seed/team	/m/026xxv_
/m/022wxh	/award/award_nominee/award_nominations./award/award_nomination/award	/m/02x4sn8
/m/01fwpt	/award/award_nominee/award_nominations./award/award_nomination/award	/m/0gqyl
/m/07bch9	/people/ethnicity/people	/m/06c0j
/m/0kbws	/olympics/olympic_games/participating_countries	/m/04hqz
/m/09qxq7	/music/genre/artists	/m/01vsn38
/m/04ztj	/people/marriage_union_type/unions_of_this_type./people/marriage/location_of_ceremony	/m/0498y
/m/04ly1	/location/location/contains	/m/0p4gy
/m/04ztj	/people/marriage_union_type/unions_of_this_type./people/marriage/location_of_ceremony	/m/0205m3
/m/01f5q5	/people/person/spouse_s./people/marriage/type_of_union	/m/01g63y
/m/0qr4n	/location/hud_county_place/place	/m/0qr4n
/m/04ztj	/people/marriage_union_type/unions_of_this_type./people/marriage/location_of_ceremony	/m/0g3cw
/m/028k57	/people/person/profession	/m/09jwl
/m/094qd5	/award/award_category/nominees./award/award_nomination/nominated_for	/m/02chhq
/m/0488g	/location/location/contains	/m/0nppc
/m/081lh	/influence/influence_node/influenced_by	/m/01wj9y9
/m/08jyyk	/music/genre/artists	/m/01wwvt2
/m/01ww_vs	/people/person/profession	/m/0dz3r
/m/02_1q9	/tv/tv_program/regular_cast./tv/regular_tv_appearance/actor	/m/05mc99
/m/0bkj86	/education/educational_degree/people_with_this_degree./education/education/institution	/m/01k7xz
/m/012q4n	/people/person/gender	/m/05zppz
/m/0713r	/baseball/baseball_team/team_stats./baseball/baseball_team_stats/season	/m/03c6sl9
/m/01vwllw	/film/actor/film./film/performance/film	/m/09rvwmy
/m/026lj	/influence/influence_node/influenced_by	/m/030dr
/m/0qkcb	/common/topic/webpage./common/webpage/category	/m/08mbj5d
/m/04bs3j	/people/person/profession	/m/018gz8
/m/03ncb2	/award/award_category/winners./award/award_honor/award_winner	/m/01vsy95
/m/0cmdwwg	/film/film/release_date_s./film/film_regional_release_date/film_release_distribution_medium	/m/029j_
/m/04x1_w	/award/award_nominee/award_nominations./award/award_nomination/award	/m/0ck27z
/m/0bwh6	/award/award_nominee/award_nominations./award/award_nomination/award	/m/02pqp12
/m/0bq8tmw	/film/film/release_date_s./film/film_regional_release_date/film_release_region	/m/07ssc
/m/01bpn	/people/person/religion	/m/0kpl
/m/047p7fr	/film/film/release_date_s./film/film_regional_release_date/film_release_region	/m/03spz
/m/04z_3pm	/common/topic/webpage./common/webpage/category	/m/08mbj5d
/m/01817f	/award/award_nominee/award_nominations./award/award_nomination/award	/m/02qvyrt
/m/0gr0m	/award/award_category/nominees./award/award_nomination/nominated_for	/m/09d3b7
/m/08htt0	/education/educational_institution/students_graduates./education/education/student	/m/0cms7f
/m/06by7	/music/genre/artists	/m/01q7cb_
/m/0n83s	/film/film/language	/m/02h40lc
/m/03sxd2	/film/film/other_crew./film/film_crew_gig/film_crew_role	/m/02r96rf
/m/016jny	/music/genre/artists	/m/01wdcxk
/m/07tds	/education/educational_institution/students_graduates./education/education/major_field_of_study	/m/062z7
/m/0jm74	/sports/sports_team/colors	/m/019sc
/m/02hnl	/music/instrument/instrumentalists	/m/03j0br4
/m/031786	/film/film/release_date_s./film/film_regional_release_date/film_release_distribution_medium	/m/029j_
/m/03cwwl	/film/film/distributors./film/film_film_distributor_relationship/film_distribution_medium	/m/02nxhr
/m/0d1t3	/olympics/olympic_sport/athletes./olympics/olympic_athlete_affiliation/country	/m/05b4w
/m/02kxjx	/base/culturalevent/event/entity_involved	/m/0dj5q
/m/0bkj86	/education/educational_degree/people_with_this_degree./education/education/institution	/m/0gy3w
/m/058vy5	/award/award_category/winners./award/award_honor/award_winner	/m/0969fd
/m/0plw	/base/schemastaging/organization_extra/phone_number./base/schemastaging/phone_sandbox/contact_category	/m/02zdwq
/m/04ztj	/people/marriage_union_type/unions_of_this_type./people/marriage/location_of_ceremony	/m/0df4y
/m/016szr	/award/award_nominee/award_nominations./award/award_nomination/award	/m/054krc
/m/01wrcxr	/people/person/nationality	/m/09c7w0
/m/0d4xmp	/music/genre/parent_genre	/m/0296y
/m/0kbws	/olympics/olympic_games/participating_countries	/m/07ylj
/m/02dlfh	/influence/influence_node/influenced_by	/m/01svq8
/m/048z7l	/people/ethnicity/people	/m/06m6z6
/m/0dtw1x	/film/film/personal_appearances./film/personal_film_appearance/person	/m/02y0yt
/m/0ggx5q	/music/genre/artists	/m/026yqrr
/m/060j8b	/people/person/spouse_s./people/marriage/type_of_union	/m/04ztj
/m/0dfw0	/film/film/other_crew./film/film_crew_gig/film_crew_role	/m/094hwz
/m/02ndj5	/common/topic/webpage./common/webpage/category	/m/08mbj5d
/m/03hr1p	/olympics/olympic_sport/athletes./olympics/olympic_athlete_affiliation/country	/m/0h7x
/m/0dthsy	/award/award_ceremony/awards_presented./award/award_honor/honored_for	/m/0bx0l
/m/02ljhg	/film/film/language	/m/04h9h
/m/01nn79	/base/schemastaging/organization_extra/phone_number./base/schemastaging/phone_sandbox/service_location	/m/0chghy
/m/0d6b7	/film/film/release_date_s./film/film_regional_release_date/film_release_region	/m/0jgd
/m/0289q	/sports/professional_sports_team/draft_picks./sports/sports_league_draft_pick/school	/m/0lyjf
/m/029m83	/people/person/profession	/m/02krf9
/m/02qvdc	/sports/sports_position/players./sports/sports_team_roster/team	/m/0j2zj
/m/0jmj	/award/award_nominee/award_nominations./award/award_nomination/award_nominee	/m/04yqlk
/m/014mlp	/education/educational_degree/people_with_this_degree./education/education/institution	/m/01bm_
/m/03rwz3	/base/schemastaging/organization_extra/phone_number./base/schemastaging/phone_sandbox/contact_category	/m/03w5xm
/m/02bhj4	/common/topic/webpage./common/webpage/category	/m/08mbj5d
/m/0dq_5	/business/job_title/people_with_this_title./business/employment_tenure/company	/m/01_4lx
/m/0_7w6	/film/film/release_date_s./film/film_regional_release_date/film_release_region	/m/03rjj
/m/05kh_	/people/person/spouse_s./people/marriage/type_of_union	/m/01g63y
/m/0gh65c5	/film/film/release_date_s./film/film_regional_release_date/film_release_region	/m/0bjv6
/m/03knl	/award/award_nominee/award_nominations./award/award_nomination/award	/m/063y_ky
/m/0g4vmj8	/film/film/release_date_s./film/film_regional_release_date/film_release_region	/m/077qn
/m/05tbn	/location/location/contains	/m/0zlt9
/m/0chsq	/people/person/spouse_s./people/marriage/type_of_union	/m/04ztj
/m/07_pf	/base/popstra/location/vacationers./base/popstra/vacation_choice/vacationer	/m/01l9p
/m/01w3v	/education/educational_institution/colors	/m/083jv
/m/0_xdd	/location/location/time_zones	/m/02fqwt
/m/0c9t0y	/film/film/production_companies	/m/04rtpt
/m/01rwpj	/film/film/release_date_s./film/film_regional_release_date/film_release_region	/m/02vzc
/m/072192	/award/ranked_item/appears_in_ranked_lists./award/ranking/list	/m/05glt
/m/0g2jl	/education/educational_institution/students_graduates./education/education/major_field_of_study	/m/062z7
/m/0y_yw	/film/film/release_date_s./film/film_regional_release_date/film_release_distribution_medium	/m/029j_
/m/0bn3jg	/people/person/gender	/m/05zppz
/m/0h6rm	/education/educational_institution/students_graduates./education/education/student	/m/03f77
/m/03f5spx	/people/person/profession	/m/09jwl
/m/02_pft	/people/deceased_person/place_of_death	/m/0k_p5
/m/0gpx6	/film/film/other_crew./film/film_crew_gig/film_crew_role	/m/0ch6mp2
/m/03xds	/people/person/spouse_s./people/marriage/type_of_union	/m/04ztj
/m/03jsvl	/music/genre/artists	/m/07m4c
/m/06q5t7	/film/actor/film./film/performance/film	/m/0bvn25
/m/016jfw	/music/group_member/membership./music/group_membership/role	/m/05r5c
/m/0gx9rvq	/film/film/release_date_s./film/film_regional_release_date/film_release_region	/m/04gzd
/m/09qv_s	/award/award_category/nominees./award/award_nomination/nominated_for	/m/07l50_1
/m/04pnx	/location/location/contains	/m/01p1v
/m/059t6d	/people/person/gender	/m/05zppz
/m/0jymd	/film/film/genre	/m/07s9rl0
/m/09v3hq_	/film/film_distributor/films_distributed./film/film_film_distributor_relationship/film	/m/05dl1s
/m/04zkj5	/common/topic/webpage./common/webpage/category	/m/08mbj5d
/m/01hbq0	/film/actor/film./film/performance/film	/m/0k4kk
/m/0288zy	/education/educational_institution/students_graduates./education/education/student	/m/0m6x4
/m/0gy7bj4	/film/film/release_date_s./film/film_regional_release_date/film_release_region	/m/0k6nt
/m/01jwxx	/film/film/cinematography	/m/06nz46
/m/01mh_q	/award/award_ceremony/awards_presented./award/award_honor/award_winner	/m/01kh2m1
/m/01x4sb	/people/person/spouse_s./people/marriage/type_of_union	/m/04ztj
/m/01gc7h	/people/person/profession	/m/03gjzk
/m/0g2mbn	/film/actor/film./film/performance/film	/m/01_1hw
/m/05183k	/award/award_nominee/award_nominations./award/award_nomination/award	/m/02x17s4
/m/022wxh	/people/person/nationality	/m/09c7w0
/m/01v80y	/people/person/profession	/m/01d_h8
/m/01hqk	/film/film/genre	/m/02kdv5l
/m/0cnztc4	/film/film/film_festivals	/m/0fpkxfd
/m/0l6mp	/user/jg/default_domain/olympic_games/sports	/m/019w9j
/m/015nhn	/award/award_nominee/award_nominations./award/award_nomination/award	/m/07t_l23
/m/053mhx	/education/educational_institution/students_graduates./education/education/student	/m/030h95
/m/050llt	/people/person/languages	/m/03k50
/m/07jqjx	/film/film/language	/m/02h40lc
/m/057_yx	/people/person/nationality	/m/09c7w0
/m/09d5d5	/people/person/nationality	/m/07ssc
/m/0jqn5	/film/film/release_date_s./film/film_regional_release_date/film_release_region	/m/082fr
/m/0kr5_	/film/actor/film./film/performance/film	/m/0315rp
/m/02h4rq6	/education/educational_degree/people_with_this_degree./education/education/institution	/m/01r3y2
/m/0fqww	/location/location/adjoin_s./location/adjoining_relationship/adjoins	/m/0d8rs
/m/06py2	/organization/organization/place_founded	/m/06pwq
/m/0755wz	/film/actor/film./film/performance/film	/m/072zl1
/m/06b19	/education/educational_institution/students_graduates./education/education/major_field_of_study	/m/06ms6
/m/025m98	/award/award_category/nominees./award/award_nomination/nominated_for	/m/0260bz
/m/0fd6qb	/award/award_nominee/award_nominations./award/award_nomination/award_nominee	/m/05728w1
/m/05ztjjw	/award/award_category/nominees./award/award_nomination/nominated_for	/m/05znxx
/m/014mlp	/education/educational_degree/people_with_this_degree./education/education/institution	/m/039d4
/m/02q87z6	/film/film/genre	/m/07s9rl0
/m/0x67	/people/ethnicity/people	/m/06b0d2
/m/0fqpc7d	/award/award_ceremony/awards_presented./award/award_honor/award_winner	/m/0bj9k
/m/03l3ln	/film/actor/film./film/performance/film	/m/08g_jw
/m/041bnw	/music/record_label/artist	/m/0x3b7
/m/01vrx3g	/people/person/profession	/m/09lbv
/m/057d89	/people/person/spouse_s./people/marriage/type_of_union	/m/04ztj
/m/01ngn3	/location/statistical_region/gdp_nominal_per_capita./measurement_unit/dated_money_value/currency	/m/02l6h
/m/01w5jwb	/people/person/profession	/m/016z4k
/m/01wqmm8	/award/award_nominee/award_nominations./award/award_nomination/award	/m/01cw7s
/m/02_xgp2	/education/educational_degree/people_with_this_degree./education/education/major_field_of_study	/m/05qfh
/m/05d7rk	/film/actor/film./film/performance/film	/m/0209hj
/m/0dl5d	/music/genre/artists	/m/02vnpv
/m/03mnk	/award/ranked_item/appears_in_ranked_lists./award/ranking/list	/m/04k4rt
/m/02fttd	/film/film/release_date_s./film/film_regional_release_date/film_release_region	/m/0d0vqn
/m/0gywn	/music/genre/artists	/m/01pgk0
/m/0342h	/music/performance_role/regular_performances./music/group_membership/group	/m/0knhk
/m/0x25q	/film/film/genre	/m/02kdv5l
/m/015_1q	/music/record_label/artist	/m/016m5c
/m/02h4rq6	/education/educational_degree/people_with_this_degree./education/education/institution	/m/018sg9
/m/01bk1y	/education/educational_institution/colors	/m/083jv
/m/01vvzb1	/award/award_nominee/award_nominations./award/award_nomination/award	/m/01c9dd
/m/048vhl	/film/film/language	/m/02bjrlw
/m/016tb7	/people/person/place_of_birth	/m/0281y0
/m/05zy2cy	/film/film/other_crew./film/film_crew_gig/film_crew_role	/m/0d2b38
/m/03ksy	/education/educational_institution/students_graduates./education/education/student	/m/0kvsb
/m/0n5bk	/location/location/time_zones	/m/02hcv8
/m/0gq9h	/award/award_category/nominees./award/award_nomination/nominated_for	/m/064lsn
/m/0cb77r	/people/deceased_person/place_of_death	/m/06_kh
/m/02vsw1	/people/ethnicity/languages_spoken	/m/012v8
/m/02vnp2	/organization/non_profit_organization/registered_with./organization/non_profit_registration/registering_agency	/m/03z19
/m/0gxtknx	/film/film/release_date_s./film/film_regional_release_date/film_release_region	/m/03spz
/m/02rdxsh	/award/award_category/nominees./award/award_nomination/nominated_for	/m/06cm5
/m/07s2s	/film/film_subject/films	/m/047wh1
/m/03d34x8	/tv/tv_program/languages	/m/02h40lc
/m/03twd6	/film/film/other_crew./film/film_crew_gig/film_crew_role	/m/0ch6mp2
/m/05p1tzf	/film/film/release_date_s./film/film_regional_release_date/film_release_region	/m/05v8c
/m/017z49	/film/film/release_date_s./film/film_regional_release_date/film_release_region	/m/0hzlz
/m/0fvr1	/film/film/production_companies	/m/016tt2
/m/0bwh6	/film/actor/film./film/performance/film	/m/02qr3k8
/m/04kxsb	/award/award_category/nominees./award/award_nomination/nominated_for	/m/07g1sm
/m/033gn8	/education/educational_institution/students_graduates./education/education/student	/m/0gcdzz
/m/0jfx1	/film/actor/film./film/performance/film	/m/0f8j13
/m/0plxn	/location/location/time_zones	/m/02fqwt
/m/041rx	/people/ethnicity/people	/m/04zn7g
/m/04wp63	/award/award_nominee/award_nominations./award/award_nomination/award	/m/018wng
/m/016tvq	/tv/tv_program/tv_producer./tv/tv_producer_term/producer_type	/m/0ckd1
/m/018swb	/award/award_winner/awards_won./award/award_honor/award_winner	/m/02s2ft
/m/012x4t	/people/person/profession	/m/05vyk
/m/0dzf_	/award/award_nominee/award_nominations./award/award_nomination/award	/m/07cbcy
/m/01dtcb	/organization/organization/child./organization/organization_relationship/child	/m/01t04r
/m/03d1y3	/people/person/profession	/m/0dxtg
/m/02rg_4	/education/educational_institution/students_graduates./education/education/major_field_of_study	/m/02lp1
/m/01w1sx	/time/event/locations	/m/0d04z6
/m/028q6	/people/person/spouse_s./people/marriage/type_of_union	/m/04ztj
/m/0gs96	/award/award_category/nominees./award/award_nomination/nominated_for	/m/033dbw
/m/09fc83	/film/film/featured_film_locations	/m/0ncj8
/m/0hr6lkl	/award/award_ceremony/awards_presented./award/award_honor/honored_for	/m/0bmhvpr
/m/01wd02c	/award/award_nominee/award_nominations./award/award_nomination/award	/m/06196
/m/01vv7sc	/people/person/profession	/m/02hrh1q
/m/01x1cn2	/people/person/profession	/m/0nbcg
/m/0gj9tn5	/film/film/release_date_s./film/film_regional_release_date/film_release_region	/m/0154j
/m/0f0kz	/film/actor/film./film/performance/film	/m/0ch26b_
/m/0ddbjy4	/film/film/release_date_s./film/film_regional_release_date/film_release_region	/m/05sb1
/m/03qwyc	/organization/organization/place_founded	/m/013d_f
/m/01sbf2	/award/award_nominee/award_nominations./award/award_nomination/award	/m/024dzn
/m/03v1s	/location/statistical_region/religions./location/religion_percentage/religion	/m/04pk9
/m/04ljl_l	/award/award_category/nominees./award/award_nomination/nominated_for	/m/02ywwy
/m/0bynt	/olympics/olympic_sport/athletes./olympics/olympic_athlete_affiliation/country	/m/04w58
/m/0ck91	/people/person/profession	/m/01d_h8
/m/07147	/sports/professional_sports_team/draft_picks./sports/sports_league_draft_pick/school	/m/0160nk
/m/0bk4s	/people/person/nationality	/m/014tss
/m/03c0t9	/sports/sports_team/colors	/m/01g5v
/m/03k7bd	/film/actor/film./film/performance/film	/m/0c1sgd3
/m/0486tv	/olympics/olympic_sport/athletes./olympics/olympic_athlete_affiliation/country	/m/0jdx
/m/08052t3	/film/film/release_date_s./film/film_regional_release_date/film_release_region	/m/09pmkv
/m/0dzlbx	/film/film/release_date_s./film/film_regional_release_date/film_release_region	/m/06qd3
/m/03npn	/media_common/netflix_genre/titles	/m/04fv5b
/m/017_qw	/music/genre/artists	/m/01m5m5b
/m/06n8j	/common/topic/webpage./common/webpage/category	/m/08mbj5d
/m/01srq2	/film/film/music	/m/01tc9r
/m/03m6t5	/base/americancomedy/celebrity_impressionist/celebrities_impersonated	/m/013qvn
/m/06q8qh	/film/film/other_crew./film/film_crew_gig/film_crew_role	/m/09zzb8
/m/05p1tzf	/film/film/featured_film_locations	/m/0cv3w
/m/04ztj	/people/marriage_union_type/unions_of_this_type./people/marriage/location_of_ceremony	/m/0jdtt
/m/0422v0	/film/film/genre	/m/07s9rl0
/m/01g7zj	/people/ethnicity/people	/m/01wz3cx
/m/05xd8x	/people/person/profession	/m/02jknp
/m/04z1v0	/music/genre/artists	/m/01wdcxk
/m/059rby	/location/location/contains	/m/01mb87
/m/03h_fqv	/music/artist/track_contributions./music/track_contribution/role	/m/02dlh2
/m/07s72n	/music/genre/parent_genre	/m/0283d
/m/019v9k	/education/educational_degree/people_with_this_degree./education/education/institution	/m/04p_hy
/m/04n52p6	/film/film/release_date_s./film/film_regional_release_date/film_release_region	/m/05r4w
/m/03jht	/people/person/nationality	/m/06mzp
/m/03z509	/award/award_nominee/award_nominations./award/award_nomination/nominated_for	/m/02qkq0
/m/0645k5	/film/film/release_date_s./film/film_regional_release_date/film_release_region	/m/0345h
/m/044pqn	/award/award_nominee/award_nominations./award/award_nomination/award	/m/03rbj2
/m/0193f	/music/genre/parent_genre	/m/05c6073
/m/026h21_	/tv/non_character_role/tv_regular_personal_appearances./tv/tv_regular_personal_appearance/person	/m/0427y
/m/016tt2	/film/film_distributor/films_distributed./film/film_film_distributor_relationship/film	/m/03f7xg
/m/0161h5	/award/award_nominee/award_nominations./award/award_nomination/award	/m/0bdwft
/m/0jmj	/people/person/profession	/m/0dxtg
/m/02ch1w	/award/award_nominee/award_nominations./award/award_nomination/award	/m/0gqyl
/m/0hhggmy	/film/film/release_date_s./film/film_regional_release_date/film_release_region	/m/06mzp
/m/017gl1	/film/film/release_date_s./film/film_regional_release_date/film_release_region	/m/05qhw
/m/02hhtj	/people/person/profession	/m/02krf9
/m/05t0zfv	/film/film/prequel	/m/02vw1w2
/m/01xjx6	/music/record_label/artist	/m/018dyl
/m/01mgw	/film/film/genre	/m/02l7c8
/m/014w_8	/people/cause_of_death/people	/m/0jrny
/m/05g7tj	/music/genre/parent_genre	/m/0296y
/m/01k0xy	/film/film/prequel	/m/01k0vq
/m/02knxx	/people/cause_of_death/people	/m/027r0_f
/m/07vn_9	/film/film/other_crew./film/film_crew_gig/film_crew_role	/m/01xy5l_
/m/02725hs	/film/film/language	/m/0349s
/m/0yzvw	/film/film/other_crew./film/film_crew_gig/film_crew_role	/m/0ch6mp2
/m/01lyv	/music/genre/artists	/m/0137g1
/m/025h4z	/base/schemastaging/person_extra/net_worth./measurement_unit/dated_money_value/currency	/m/09nqf
/m/0gqy2	/award/award_category/nominees./award/award_nomination/nominated_for	/m/0bx0l
/m/016fnb	/award/award_nominee/award_nominations./award/award_nomination/award	/m/09sb52
/m/07s9rl0	/media_common/netflix_genre/titles	/m/07nxvj
/m/0gr0m	/award/award_category/nominees./award/award_nomination/nominated_for	/m/0kbhf
/m/02t_vx	/film/actor/film./film/performance/film	/m/0fr63l
/m/0dznvw	/award/award_ceremony/awards_presented./award/award_honor/award_winner	/m/0dky9n
/m/026g51	/music/genre/artists	/m/016j2t
/m/03x400	/base/popstra/celebrity/friendship./base/popstra/friendship/participant	/m/02js6_
/m/0x25q	/film/film/produced_by	/m/03ktjq
/m/07f7jp	/people/person/place_of_birth	/m/0c_m3
/m/064t9	/music/genre/artists	/m/01v_pj6
/m/01gvxh	/government/legislative_session/members./government/government_position_held/district_represented	/m/04s7y
/m/0f502	/people/person/religion	/m/06nzl
/m/09_94	/olympics/olympic_sport/athletes./olympics/olympic_athlete_affiliation/country	/m/03_3d
/m/0jkhr	/education/educational_institution/colors	/m/083jv
/m/044g_k	/award/award_winning_work/awards_won./award/award_honor/award	/m/02g3ft
/m/05_wyz	/business/job_title/people_with_this_title./business/employment_tenure/company	/m/03bnb
/m/03hvk2	/organization/non_profit_organization/registered_with./organization/non_profit_registration/registering_agency	/m/03z19
/m/02t1wn	/film/actor/film./film/performance/film	/m/0c5dd
/m/01tv3x2	/music/group_member/membership./music/group_membership/role	/m/028tv0
/m/03_2y	/people/person/place_of_birth	/m/0393g
/m/0f25w9	/food/food/nutrients./food/nutrition_fact/nutrient	/m/0h1sg
/m/02sjgpq	/education/educational_institution/students_graduates./education/education/student	/m/04mhl
/m/09qwmm	/award/award_category/nominees./award/award_nomination/nominated_for	/m/0j3d9tn
/m/03rhqg	/music/record_label/artist	/m/06cc_1
/m/06czyr	/people/person/spouse_s./people/marriage/type_of_union	/m/04ztj
/m/012x1l	/people/person/gender	/m/02zsn
/m/04ljl_l	/award/award_category/nominees./award/award_nomination/nominated_for	/m/0bh8tgs
/m/04dn09n	/award/award_category/winners./award/award_honor/ceremony	/m/026kqs9
/m/02qt02v	/award/award_category/winners./award/award_honor/award_winner	/m/052gzr
/m/011_3s	/award/award_nominee/award_nominations./award/award_nomination/award	/m/0gkvb7
/m/0gdm1	/education/educational_institution/students_graduates./education/education/student	/m/05nn4k
/m/01fh36	/music/genre/artists	/m/01w8n89
/m/06w2sn5	/people/person/gender	/m/05zppz
/m/0b2v79	/film/film/genre	/m/017fp
/m/0257__	/award/award_category/winners./award/award_honor/ceremony	/m/0466p0j
/m/0bby9p5	/film/film/language	/m/02h40lc
/m/0h7pj	/film/actor/film./film/performance/film	/m/04tqtl
/m/02g3v6	/award/award_category/nominees./award/award_nomination/nominated_for	/m/06gb1w
/m/01vwllw	/people/person/profession	/m/02hrh1q
/m/09tcg4	/film/film/release_date_s./film/film_regional_release_date/film_release_region	/m/07dfk
/m/05r4w	/olympics/olympic_participating_country/medals_won./olympics/olympic_medal_honor/medal	/m/02lpp7
/m/0n8_m93	/time/event/instance_of_recurring_event	/m/0g_w
/m/0n85g	/music/record_label/artist	/m/04mn81
/m/094jv	/base/petbreeds/city_with_dogs/top_breeds./base/petbreeds/dog_city_relationship/dog_breed	/m/01_gx_
/m/0198b6	/film/film/release_date_s./film/film_regional_release_date/film_release_region	/m/03rjj
/m/02p3cr5	/music/record_label/artist	/m/017lb_
/m/04ztj	/people/marriage_union_type/unions_of_this_type./people/marriage/location_of_ceremony	/m/0pf5y
/m/02prw4h	/film/film/country	/m/09c7w0
/m/0mdqp	/award/award_winner/awards_won./award/award_honor/award_winner	/m/0738b8
/m/087wc7n	/film/film/release_date_s./film/film_regional_release_date/film_release_region	/m/077qn
/m/02yv6b	/music/genre/artists	/m/01vwyqp
/m/0jzphpx	/award/award_ceremony/awards_presented./award/award_honor/award_winner	/m/016sp_
/m/05q5t0b	/award/award_category/nominees./award/award_nomination/nominated_for	/m/04ddm4
/m/036jp8	/people/person/profession	/m/03gjzk
/m/011yth	/film/film/language	/m/0jzc
/m/01dljr	/location/hud_county_place/place	/m/01dljr
/m/03gyh_z	/people/person/gender	/m/05zppz
/m/06cs95	/tv/tv_program/regular_cast./tv/regular_tv_appearance/actor	/m/0z05l
/m/02g9z1	/award/award_nominee/award_nominations./award/award_nomination/award	/m/0gqyl
/m/02fttd	/film/film/featured_film_locations	/m/02_286
/m/019v9k	/education/educational_degree/people_with_this_degree./education/education/institution	/m/02mg5r
/m/059g4	/base/locations/continents/countries_within	/m/0l3h
/m/0bvhz9	/award/award_ceremony/awards_presented./award/award_honor/award_winner	/m/04sry
/m/02gjrc	/tv/tv_program/regular_cast./tv/regular_tv_appearance/actor	/m/0byfz
/m/0gqwc	/award/award_category/nominees./award/award_nomination/nominated_for	/m/0cvkv5
/m/078sj4	/film/film/other_crew./film/film_crew_gig/film_crew_role	/m/0dxtw
/m/07w4j	/education/educational_institution/students_graduates./education/education/major_field_of_study	/m/04rjg
/m/0ks67	/education/educational_institution/students_graduates./education/education/major_field_of_study	/m/03g3w
/m/084w8	/people/person/spouse_s./people/marriage/type_of_union	/m/04ztj
/m/041rx	/people/ethnicity/people	/m/07h1q
/m/02lkcc	/film/actor/film./film/performance/film	/m/0gfzfj
/m/015p3p	/film/actor/film./film/performance/film	/m/01kjr0
/m/08jyyk	/music/genre/artists	/m/016wvy
/m/015njf	/people/person/nationality	/m/02jx1
/m/01dk00	/award/award_category/winners./award/award_honor/ceremony	/m/013b2h
/m/02_xgp2	/education/educational_degree/people_with_this_degree./education/education/institution	/m/01pxcf
/m/01c9jp	/award/award_category/winners./award/award_honor/ceremony	/m/01mh_q
/m/014mlp	/education/educational_degree/people_with_this_degree./education/education/institution	/m/02rv1w
/m/03lt8g	/people/person/profession	/m/02hrh1q
/m/012x4t	/people/person/profession	/m/0fnpj
/m/019v9k	/education/educational_degree/people_with_this_degree./education/education/student	/m/0d05fv
/m/078sj4	/film/film/other_crew./film/film_crew_gig/film_crew_role	/m/09vw2b7
/m/028tv0	/music/performance_role/regular_performances./music/group_membership/group	/m/013w2r
/m/02z4b_8	/people/person/nationality	/m/02jx1
/m/01mqc_	/award/award_nominee/award_nominations./award/award_nomination/award	/m/04ljl_l
/m/0cq7tx	/award/award_winning_work/awards_won./award/award_honor/honored_for	/m/0glbqt
/m/0237fw	/award/award_nominee/award_nominations./award/award_nomination/award_nominee	/m/02vntj
/m/01xcfy	/people/person/religion	/m/092bf5
/m/08fbnx	/film/film/dubbing_performances./film/dubbing_performance/actor	/m/05v954
/m/01f39b	/film/film/language	/m/02h40lc
/m/0gr0m	/award/award_category/winners./award/award_honor/ceremony	/m/0dth6b
/m/0336mc	/people/person/religion	/m/0c8wxp
/m/060c4	/organization/role/leaders./organization/leadership/organization	/m/0vkl2
/m/076lxv	/film/film_set_designer/film_sets_designed	/m/0kxf1
/m/0333wf	/film/actor/film./film/performance/film	/m/076tw54
/m/0jdx	/location/location/time_zones	/m/02llzg
/m/014gf8	/award/award_nominee/award_nominations./award/award_nomination/award	/m/0cqh46
/m/03fyrh	/olympics/olympic_sport/athletes./olympics/olympic_athlete_affiliation/country	/m/04gzd
/m/0133_p	/music/genre/artists	/m/03vhvp
/m/072x7s	/film/film/release_date_s./film/film_regional_release_date/film_release_distribution_medium	/m/029j_
/m/093h7p	/film/film_distributor/films_distributed./film/film_film_distributor_relationship/film	/m/03kx49
/m/0342h	/music/performance_role/regular_performances./music/group_membership/group	/m/0dm5l
/m/0f4x7	/award/award_category/nominees./award/award_nomination/nominated_for	/m/070fnm
/m/05pyrb	/film/film/dubbing_performances./film/dubbing_performance/actor	/m/0814k3
/m/01xqw	/music/instrument/instrumentalists	/m/01nqfh_
/m/080dyk	/people/person/profession	/m/0gl2ny2
/m/0dvqq	/award/award_nominee/award_nominations./award/award_nomination/award	/m/01d38t
/m/02h7qr	/education/educational_institution/school_type	/m/05jxkf
/m/01fh36	/music/genre/artists	/m/01vrwfv
/m/05qbckf	/film/film/other_crew./film/film_crew_gig/film_crew_role	/m/01vx2h
/m/04gb7	/education/field_of_study/students_majoring./education/education/student	/m/038rzr
/m/0fjfh	/food/food/nutrients./food/nutrition_fact/nutrient	/m/09pbb
/m/016tw3	/film/film_distributor/films_distributed./film/film_film_distributor_relationship/film	/m/07z6xs
/m/0lsw9	/people/person/profession	/m/09jwl
/m/0py9b	/organization/organization/place_founded	/m/0vzm
/m/02zyq6	/people/person/profession	/m/02hrh1q
/m/0j0k	/location/location/contains	/m/06t2t
/m/05fjf	/location/location/contains	/m/0xmlp
/m/0dgpwnk	/film/film/other_crew./film/film_crew_gig/film_crew_role	/m/02r96rf
/m/02c638	/film/film/other_crew./film/film_crew_gig/film_crew_role	/m/0ch6mp2
/m/029q_y	/film/actor/film./film/performance/film	/m/06z8s_
/m/039xcr	/people/person/gender	/m/05zppz
/m/0gxtknx	/film/film/other_crew./film/film_crew_gig/film_crew_role	/m/02r96rf
/m/05qd_	/film/film_distributor/films_distributed./film/film_film_distributor_relationship/film	/m/06bc59
/m/01hb6v	/people/deceased_person/place_of_death	/m/03l2n
/m/02ljhg	/film/film/genre	/m/02kdv5l
/m/09xw2	/music/genre/parent_genre	/m/03_d0
/m/0dlngsd	/film/film/release_date_s./film/film_regional_release_date/film_release_region	/m/06bnz
/m/02r2j8	/film/film/music	/m/089kpp
/m/0j47s	/base/schemastaging/organization_extra/phone_number./base/schemastaging/phone_sandbox/contact_category	/m/014dgf
/m/0194d	/olympics/olympic_sport/athletes./olympics/olympic_athlete_affiliation/country	/m/03spz
/m/03m_k0	/people/person/profession	/m/01d_h8
/m/0dlngsd	/film/film/release_date_s./film/film_regional_release_date/film_release_region	/m/01crd5
/m/08720	/film/film/release_date_s./film/film_regional_release_date/film_release_region	/m/0f8l9c
/m/0652ty	/people/person/profession	/m/02jknp
/m/0cqt90	/people/person/profession	/m/012t_z
/m/027r7k	/film/film/country	/m/0d060g
/m/02ppm4q	/award/award_category/nominees./award/award_nomination/nominated_for	/m/0y_pg
/m/0jkhr	/education/university/fraternities_and_sororities	/m/0325pb
/m/01j6mff	/people/person/nationality	/m/09c7w0
/m/01_sz1	/music/genre/parent_genre	/m/059kh
/m/01352_	/base/x2010fifaworldcupsouthafrica/world_cup_squad/current_world_cup_squad./base/x2010fifaworldcupsouthafrica/current_world_cup_squad/current_club	/m/06l22
/m/02qvdc	/sports/sports_position/players./sports/sports_team_roster/team	/m/0hm2b
/m/020hh3	/common/topic/webpage./common/webpage/category	/m/08mbj5d
/m/04kxsb	/award/award_category/winners./award/award_honor/award_winner	/m/09fb5
/m/016cyt	/music/genre/parent_genre	/m/019z2l
/m/048_p	/award/award_nominee/award_nominations./award/award_nomination/award	/m/02664f
/m/0c0zq	/award/award_winning_work/awards_won./award/award_honor/award	/m/027b9j5
/m/01w23w	/people/person/place_of_birth	/m/03l2n
/m/01fwj8	/film/actor/film./film/performance/film	/m/035xwd
/m/04qw17	/award/award_winning_work/awards_won./award/award_honor/award	/m/094qd5
/m/02x3y41	/film/film/other_crew./film/film_crew_gig/film_crew_role	/m/01vx2h
/m/01flzb	/music/genre/parent_genre	/m/02mscn
/m/039c26	/common/topic/webpage./common/webpage/category	/m/08mbj5d
/m/02swsm	/music/record_label/artist	/m/02wb6yq
/m/01nzz8	/award/award_nominee/award_nominations./award/award_nomination/award	/m/09sb52
/m/0181dw	/music/record_label/artist	/m/03xhj6
/m/02vwckw	/people/person/gender	/m/05zppz
/m/0gmcwlb	/film/film/other_crew./film/film_crew_gig/film_crew_role	/m/0ch6mp2
/m/02x3y41	/film/film/release_date_s./film/film_regional_release_date/film_release_region	/m/09c7w0
/m/05cx7x	/people/person/gender	/m/05zppz
/m/03wdsbz	/people/person/profession	/m/02ynfr
/m/0bdjd	/film/film/release_date_s./film/film_regional_release_date/film_release_region	/m/03gj2
/m/0gj8t_b	/film/film/genre	/m/05p553
/m/057xs89	/award/award_category/nominees./award/award_nomination/nominated_for	/m/01l_pn
/m/03j24kf	/film/person_or_entity_appearing_in_film/films./film/personal_film_appearance/type_of_appearance	/m/01jdpf
/m/03v1jf	/film/actor/film./film/performance/film	/m/03ydlnj
/m/01p7b6b	/people/person/nationality	/m/09c7w0
/m/02tqkf	/people/person/profession	/m/0np9r
/m/0bpm4yw	/film/film/release_date_s./film/film_regional_release_date/film_release_region	/m/0k6nt
/m/0gr51	/award/award_category/nominees./award/award_nomination/nominated_for	/m/0gvvm6l
/m/031v3p	/award/award_nominee/award_nominations./award/award_nomination/award_nominee	/m/0443xn
/m/02rdxsh	/award/award_category/nominees./award/award_nomination/nominated_for	/m/03pc89
/m/064t9	/music/genre/artists	/m/01vvyfh
/m/05p3738	/film/film/other_crew./film/film_crew_gig/film_crew_role	/m/01vx2h
/m/047m_w	/tv/tv_program/languages	/m/02h40lc
/m/01n6r0	/education/educational_institution/students_graduates./education/education/major_field_of_study	/m/06274w
/m/01wk3c	/film/actor/film./film/performance/film	/m/025ts_z
/m/0352gk	/education/educational_institution/school_type	/m/0bpgx
/m/01kt17	/award/award_nominee/award_nominations./award/award_nomination/award	/m/0bfvd4
/m/01gf5h	/people/person/gender	/m/05zppz
/m/01_3rn	/base/culturalevent/event/entity_involved	/m/0j5b8
/m/02ctc6	/film/film/genre	/m/04xvh5
/m/08959	/people/deceased_person/place_of_death	/m/0rh6k
/m/049468	/people/person/gender	/m/02zsn
/m/0ffgh	/people/person/languages	/m/02h40lc
/m/01wbg84	/people/person/profession	/m/02jknp
/m/0fjyzt	/award/award_winning_work/awards_won./award/award_honor/award_winner	/m/016yvw
/m/01x6v6	/award/award_nominee/award_nominations./award/award_nomination/award	/m/0l8z1
/m/09c7w0	/location/country/second_level_divisions	/m/0p07l
/m/015j7	/user/tsegaran/random/taxonomy_subject/entry./user/tsegaran/random/taxonomy_entry/taxonomy	/m/04n6k
/m/063g7l	/people/person/gender	/m/05zppz
/m/07y8l9	/people/person/nationality	/m/09c7w0
/m/0fj52s	/food/food/nutrients./food/nutrition_fact/nutrient	/m/025sf8g
/m/06m61	/people/person/profession	/m/09jwl
/m/0q9kd	/film/actor/film./film/performance/film	/m/09ps01
/m/059kh	/music/genre/artists	/m/016t0h
/m/0320jz	/award/award_nominee/award_nominations./award/award_nomination/award	/m/05p09zm
/m/01h7xx	/government/legislative_session/members./government/government_position_held/district_represented	/m/04tgp
/m/02896	/sports/professional_sports_team/draft_picks./sports/sports_league_draft_pick/school	/m/01fsv9
/m/058m5m4	/award/award_ceremony/awards_presented./award/award_honor/award_winner	/m/013pk3
/m/0cwx_	/organization/organization_member/member_of./organization/organization_membership/organization	/m/034h1h
/m/0fx2s	/film/film_subject/films	/m/0f4vx
/m/01c9jp	/award/award_category/winners./award/award_honor/ceremony	/m/056878
/m/02pk6x	/people/person/nationality	/m/059j2
/m/0fms83	/award/award_category/nominees./award/award_nomination/nominated_for	/m/06823p
/m/02vx4	/sports/sport/pro_athletes./sports/pro_sports_played/athlete	/m/02v_4xv
/m/037lyl	/people/person/gender	/m/05zppz
/m/01kf4tt	/film/film/genre	/m/0bkbm
/m/0b66qd	/people/person/spouse_s./people/marriage/type_of_union	/m/04ztj
/m/029ghl	/people/person/languages	/m/02h40lc
/m/02l48d	/award/ranked_item/appears_in_ranked_lists./award/ranking/list	/m/04k4rt
/m/09v7wsg	/award/award_category/nominees./award/award_nomination/nominated_for	/m/01rf57
/m/024tkd	/government/legislative_session/members./government/government_position_held/district_represented	/m/0824r
/m/04gknr	/film/film/country	/m/0d060g
/m/06bw5	/education/educational_institution/school_type	/m/04qbv
/m/013q07	/film/film/other_crew./film/film_crew_gig/film_crew_role	/m/09vw2b7
/m/01kf5lf	/film/film/prequel	/m/025twgt
/m/09ksp	/location/location/adjoin_s./location/adjoining_relationship/adjoins	/m/09krp
/m/03_6y	/people/person/religion	/m/0c8wxp
/m/02qy3py	/people/person/languages	/m/0999q
/m/01kv4mb	/common/topic/webpage./common/webpage/category	/m/08mbj5d
/m/0136pk	/people/person/profession	/m/09jwl
/m/01c58j	/influence/influence_node/influenced_by	/m/081nh
/m/0227tr	/people/person/nationality	/m/09c7w0
/m/0pqzh	/people/person/profession	/m/03gjzk
/m/0pspl	/location/location/time_zones	/m/02hcv8
/m/01s7z0	/people/person/religion	/m/0c8wxp
/m/067ghz	/film/film/genre	/m/06n90
/m/0gz_	/people/person/gender	/m/05zppz
/m/08wjc1	/organization/organization/headquarters./location/mailing_address/state_province_region	/m/01n7q
/m/03nm_fh	/film/film/release_date_s./film/film_regional_release_date/film_release_region	/m/06mzp
/m/03qjg	/music/instrument/instrumentalists	/m/01t110
/m/03k7bd	/award/award_nominee/award_nominations./award/award_nomination/award_nominee	/m/05zbm4
/m/026ssfj	/common/topic/webpage./common/webpage/category	/m/08mbj5d
/m/04kqk	/organization/organization/headquarters./location/mailing_address/country	/m/09c7w0
/m/06ztvyx	/film/film/genre	/m/05p553
/m/0dscrwf	/film/film/release_date_s./film/film_regional_release_date/film_release_region	/m/06t2t
/m/06zn2v2	/film/film/release_date_s./film/film_regional_release_date/film_release_distribution_medium	/m/029j_
/m/05kr_	/location/location/contains	/m/018n1k
/m/042gr4	/people/person/gender	/m/02zsn
/m/05szp	/people/person/gender	/m/02zsn
/m/019n9w	/common/topic/webpage./common/webpage/category	/m/08mbj5d
/m/042v_gx	/music/performance_role/regular_performances./music/group_membership/group	/m/02vnpv
/m/04g3p5	/people/person/profession	/m/02krf9
/m/01xg_w	/award/award_nominee/award_nominations./award/award_nomination/award	/m/05pcn59
/m/061681	/film/film/featured_film_locations	/m/0rh6k
/m/0j0k	/base/locations/continents/countries_within	/m/06t2t
/m/0661ql3	/film/film/release_date_s./film/film_regional_release_date/film_release_region	/m/02k54
/m/0716t2	/people/person/nationality	/m/09c7w0
/m/02rdxsh	/award/award_category/nominees./award/award_nomination/nominated_for	/m/0g9zljd
/m/0hr3c8y	/award/award_ceremony/awards_presented./award/award_honor/award_winner	/m/0fx0mw
/m/08jyyk	/music/genre/artists	/m/01516r
/m/024fz9	/award/award_category/winners./award/award_honor/award_winner	/m/01wj92r
/m/06thjt	/education/educational_institution/students_graduates./education/education/student	/m/041mt
/m/011lvx	/music/artist/track_contributions./music/track_contribution/role	/m/05842k
/m/03knl	/people/person/nationality	/m/09c7w0
/m/01jr4j	/film/film/language	/m/064_8sq
/m/08j7lh	/film/film/release_date_s./film/film_regional_release_date/film_release_region	/m/07ssc
/m/01jrvr6	/people/person/profession	/m/0nbcg
/m/0278rq7	/business/business_operation/industry	/m/02vxn
/m/04jhp	/award/ranked_item/appears_in_ranked_lists./award/ranking/list	/m/09g7thr
/m/063y_ky	/award/award_category/nominees./award/award_nomination/nominated_for	/m/0ds35l9
/m/0d05w3	/organization/organization_member/member_of./organization/organization_membership/organization	/m/02vk52z
/m/02htv6	/education/educational_institution/school_type	/m/01y64
/m/0345h	/location/location/contains	/m/0577d
/m/0b60sq	/film/film/dubbing_performances./film/dubbing_performance/actor	/m/03k545
/m/0gqwc	/award/award_category/winners./award/award_honor/ceremony	/m/02yv_b
/m/06688p	/people/person/profession	/m/015cjr
/m/013yq	/travel/travel_destination/climate./travel/travel_destination_monthly_climate/month	/m/05lf_
/m/0gvvf4j	/film/film/release_date_s./film/film_regional_release_date/film_release_distribution_medium	/m/07z4p
/m/064t9	/music/genre/artists	/m/013w8y
/m/048yqf	/film/film/produced_by	/m/04pqqb
/m/032qgs	/people/person/profession	/m/016z4k
/m/016tt2	/film/film_distributor/films_distributed./film/film_film_distributor_relationship/film	/m/014kq6
/m/02r0st6	/people/person/nationality	/m/09c7w0
/m/01vs5c	/education/educational_institution/students_graduates./education/education/student	/m/01963w
/m/055vr	/location/location/contains	/m/02c98m
/m/0bqxw	/organization/organization_member/member_of./organization/organization_membership/organization	/m/034h1h
/m/071vr	/location/location/contains	/m/015zxh
/m/0c0tzp	/people/deceased_person/place_of_death	/m/030qb3t
/m/030nwm	/location/location/time_zones	/m/03bdv
/m/01bh6y	/award/award_nominee/award_nominations./award/award_nomination/award_nominee	/m/030znt
/m/0chghy	/base/aareas/schema/administrative_area/administrative_parent	/m/02j71
/m/0jmj7	/sports/professional_sports_team/draft_picks./sports/sports_league_draft_pick/school	/m/07tds
/m/09qljs	/film/film/genre	/m/01q03
/m/042kg	/people/person/employment_history./business/employment_tenure/company	/m/0bqxw
/m/01snm	/location/hud_foreclosure_area/estimated_number_of_mortgages./measurement_unit/dated_integer/source	/m/0jbk9
/m/0342h	/music/instrument/instrumentalists	/m/0pz91
/m/08qnnv	/education/educational_institution/students_graduates./education/education/major_field_of_study	/m/02jfc
/m/019v9k	/education/educational_degree/people_with_this_degree./education/education/institution	/m/02w2bc
/m/0gs96	/award/award_category/nominees./award/award_nomination/nominated_for	/m/015x74
/m/0fpmrm3	/film/film/genre	/m/07s9rl0
/m/04dn09n	/award/award_category/nominees./award/award_nomination/nominated_for	/m/0p7qm
/m/0fphf3v	/film/film/release_date_s./film/film_regional_release_date/film_release_region	/m/0d060g
/m/0gy6z9	/people/person/gender	/m/05zppz
/m/0dgst_d	/film/film/production_companies	/m/0283xx2
/m/026kqs9	/award/award_ceremony/awards_presented./award/award_honor/award_winner	/m/01vttb9
/m/04hwbq	/film/film/release_date_s./film/film_regional_release_date/film_release_region	/m/07twz
/m/0crc2cp	/film/film/release_date_s./film/film_regional_release_date/film_release_region	/m/05b4w
/m/06by7	/music/genre/artists	/m/0gr69
/m/06pjs	/people/person/profession	/m/02jknp
/m/01900g	/people/person/places_lived./people/place_lived/location	/m/030qb3t
/m/0gq_v	/award/award_category/nominees./award/award_nomination/nominated_for	/m/03y0pn
/m/079kdz	/award/award_nominee/award_nominations./award/award_nomination/award	/m/0fbtbt
/m/0289q	/sports/professional_sports_team/draft_picks./sports/sports_league_draft_pick/school	/m/01pq4w
/m/02_340	/tv/tv_producer/programs_produced./tv/tv_producer_term/producer_type	/m/0ckd1
/m/08xvpn	/film/film/production_companies	/m/030_1_
/m/02ddqh	/award/award_category/winners./award/award_honor/ceremony	/m/05pd94v
/m/02krdz	/film/film/genre	/m/06qm3
/m/03lty	/music/genre/artists	/m/01dpts
/m/0cx7f	/music/genre/artists	/m/01w9mnm
/m/01rs5p	/film/actor/film./film/performance/film	/m/09sr0
/m/031hcx	/film/film/other_crew./film/film_crew_gig/film_crew_role	/m/0ch6mp2
/m/01n951	/education/educational_institution/students_graduates./education/education/major_field_of_study	/m/04gb7
/m/01zkxv	/award/award_nominee/award_nominations./award/award_nomination/award	/m/02662b
/m/0hz6mv2	/film/film/language	/m/02h40lc
/m/012yc	/music/genre/artists	/m/0137g1
/m/067ghz	/film/film/release_date_s./film/film_regional_release_date/film_release_region	/m/07ylj
/m/03_wm6	/film/film/language	/m/04306rv
/m/0342h	/music/performance_role/regular_performances./music/group_membership/group	/m/05xq9
/m/0yxl	/people/person/profession	/m/0cbd2
/m/09k0h5	/business/business_operation/industry	/m/01mw1
/m/05148p4	/music/instrument/instrumentalists	/m/0150t6
/m/0cbvg	/military/military_conflict/combatants./military/military_combatant_group/combatants	/m/07ssc
/m/0gy2y8r	/film/film/language	/m/02h40lc
/m/0br1w	/people/person/profession	/m/0196pc
/m/03hr1p	/olympics/olympic_sport/athletes./olympics/olympic_athlete_affiliation/olympics	/m/0kbws
/m/02_h0	/film/film_subject/films	/m/01gvts
/m/01p4r3	/people/person/nationality	/m/09c7w0
/m/03gyvwg	/film/film/genre	/m/0jxy
/m/0gtt5fb	/film/film/release_date_s./film/film_regional_release_date/film_release_region	/m/06t2t
/m/0gmd3k7	/film/film/release_date_s./film/film_regional_release_date/film_release_region	/m/03gj2
/m/0_92w	/film/film/release_date_s./film/film_regional_release_date/film_release_region	/m/059j2
/m/03twd6	/film/film/release_date_s./film/film_regional_release_date/film_release_region	/m/016wzw
/m/03fyrh	/olympics/olympic_sport/athletes./olympics/olympic_athlete_affiliation/country	/m/03rjj
/m/03rbzn	/olympics/olympic_sport/athletes./olympics/olympic_athlete_affiliation/country	/m/0jgd
/m/01718w	/film/film/language	/m/06nm1
/m/05fjf	/location/location/contains	/m/0xn5b
/m/09tcg4	/film/film/release_date_s./film/film_regional_release_date/film_release_region	/m/0h7x
/m/02vy5j	/people/person/nationality	/m/09c7w0
/m/04f52jw	/film/film/release_date_s./film/film_regional_release_date/film_release_region	/m/0154j
/m/0mbw0	/award/award_nominee/award_nominations./award/award_nomination/award	/m/019bnn
/m/02hsq3m	/award/award_category/nominees./award/award_nomination/nominated_for	/m/08gsvw
/m/0b7t3p	/award/award_nominee/award_nominations./award/award_nomination/award	/m/0cjyzs
/m/0c_gcr	/people/person/place_of_birth	/m/0nc7s
/m/0jmjr	/sports/professional_sports_team/draft_picks./sports/sports_league_draft_pick/draft	/m/0f4vx0
/m/01hpnh	/location/location/contains	/m/01_q7h
/m/0bbz66j	/people/ethnicity/people	/m/02404v
/m/03nx8mj	/film/film/language	/m/0cjk9
/m/0217m9	/education/educational_institution/students_graduates./education/education/student	/m/031x_3
/m/03lgg	/film/actor/film./film/performance/film	/m/01d259
/m/06by7	/music/genre/artists	/m/01wx756
/m/083wr9	/film/actor/film./film/performance/film	/m/02rn00y
/m/03_d0	/music/genre/artists	/m/0pyg6
/m/014488	/award/award_nominee/award_nominations./award/award_nomination/award_nominee	/m/03_6y
/m/01bn3l	/award/award_winning_work/awards_won./award/award_honor/award_winner	/m/04vlh5
/m/087wc7n	/film/film/release_date_s./film/film_regional_release_date/film_release_region	/m/03rjj
/m/0ymdn	/education/educational_institution/students_graduates./education/education/major_field_of_study	/m/03lrls
/m/04nm0n0	/film/film/release_date_s./film/film_regional_release_date/film_release_region	/m/0ctw_b
/m/0l6ny	/time/event/locations	/m/030qb3t
/m/011k1h	/music/record_label/artist	/m/0p76z
/m/01c99j	/award/award_category/nominees./award/award_nomination/nominated_for	/m/02vnmc9
/m/01tsbmv	/award/award_nominee/award_nominations./award/award_nomination/award	/m/08_vwq
/m/01ww2fs	/people/person/profession	/m/039v1
/m/016t_3	/education/educational_degree/people_with_this_degree./education/education/student	/m/07k2p6
/m/09r94m	/film/film/estimated_budget./measurement_unit/dated_money_value/currency	/m/09nqf
/m/029d_	/base/schemastaging/organization_extra/phone_number./base/schemastaging/phone_sandbox/contact_category	/m/03w5xm
/m/0gydcp7	/film/film/release_date_s./film/film_regional_release_date/film_release_region	/m/047yc
/m/07d3z7	/people/person/profession	/m/02hrh1q
/m/018vs	/music/performance_role/regular_performances./music/group_membership/group	/m/02r1tx7
/m/0fpv_3_	/film/film/release_date_s./film/film_regional_release_date/film_release_region	/m/0jgd
/m/0879bpq	/film/film/release_date_s./film/film_regional_release_date/film_release_region	/m/03_3d
/m/02bkg	/olympics/olympic_sport/athletes./olympics/olympic_athlete_affiliation/country	/m/05vz3zq
/m/02vkdwz	/sports/sports_position/players./sports/sports_team_roster/team	/m/02px_23
/m/01vw_dv	/people/person/spouse_s./people/marriage/type_of_union	/m/04ztj
/m/03j0d	/people/person/nationality	/m/09c7w0
/m/04rzd	/music/instrument/instrumentalists	/m/01s21dg
/m/0c6vcj	/award/award_ceremony/awards_presented./award/award_honor/award_winner	/m/0dky9n
/m/04pnx	/location/location/contains	/m/01p8s
/m/0557q	/music/genre/artists	/m/01ldw4
/m/017s11	/organization/organization/headquarters./location/mailing_address/citytown	/m/0r04p
/m/0glt670	/music/genre/artists	/m/06s7rd
/m/027pfg	/film/film/release_date_s./film/film_regional_release_date/film_release_region	/m/03spz
/m/01dfb6	/base/schemastaging/organization_extra/phone_number./base/schemastaging/phone_sandbox/contact_category	/m/03w5xm
/m/02xwq9	/people/person/spouse_s./people/marriage/type_of_union	/m/04ztj
/m/0fphgb	/film/film/other_crew./film/film_crew_gig/film_crew_role	/m/0ch6mp2
/m/0j1z8	/location/statistical_region/places_exported_to./location/imports_and_exports/exported_to	/m/06tw8
/m/02ch1w	/people/person/profession	/m/02hrh1q
/m/06c62	/travel/travel_destination/climate./travel/travel_destination_monthly_climate/month	/m/040fv
/m/011j5x	/music/genre/artists	/m/01323p
/m/0gtt5fb	/film/film/release_date_s./film/film_regional_release_date/film_release_region	/m/03_3d
/m/01_d4	/travel/travel_destination/climate./travel/travel_destination_monthly_climate/month	/m/028kb
/m/083skw	/award/award_winning_work/awards_won./award/award_honor/award	/m/0gr0m
/m/053y0s	/people/person/profession	/m/0nbcg
/m/0n5hh	/location/statistical_region/rent50_2./measurement_unit/dated_money_value/currency	/m/09nqf
/m/01g_bs	/music/genre/artists	/m/0k60
/m/041pnt	/common/topic/webpage./common/webpage/category	/m/08mbj5d
/m/0581vn8	/film/film/featured_film_locations	/m/0g284
[truncated: 15,535 more rows]
