# Supplementary material for: ShallowBKGC: a BERT-enhanced shallow neural network model for knowledge graph completion
Source: PeerJ Comput Sci. 2024 May 15;10:e2058. doi: 10.7717/peerj-cs.2058 (PMC11157588; doi:10.7717/peerj-cs.2058)
Supplement: Supplemental Information 6 [file peerj-cs-10-2058-s006.txt]

00260881	_hypernym	00260622
01332730	_derivationally_related_form	03122748
06066555	_derivationally_related_form	00645415
09322930	_instance_hypernym	09360122
07193596	_derivationally_related_form	00784342
01768969	_derivationally_related_form	02636811
01455754	_hypernym	01974062
07554856	_hypernym	07553301
00057306	_hypernym	00056912
10341660	_derivationally_related_form	02661252
13219258	_hypernym	13167078
01698271	_also_see	01754576
10499355	_hypernym	10083823
02103406	_hypernym	02084071
07190941	_hypernym	07185325
12090318	_member_meronym	12093769
12213635	_member_meronym	12214245
02651424	_derivationally_related_form	02672371
10668450	_hypernym	10525134
01837746	_hypernym	01342529
04692908	_derivationally_related_form	01259005
00848169	_derivationally_related_form	06719579
10483138	_derivationally_related_form	00968211
03631445	_derivationally_related_form	01521603
08135342	_hypernym	08123167
12219065	_hypernym	13112664
00257269	_hypernym	00230746
04216634	_derivationally_related_form	01460029
07306252	_derivationally_related_form	01810447
02261757	_hypernym	02261419
08730550	_member_meronym	09733899
04085873	_derivationally_related_form	01271658
04337740	_derivationally_related_form	01410223
03522863	_hypernym	03091374
01781478	_derivationally_related_form	04826771
12418065	_hypernym	11561228
05034989	_synset_domain_topic_of	06037666
09617161	_derivationally_related_form	06694149
12319687	_member_meronym	12321077
09809749	_hypernym	10317007
11647131	_hypernym	11554175
12493208	_has_part	12493426
12526178	_hypernym	12205694
01634424	_hypernym	01634142
00692329	_hypernym	00690614
02282082	_derivationally_related_form	04388743
00561714	_hypernym	01157517
06329313	_derivationally_related_form	00060477
10065066	_derivationally_related_form	06159473
13425637	_derivationally_related_form	00524299
02519183	_hypernym	02518161
00729108	_derivationally_related_form	00602805
06718862	_member_of_domain_usage	09716439
12108742	_hypernym	11744859
00845909	_derivationally_related_form	10009671
07439284	_derivationally_related_form	01901783
09275473	_has_part	09012297
03619396	_derivationally_related_form	02339413
00226566	_derivationally_related_form	00374224
07762244	_hypernym	07705931
08969798	_instance_hypernym	08524735
01024190	_derivationally_related_form	06333653
09959387	_hypernym	09774783
12191587	_hypernym	13109733
07047804	_synset_domain_topic_of	07020895
13820655	_hypernym	13819207
08929922	_member_of_domain_region	13753430
00452512	_also_see	01695567
03376595	_has_part	04119892
13624873	_hypernym	13616054
10640620	_derivationally_related_form	01428853
00680485	_derivationally_related_form	06211078
10688356	_derivationally_related_form	06248968
09795124	_hypernym	09875786
09754051	_derivationally_related_form	00245289
06162979	_hypernym	05726596
04560113	_hypernym	04388743
01456463	_derivationally_related_form	03044934
07933799	_hypernym	07933274
13477023	_derivationally_related_form	00545557
12545232	_hypernym	13118707
14323683	_derivationally_related_form	02121511
02349212	_derivationally_related_form	13929852
00242003	_derivationally_related_form	00346537
01146039	_hypernym	01145359
02497824	_derivationally_related_form	01185611
03813704	_synset_domain_topic_of	08199025
04060647	_derivationally_related_form	02107248
15101586	_derivationally_related_form	02761685
06158185	_hypernym	06153846
10512562	_derivationally_related_form	01098452
12834408	_member_meronym	12834671
12850718	_hypernym	11579418
00244625	_derivationally_related_form	03087366
03003928	_derivationally_related_form	08703454
00268112	_hypernym	00267522
07825972	_hypernym	07810907
09189411	_has_part	08759420
03955296	_derivationally_related_form	01249490
08081403	_hypernym	08208560
01718867	_also_see	00612114
01684899	_derivationally_related_form	00936620
00820976	_hypernym	01015244
00689729	_hypernym	00671351
10056103	_derivationally_related_form	00164816
07414922	_derivationally_related_form	02248465
00082563	_synset_domain_topic_of	00612160
07803545	_hypernym	07802417
00634472	_derivationally_related_form	05651680
06488880	_hypernym	06481320
00972621	_hypernym	00955060
00631391	_also_see	01878466
02461014	_member_meronym	02461128
06150633	_hypernym	06149484
04764412	_hypernym	04723816
07139151	_hypernym	07172756
14659211	_synset_domain_topic_of	02691156
02062212	_derivationally_related_form	00290276
02469588	_hypernym	01342529
04191150	_hypernym	04521987
00438495	_hypernym	00126264
00613973	_synset_domain_topic_of	06182144
07117472	_hypernym	07115914
01783571	_member_meronym	01783706
04792357	_derivationally_related_form	00051045
11915214	_hypernym	11669921
15165289	_hypernym	15113229
00939277	_derivationally_related_form	06743362
01182654	_derivationally_related_form	02582042
10987358	_instance_hypernym	10043643
08806897	_member_meronym	09716933
01049266	_derivationally_related_form	02158896
00829170	_hypernym	00828990
02423465	_hypernym	01864707
09279458	_hypernym	00002684
06333653	_hypernym	06284225
00455348	_derivationally_related_form	00230276
08900535	_has_part	09303647
00628491	_derivationally_related_form	05786372
02444662	_derivationally_related_form	13994806
11873396	_hypernym	11575425
14720238	_hypernym	14716997
00430140	_hypernym	00747029
12145802	_hypernym	11556857
08656590	_synset_domain_topic_of	08191701
02116980	_hypernym	02116118
05551318	_synset_domain_topic_of	00015388
12508936	_hypernym	11585340
01769902	_derivationally_related_form	01282014
02198332	_hypernym	01759182
01014609	_hypernym	01013367
00595146	_hypernym	00586262
13345286	_hypernym	13344804
00803394	_derivationally_related_form	00246217
13651804	_hypernym	13603305
04063373	_derivationally_related_form	00998399
00509846	_hypernym	00428000
02460483	_hypernym	02649830
00094460	_derivationally_related_form	00041899
03022406	_hypernym	14620895
03599761	_hypernym	04007894
05768806	_derivationally_related_form	01637633
00594146	_derivationally_related_form	00892861
00833199	_hypernym	00831651
02026785	_derivationally_related_form	05115804
14175579	_hypernym	14133159
01041762	_derivationally_related_form	05978623
10777299	_derivationally_related_form	00915830
10118382	_derivationally_related_form	00605310
01532329	_hypernym	01531998
01158064	_derivationally_related_form	01098452
09918248	_hypernym	10373998
15267536	_hypernym	15266911
14493426	_hypernym	14493145
00946499	_derivationally_related_form	00257269
02034300	_hypernym	01907258
03045074	_derivationally_related_form	01456463
02926044	_hypernym	03771443
02038617	_hypernym	01504437
07121361	_derivationally_related_form	00914634
02121234	_member_meronym	02124623
07921615	_hypernym	07921455
01912893	_derivationally_related_form	04545471
10153155	_hypernym	09867956
08236621	_hypernym	08236438
05484573	_hypernym	05329735
09381242	_hypernym	09416076
14023491	_derivationally_related_form	09793495
00622384	_derivationally_related_form	07510495
02679899	_derivationally_related_form	14578940
00562882	_derivationally_related_form	13498828
00400883	_derivationally_related_form	07357679
01107254	_hypernym	01105639
05045208	_hypernym	05044822
03110322	_derivationally_related_form	00002325
00449692	_derivationally_related_form	00395797
05623628	_hypernym	05623181
00303495	_hypernym	00302394
01778212	_derivationally_related_form	04760771
00931555	_also_see	00604617
00284669	_derivationally_related_form	03789603
00338821	_hypernym	00939628
03285912	_derivationally_related_form	01580467
01589363	_derivationally_related_form	13911872
01121855	_hypernym	01120448
06600684	_derivationally_related_form	00780575
05301908	_has_part	05305806
01610758	_member_meronym	01610955
07416441	_hypernym	07296428
00813978	_hypernym	00943563
01610463	_derivationally_related_form	00708017
09726970	_hypernym	09726621
09968845	_hypernym	09774266
00996102	_derivationally_related_form	06428792
01732244	_hypernym	01727646
09989290	_hypernym	10787470
13044149	_hypernym	11592146
04105893	_has_part	04546855
02423589	_hypernym	02423022
10421470	_derivationally_related_form	06055300
05681117	_has_part	05768553
01672607	_also_see	00485711
01239619	_hypernym	01236164
05718935	_hypernym	05718254
08913434	_has_part	08919241
02677097	_derivationally_related_form	13793504
03399047	_hypernym	04161358
10129825	_derivationally_related_form	15147330
11766609	_member_meronym	11769483
00263231	_derivationally_related_form	13894434
01725712	_also_see	01256332
00024814	_derivationally_related_form	00401783
11439031	_has_part	11429968
02317970	_derivationally_related_form	01150467
00340192	_derivationally_related_form	02049696
00900070	_hypernym	00899927
15256915	_has_part	15255641
10426454	_hypernym	10264437
00200397	_derivationally_related_form	10513120
09773962	_derivationally_related_form	00976653
10986437	_instance_hypernym	09765278
02480923	_derivationally_related_form	04811126
04631298	_hypernym	00024264
00318035	_hypernym	00317207
09887034	_derivationally_related_form	00637259
00040928	_derivationally_related_form	03714235
00588221	_derivationally_related_form	00532892
04490091	_has_part	04294614
00772026	_hypernym	00770270
06142412	_hypernym	06142118
09257949	_derivationally_related_form	01207951
00260648	_derivationally_related_form	00266806
10408552	_hypernym	10547145
02431976	_hypernym	02430045
06663940	_hypernym	06652242
00589624	_derivationally_related_form	07538965
04713428	_derivationally_related_form	02657219
00134099	_derivationally_related_form	01414088
11412993	_synset_domain_topic_of	06148148
01524885	_member_meronym	01591490
07248653	_derivationally_related_form	02302817
12574727	_member_meronym	12574866
09407043	_derivationally_related_form	00025654
00387897	_derivationally_related_form	01259005
00651759	_hypernym	00650353
06449735	_hypernym	06544142
05042871	_derivationally_related_form	02523275
07206887	_synset_domain_topic_of	06163751
02475261	_hypernym	00803325
11813830	_hypernym	11573660
00523436	_derivationally_related_form	04951186
01309991	_derivationally_related_form	04880830
14554853	_hypernym	14552802
02609203	_verb_group	02608347
01396170	_hypernym	01388130
04755218	_hypernym	04754862
09043052	_has_part	09330913
00577068	_derivationally_related_form	01525666
09911570	_derivationally_related_form	01037303
04780605	_derivationally_related_form	01627965
00935940	_derivationally_related_form	10029269
04039848	_has_part	04564413
06743362	_hypernym	06738281
06672752	_hypernym	06672297
08570758	_has_part	08571275
11192067	_instance_hypernym	09974648
11658104	_member_meronym	11658331
08511970	_derivationally_related_form	02337699
02644035	_derivationally_related_form	01259034
02612982	_member_meronym	02613181
11838413	_hypernym	11672400
05943300	_derivationally_related_form	02858231
01245490	_derivationally_related_form	15042542
00678282	_derivationally_related_form	01144355
01566888	_member_meronym	01569713
11700401	_member_meronym	11700676
10434725	_derivationally_related_form	01641914
01835496	_also_see	00781000
00653449	_derivationally_related_form	05779116
05284132	_hypernym	05546040
11033358	_instance_hypernym	10020890
02569130	_derivationally_related_form	04890112
11735822	_member_meronym	11735977
02401661	_hypernym	01864707
00461402	_synset_domain_topic_of	08199025
01785392	_member_meronym	01785532
13071029	_hypernym	11592146
01026975	_derivationally_related_form	00798245
00763399	_derivationally_related_form	07177924
09632518	_hypernym	00007846
13194572	_hypernym	11545714
02726305	_hypernym	03546340
09826821	_hypernym	10024119
00618682	_derivationally_related_form	05840188
08949093	_has_part	08951957
09917214	_hypernym	10317007
12495509	_hypernym	11585340
09444100	_hypernym	09239740
01029114	_derivationally_related_form	00860620
00503982	_also_see	00889831
07527817	_derivationally_related_form	01813668
10407552	_hypernym	10770059
00375071	_derivationally_related_form	00236999
01047937	_derivationally_related_form	00168588
01822423	_member_meronym	01825009
08766988	_member_of_domain_region	07491591
06373747	_derivationally_related_form	02526934
12335664	_hypernym	12334891
00042757	_derivationally_related_form	01848718
02744977	_derivationally_related_form	00795785
02037090	_derivationally_related_form	13889602
02562315	_hypernym	02554730
07543288	_derivationally_related_form	01775164
07143624	_derivationally_related_form	00876665
07295047	_derivationally_related_form	00344174
07335917	_derivationally_related_form	00421691
02747667	_derivationally_related_form	00549106
05698791	_derivationally_related_form	00687926
15152261	_derivationally_related_form	01471954
01027662	_synset_domain_topic_of	15253139
00935827	_hypernym	00933821
00734587	_hypernym	00734054
13230662	_hypernym	11545714
03739327	_hypernym	03828465
12739072	_hypernym	11575425
08207672	_hypernym	08207209
10180178	_hypernym	10389398
02367678	_hypernym	01864707
07075172	_member_of_domain_usage	07907037
01922576	_hypernym	01921964
02531422	_also_see	01076793
09050244	_member_meronym	09071690
08160276	_derivationally_related_form	02650840
12868248	_hypernym	11579418
01949330	_hypernym	01939598
06633692	_hypernym	06628861
08849372	_instance_hypernym	08524735
02628647	_hypernym	02627934
08771116	_instance_hypernym	08524735
09977520	_hypernym	10533983
02760658	_hypernym	02760429
04097256	_hypernym	03720163
01497736	_derivationally_related_form	06607339
10034201	_derivationally_related_form	01171183
00583523	_verb_group	00583242
02596067	_hypernym	02594250
05467054	_has_part	05467432
01650509	_hypernym	01626600
05762258	_derivationally_related_form	00634090
00013858	_hypernym	00010435
04981139	_hypernym	04983122
09800964	_hypernym	10372373
03177165	_hypernym	03113152
00549106	_derivationally_related_form	02747667
02547586	_derivationally_related_form	01207609
08541130	_hypernym	08592656
05564590	_hypernym	05566919
14031523	_derivationally_related_form	00406243
09340452	_instance_hypernym	09208496
04567222	_has_part	08590172
08397255	_synset_domain_topic_of	08199025
08965598	_instance_hypernym	08698379
09482131	_instance_hypernym	09411430
01626138	_derivationally_related_form	01014731
00818466	_derivationally_related_form	09614684
02926288	_hypernym	04412901
10703336	_hypernym	00007846
02267975	_member_meronym	02268148
01950502	_hypernym	01950798
08415272	_hypernym	08414119
00522145	_hypernym	00521562
01697406	_derivationally_related_form	10325774
00744916	_derivationally_related_form	04709253
13464204	_derivationally_related_form	00208497
00597385	_derivationally_related_form	05641959
00390906	_derivationally_related_form	00220276
07555647	_hypernym	07555014
00282050	_derivationally_related_form	01992503
08017974	_synset_domain_topic_of	00759694
06883073	_hypernym	06882561
09623038	_derivationally_related_form	08381436
00820721	_hypernym	00817680
10404550	_hypernym	00007846
01037650	_derivationally_related_form	09911570
00654234	_hypernym	00981830
08860123	_member_of_domain_region	13753067
12715569	_member_meronym	12716166
10495555	_derivationally_related_form	02245555
10437852	_hypernym	10266848
00066191	_derivationally_related_form	07014752
01999218	_hypernym	01835496
06156346	_hypernym	06153846
00833870	_hypernym	00831191
09209263	_has_part	08858248
00507143	_derivationally_related_form	07643306
00371955	_hypernym	00212414
00182269	_derivationally_related_form	02902250
10498816	_derivationally_related_form	01076370
01171644	_derivationally_related_form	01146918
09403581	_instance_hypernym	09360122
02507736	_derivationally_related_form	14406573
05713737	_derivationally_related_form	02123672
09421191	_instance_hypernym	09411430
03076411	_synset_domain_topic_of	08199025
02506361	_derivationally_related_form	07520612
00267041	_derivationally_related_form	14577469
01904293	_derivationally_related_form	00442115
01477184	_hypernym	01342529
13169674	_member_meronym	13184492
09546280	_synset_domain_topic_of	15259284
02012344	_derivationally_related_form	10724699
03478589	_hypernym	03764276
02023107	_derivationally_related_form	08307589
09968549	_hypernym	09620078
01974062	_derivationally_related_form	09206985
03259505	_has_part	02821627
08792548	_has_part	08794798
10334957	_derivationally_related_form	01921964
02491383	_hypernym	02490877
00189257	_hypernym	13610162
02221240	_member_meronym	02221414
00417413	_also_see	02422685
06159473	_derivationally_related_form	10065066
02393086	_similar_to	02392878
13955461	_hypernym	13954818
01370590	_also_see	02035337
02372251	_member_meronym	02372397
00399368	_synset_domain_topic_of	06090869
02944327	_synset_domain_topic_of	06054892
01896295	_hypernym	01708676
02148788	_hypernym	02137132
03661340	_hypernym	04453910
05826291	_derivationally_related_form	00664788
00204391	_hypernym	00203866
09808080	_hypernym	10016103
01229071	_derivationally_related_form	03194992
00003553	_derivationally_related_form	01462005
02269894	_derivationally_related_form	00945916
03955296	_hypernym	03997484
02597173	_hypernym	01432517
07546465	_hypernym	07480068
15243730	_has_part	15248020
05062748	_hypernym	04916342
11845387	_member_meronym	11845557
01967373	_hypernym	01970826
13233012	_member_meronym	13239471
00747029	_hypernym	00745005
05653575	_hypernym	05652926
12188635	_hypernym	12188289
12911440	_has_part	07734555
01408153	_hypernym	01405044
00467717	_derivationally_related_form	13617952
12623524	_hypernym	13112664
11077195	_instance_hypernym	09767700
05821486	_derivationally_related_form	02712443
08199025	_hypernym	08208016
05904135	_synset_domain_topic_of	08441203
09100394	_instance_hypernym	08633957
01945845	_hypernym	01942177
06277280	_has_part	06278136
14561618	_derivationally_related_form	00092293
07075172	_member_of_domain_usage	10719395
00135311	_derivationally_related_form	01229976
10548227	_derivationally_related_form	00590518
01822602	_hypernym	01503061
04907575	_hypernym	04907269
00580865	_hypernym	00126264
01870867	_derivationally_related_form	00329031
12334891	_hypernym	12334293
03760671	_hypernym	03709206
00514871	_derivationally_related_form	02446651
11893808	_hypernym	11575425
03319745	_hypernym	04065464
01033527	_verb_group	02629793
15279596	_has_part	15279104
14449405	_derivationally_related_form	02297409
11413263	_synset_domain_topic_of	06090869
10462860	_hypernym	10480253
01309109	_instance_hypernym	00973077
10830456	_instance_hypernym	10423589
00787832	_hypernym	00786195
03839993	_hypernym	04341686
04728376	_derivationally_related_form	02341266
00878348	_derivationally_related_form	00788821
12609638	_hypernym	11555413
02335828	_derivationally_related_form	05112609
01157557	_hypernym	01158190
01211339	_derivationally_related_form	02554922
04735233	_derivationally_related_form	02504131
06844903	_hypernym	06841365
02991302	_derivationally_related_form	02685299
04829282	_hypernym	04828925
10047459	_derivationally_related_form	07508806
14379829	_derivationally_related_form	01925372
01665836	_synset_domain_topic_of	00243918
02489363	_hypernym	02488834
02368280	_member_meronym	02368399
13723712	_has_part	13718451
04404412	_synset_domain_topic_of	06277280
00029378	_hypernym	00023100
01912272	_member_meronym	01913035
10375506	_hypernym	10376523
01837744	_also_see	00021766
02466496	_derivationally_related_form	01068012
00773432	_hypernym	00964694
04781755	_derivationally_related_form	01460421
08860123	_member_of_domain_usage	03904183
09975425	_derivationally_related_form	05638063
01491991	_member_meronym	01492212
13889602	_hypernym	13887509
01884974	_derivationally_related_form	00331655
00645939	_derivationally_related_form	00877345
10011785	_hypernym	10009276
11719468	_member_meronym	11727976
00192836	_derivationally_related_form	04631700
08860123	_member_of_domain_region	07795598
01202728	_derivationally_related_form	07570720
02640093	_hypernym	01429349
00657728	_derivationally_related_form	10140783
05603160	_derivationally_related_form	01201089
14796969	_hypernym	14836127
09899782	_synset_domain_topic_of	08199025
13370448	_hypernym	00032613
08860123	_member_of_domain_region	08230294
11911591	_member_meronym	11973159
03500557	_derivationally_related_form	01319562
00711550	_derivationally_related_form	09615807
09041785	_has_part	09041199
06295235	_member_of_domain_usage	03763727
00661213	_derivationally_related_form	05748786
01516534	_also_see	01352996
02504131	_derivationally_related_form	04735233
00410247	_derivationally_related_form	02712243
01719302	_derivationally_related_form	06893885
01796346	_derivationally_related_form	07520112
13491464	_derivationally_related_form	00063095
09096190	_instance_hypernym	08537837
07168131	_derivationally_related_form	00759657
08964099	_has_part	08964474
02297409	_hypernym	02298160
01101103	_hypernym	01101913
01693881	_derivationally_related_form	01019524
09102016	_has_part	09103217
02306159	_member_meronym	02307007
10419047	_derivationally_related_form	02579447
00410406	_derivationally_related_form	02927512
10341660	_derivationally_related_form	00119873
05220126	_hypernym	05219923
08439955	_hypernym	08208016
12730544	_hypernym	12724942
08747054	_has_part	08847268
04249415	_hypernym	03249569
02729182	_derivationally_related_form	09222051
08851034	_instance_hypernym	08524735
06943771	_hypernym	06943558
05011277	_hypernym	05009170
04494204	_has_part	02984699
12288823	_has_part	07772788
05524615	_has_part	05526175
00733632	_hypernym	00670991
03147509	_derivationally_related_form	00189062
11856389	_hypernym	11573660
13760316	_hypernym	13576355
02653706	_derivationally_related_form	02671421
00770997	_hypernym	00770543
00371487	_hypernym	00371314
15279596	_hypernym	15286249
00202934	_derivationally_related_form	04642258
05204004	_hypernym	05203649
13377268	_hypernym	06481156
00238867	_verb_group	00239614
02123672	_hypernym	02123903
00445467	_derivationally_related_form	13491060
01504480	_hypernym	01090335
08221897	_hypernym	07975026
12838027	_member_meronym	12857024
00819508	_derivationally_related_form	10206173
08721559	_instance_hypernym	08691669
08392137	_synset_domain_topic_of	00759694
02627686	_hypernym	01432517
01437888	_derivationally_related_form	03709644
03560161	_hypernym	03265874
07225696	_hypernym	07224151
04949066	_derivationally_related_form	02230990
01730799	_derivationally_related_form	03024064
00919424	_derivationally_related_form	03429288
04710390	_hypernym	04710127
13261916	_hypernym	13261779
01113473	_hypernym	01111816
11716422	_hypernym	11714853
02578235	_also_see	01781478
08994540	_instance_hypernym	08665504
04834228	_hypernym	04833687
08705397	_instance_hypernym	08698379
02407987	_verb_group	02410855
09440400	_member_meronym	09731571
00055793	_synset_domain_topic_of	08199025
00570003	_derivationally_related_form	13463490
06876144	_derivationally_related_form	01039330
01444520	_hypernym	01429349
10680153	_derivationally_related_form	00604930
09690371	_derivationally_related_form	02625648
12681141	_hypernym	13112664
00101629	_hypernym	00010241
12399132	_hypernym	12651821
13926932	_hypernym	13925752
01259691	_derivationally_related_form	00377169
01078783	_derivationally_related_form	01169744
08131530	_has_part	08396537
09209263	_has_part	09343422
11875100	_member_meronym	11878283
04922787	_hypernym	04922338
08017257	_synset_domain_topic_of	00759694
06024230	_hypernym	06023969
00510364	_derivationally_related_form	04682462
00870312	_derivationally_related_form	00380424
03724870	_derivationally_related_form	01358328
01389875	_member_meronym	01391174
01716732	_member_meronym	01717016
13839662	_synset_domain_topic_of	08441203
03932203	_derivationally_related_form	01656788
10928140	_instance_hypernym	10030277
11251531	_instance_hypernym	10430665
06759974	_derivationally_related_form	02642814
07011387	_hypernym	07010821
12566627	_hypernym	15098161
07073447	_member_of_domain_usage	02527085
00691050	_hypernym	00671351
12930044	_member_meronym	12936999
02582042	_derivationally_related_form	01181902
12712820	_hypernym	11585340
00223250	_hypernym	00665886
00837288	_derivationally_related_form	00756331
12081488	_hypernym	11556857
00531490	_hypernym	00531201
10568200	_synset_domain_topic_of	00475787
15166742	_hypernym	15166462
08732116	_has_part	08733415
01814091	_hypernym	01507175
02550868	_derivationally_related_form	13247554
05854150	_derivationally_related_form	00692329
12485981	_hypernym	13100677
07404114	_hypernym	07406765
09298698	_instance_hypernym	09296121
13628056	_has_part	13627516
00410406	_derivationally_related_form	09738708
00275253	_derivationally_related_form	13475538
11777080	_hypernym	13112664
08890097	_member_of_domain_region	09218641
08540903	_has_part	08537837
02636921	_derivationally_related_form	07237758
04668139	_derivationally_related_form	01476154
00848466	_derivationally_related_form	00751389
00339085	_derivationally_related_form	03141702
02251743	_hypernym	02199590
10681557	_derivationally_related_form	02338975
11498203	_derivationally_related_form	02713852
14480420	_hypernym	14479615
00482298	_has_part	00566298
00950936	_hypernym	00978549
08811215	_has_part	08805801
03100490	_hypernym	03575240
00941990	_derivationally_related_form	10630188
13467700	_derivationally_related_form	00209598
10512708	_hypernym	10677271
12689808	_hypernym	11744859
04179385	_derivationally_related_form	01329239
01629958	_derivationally_related_form	05978623
01383646	_derivationally_related_form	14597758
08900535	_member_of_domain_region	03443543
12274630	_hypernym	12268246
01229631	_derivationally_related_form	10636598
02465145	_hypernym	02478701
11311011	_instance_hypernym	10214637
11774279	_member_meronym	11774513
00768483	_hypernym	00766234
09038597	_instance_hypernym	08557482
01474641	_hypernym	01342529
00899292	_derivationally_related_form	00988287
01888295	_also_see	02076027
14459422	_derivationally_related_form	10415230
09052835	_has_part	09126305
05311054	_has_part	05340599
08493493	_instance_hypernym	08574314
09700492	_hypernym	09634494
01359432	_derivationally_related_form	02861509
08860123	_member_of_domain_usage	07674749
02399331	_hypernym	02391803
08860123	_member_of_domain_region	08349548
00060833	_derivationally_related_form	00692349
07281219	_hypernym	07037465
01531265	_derivationally_related_form	06855207
02280223	_hypernym	01759182
02325968	_hypernym	02238085
10162194	_hypernym	00007846
14445749	_derivationally_related_form	01815185
02547225	_derivationally_related_form	04873939
09112282	_has_part	09264425
05320899	_hypernym	05299178
00050693	_derivationally_related_form	02625016
01300655	_hypernym	01301051
14549937	_derivationally_related_form	01917244
02180797	_also_see	02461723
01719302	_synset_domain_topic_of	06157326
10618685	_hypernym	10740868
13601596	_hypernym	13583724
07186148	_derivationally_related_form	00793580
12122245	_hypernym	12131550
01377092	_hypernym	01355326
02549847	_hypernym	02549581
09275473	_has_part	09031653
02989893	_hypernym	02996840
02688895	_instance_hypernym	08337324
01569181	_hypernym	01323958
02615494	_member_meronym	02615829
00933821	_derivationally_related_form	07214267
11940349	_hypernym	11940006
08426816	_synset_domain_topic_of	08199025
02495922	_also_see	01195536
00143914	_hypernym	00142191
14803074	_hypernym	14802450
06172294	_hypernym	06153846
00803325	_derivationally_related_form	06691083
00708017	_derivationally_related_form	01610463
05036394	_derivationally_related_form	00227165
00889490	_derivationally_related_form	01385017
01354869	_member_meronym	01356086
02654890	_member_meronym	02655020
05701363	_derivationally_related_form	00341285
11894558	_hypernym	13085113
13616054	_hypernym	13604275
01002740	_synset_domain_topic_of	06613686
02025550	_hypernym	01835496
09908508	_derivationally_related_form	00590269
09437098	_hypernym	09334396
01229976	_derivationally_related_form	00334935
00072808	_derivationally_related_form	00712389
13962360	_derivationally_related_form	02616713
02561995	_derivationally_related_form	09767197
15158997	_hypernym	15158816
11331300	_instance_hypernym	10088390
02837416	_hypernym	03516011
05124928	_hypernym	05124057
06295235	_member_of_domain_usage	04434932
13169219	_member_meronym	13192025
13030157	_hypernym	11590783
03350011	_hypernym	03431243
10053439	_hypernym	10053004
12606907	_member_meronym	12607896
14828683	_derivationally_related_form	01233387
00334174	_hypernym	00331950
00944548	_derivationally_related_form	07144190
02033137	_hypernym	01907258
10614363	_hypernym	00007846
07075172	_member_of_domain_usage	01172598
00156390	_derivationally_related_form	01643657
02207206	_also_see	02323286
02282082	_hypernym	02282506
02377938	_derivationally_related_form	08236621
02359915	_hypernym	02355227
02644622	_derivationally_related_form	00231567
10017422	_hypernym	10053808
00689950	_derivationally_related_form	06207199
02376791	_hypernym	02376542
14656666	_hypernym	14625458
00812274	_derivationally_related_form	01216004
01829869	_hypernym	01825930
10562283	_hypernym	10276045
00151689	_derivationally_related_form	00351638
10680153	_derivationally_related_form	02405390
11911591	_member_meronym	11945228
12169776	_member_meronym	12188120
02482425	_derivationally_related_form	10338707
06780309	_derivationally_related_form	00849939
00583990	_derivationally_related_form	04879092
01273016	_hypernym	01531742
01323599	_hypernym	00015388
12578626	_has_part	12578916
00925110	_derivationally_related_form	04757522
00470966	_has_part	00471277
05395548	_hypernym	05395286
09307300	_hypernym	09385911
09721244	_hypernym	09686536
00996448	_also_see	00075515
08639058	_has_part	08639776
06687178	_hypernym	06686736
00100044	_hypernym	00099721
01362736	_derivationally_related_form	00609236
01765392	_derivationally_related_form	13971561
08789605	_instance_hypernym	08524735
00753472	_derivationally_related_form	00932798
00825776	_hypernym	00941990
01998599	_member_meronym	01998741
05304932	_hypernym	05267548
11860801	_member_meronym	11861021
12433178	_hypernym	12432808
06663617	_has_part	06655388
02048891	_derivationally_related_form	13878112
06176322	_hypernym	06174404
14010927	_derivationally_related_form	01861403
00800421	_derivationally_related_form	10084635
02056971	_verb_group	01930482
09880741	_hypernym	10707804
01428155	_hypernym	01342529
12006081	_member_meronym	12006306
05303402	_hypernym	05225602
02788148	_hypernym	02796623
01881717	_hypernym	01864707
06542830	_hypernym	06542047
01914947	_derivationally_related_form	07460104
03432129	_derivationally_related_form	00551065
02417070	_hypernym	02416519
02612393	_member_meronym	02616572
06803636	_hypernym	06791372
08780881	_instance_hypernym	08698126
03879854	_hypernym	04074482
14043882	_derivationally_related_form	01569181
10893606	_instance_hypernym	10450303
04953954	_derivationally_related_form	02763283
00203866	_derivationally_related_form	14422488
04820908	_hypernym	04820258
06787835	_hypernym	06304059
04476116	_derivationally_related_form	01454810
07341038	_derivationally_related_form	01878063
00948071	_derivationally_related_form	00634586
00408852	_derivationally_related_form	08375369
09439433	_member_meronym	09322454
07027180	_derivationally_related_form	01163083
06624161	_has_part	06764623
00286928	_derivationally_related_form	14986004
07484265	_hypernym	00026192
00873469	_hypernym	00872886
12734446	_member_meronym	12734722
05186306	_hypernym	05187446
02515713	_hypernym	02515214
12838027	_member_meronym	12846546
13194328	_hypernym	13167078
06615927	_hypernym	06613686
10485440	_derivationally_related_form	02554066
01461328	_hypernym	01462005
08957381	_member_of_domain_region	07808904
02377480	_hypernym	02374451
05481095	_has_part	05465868
08858942	_has_part	08890097
06644393	_hypernym	06798750
00106272	_hypernym	00104539
02464342	_derivationally_related_form	10608385
01652850	_member_meronym	01653026
06498569	_has_part	06838652
01043333	_hypernym	08457976
12792041	_member_meronym	12796617
07505047	_derivationally_related_form	01822936
05999540	_has_part	05999797
11536778	_member_meronym	11538935
04859177	_hypernym	04858785
08853741	_has_part	08711655
00101956	_hypernym	00006238
07962991	_hypernym	07961480
08276342	_hypernym	08053576
08210982	_hypernym	08208016
02082056	_hypernym	01886756
11127996	_instance_hypernym	10453533
08844557	_has_part	08842819
02571251	_hypernym	02566528
11780930	_has_part	11781176
15246853	_hypernym	15122231
01283208	_derivationally_related_form	04369025
00489730	_hypernym	00488225
03929202	_hypernym	03265032
11197099	_instance_hypernym	10423225
02234551	_hypernym	02234087
00473322	_also_see	00429060
00557686	_hypernym	00173338
02230772	_derivationally_related_form	05564590
09466280	_has_part	09277686
05418717	_hypernym	05417975
02451951	_also_see	01613463
01446901	_hypernym	01850315
06845599	_member_of_domain_usage	03588046
01086081	_derivationally_related_form	02199590
01089778	_hypernym	01086081
00072012	_derivationally_related_form	13515958
01796582	_derivationally_related_form	01743217
00781000	_hypernym	00962447
09830629	_derivationally_related_form	02769748
00652622	_hypernym	00654625
01536916	_member_meronym	01538498
06712325	_derivationally_related_form	00828374
10493685	_derivationally_related_form	04025130
06295235	_member_of_domain_usage	07968702
00589769	_derivationally_related_form	09892831
05841029	_hypernym	05839024
12787565	_hypernym	11566682
08563180	_has_part	09201301
10540656	_hypernym	00007846
01327028	_hypernym	00004475
01017987	_derivationally_related_form	02747709
00953559	_hypernym	00952963
09854510	_hypernym	09632518
02746365	_derivationally_related_form	01136614
04833276	_derivationally_related_form	00101609
02630052	_member_meronym	02630739
01127215	_hypernym	01476483
11911591	_member_meronym	11992674
02294761	_member_meronym	02310334
05784560	_derivationally_related_form	02863464
15067025	_hypernym	14989545
02501275	_hypernym	01862557
01494188	_hypernym	01429349
08709038	_has_part	08753933
12799580	_hypernym	11585340
09510305	_instance_hypernym	09507097
07238102	_derivationally_related_form	02636921
04688246	_hypernym	04723816
02513560	_hypernym	01321579
02326198	_derivationally_related_form	03461385
14332085	_derivationally_related_form	02123424
09952393	_hypernym	10323752
02273545	_hypernym	01342529
05570129	_hypernym	05289861
04780958	_derivationally_related_form	01628302
02460199	_derivationally_related_form	10520804
10084635	_hypernym	10515194
01830623	_hypernym	01504437
13164763	_derivationally_related_form	00357332
01448767	_member_meronym	01449586
03058949	_hypernym	03058107
10240514	_hypernym	09606527
02386012	_derivationally_related_form	10381214
04514738	_hypernym	03167666
01418947	_hypernym	01416585
00478830	_derivationally_related_form	07334490
09163192	_instance_hypernym	08700255
15291498	_hypernym	15224486
12925394	_hypernym	11585340
08616050	_derivationally_related_form	01576165
04971928	_hypernym	04959672
00382109	_derivationally_related_form	00374534
07955280	_hypernym	07951464
00797299	_derivationally_related_form	10037385
01084180	_hypernym	01083645
02769748	_hypernym	02773037
04857083	_derivationally_related_form	00262792
00430370	_hypernym	00429060
12655062	_hypernym	12654659
02799897	_hypernym	04285146
02359775	_hypernym	01864707
02511551	_derivationally_related_form	00805034
05703956	_derivationally_related_form	00724492
00660571	_hypernym	00658052
12391745	_member_meronym	12394861
06845599	_member_of_domain_usage	03869222
01080691	_hypernym	01405044
03648804	_synset_domain_topic_of	15253139
13933841	_derivationally_related_form	02027612
12746733	_member_meronym	12746884
05047059	_hypernym	05046009
02542280	_hypernym	02542795
03501614	_has_part	03313873
01695567	_synset_domain_topic_of	00933420
03790512	_hypernym	03791235
04627936	_synset_domain_topic_of	06951067
06757057	_derivationally_related_form	00835294
02205896	_member_meronym	02206624
02171633	_member_meronym	02172387
02049190	_hypernym	01907258
00058014	_hypernym	00056930
00954086	_derivationally_related_form	01126846
03379828	_hypernym	02898711
00415044	_derivationally_related_form	10583387
02250464	_member_meronym	02251452
00438752	_hypernym	00438495
12398990	_member_meronym	12399132
01566645	_derivationally_related_form	01056369
01365131	_verb_group	01232387
01727490	_derivationally_related_form	07342049
07919310	_hypernym	07881800
01900408	_hypernym	01831531
14031108	_synset_domain_topic_of	08199025
12123050	_hypernym	11556857
00789138	_hypernym	00644583
08801678	_has_part	08807894
04671841	_derivationally_related_form	00718924
11699071	_hypernym	12205694
11835806	_member_meronym	11836137
12501745	_member_meronym	12526380
00384329	_synset_domain_topic_of	06262567
00555780	_hypernym	00173338
10702167	_hypernym	00007846
10575787	_derivationally_related_form	02153709
08077292	_hypernym	08189659
01498872	_derivationally_related_form	13872421
02714865	_hypernym	02713372
10087736	_derivationally_related_form	00869931
12834408	_hypernym	11566230
01738774	_hypernym	01753788
01246601	_hypernym	00126264
02722458	_hypernym	03157987
01625747	_member_meronym	01628148
12939479	_hypernym	12939104
00032539	_derivationally_related_form	06716483
00737536	_hypernym	00735936
00480993	_hypernym	00479076
01606574	_hypernym	01494310
12090318	_member_meronym	12094121
02354536	_hypernym	02339413
00309582	_derivationally_related_form	07390400
06945679	_hypernym	06943558
12969927	_hypernym	12969131
11978035	_hypernym	11579418
12876032	_member_meronym	12879719
00583990	_also_see	02519555
11289709	_instance_hypernym	09765278
10842730	_instance_hypernym	09894143
05219724	_has_part	05513807
09023321	_has_part	09025728
06875697	_hypernym	06282651
09029457	_has_part	09030467
02553196	_member_meronym	02600953
01817755	_derivationally_related_form	05988097
00133981	_derivationally_related_form	01412346
03888257	_derivationally_related_form	01968275
12751043	_hypernym	11567411
01695259	_member_meronym	01723678
06892016	_derivationally_related_form	01719921
01486312	_derivationally_related_form	02975212
02733187	_derivationally_related_form	05395690
08544813	_hypernym	08491826
05675130	_derivationally_related_form	00570590
05675905	_hypernym	05804793
14359174	_hypernym	14299637
13150178	_hypernym	13149296
04315948	_hypernym	04077430
05573895	_has_part	05574151
01623792	_hypernym	01621555
04453910	_hypernym	03122748
01835918	_hypernym	01835276
01416585	_hypernym	01389507
04709253	_derivationally_related_form	00744916
12599435	_hypernym	12598826
10018021	_derivationally_related_form	00804802
01845720	_derivationally_related_form	09629752
01588134	_derivationally_related_form	03327234
00836149	_hypernym	00831191
01708778	_hypernym	01342529
01729431	_derivationally_related_form	07048000
00957176	_also_see	01370590
10655594	_hypernym	09821831
02717901	_hypernym	03740161
02496036	_derivationally_related_form	02936714
02420789	_derivationally_related_form	03599628
06686174	_derivationally_related_form	00891936
00722479	_synset_domain_topic_of	00523513
07223985	_hypernym	07223170
00350878	_hypernym	00350380
01048492	_hypernym	00907147
12890009	_member_meronym	12891093
13617046	_hypernym	13600822
01919711	_derivationally_related_form	13757249
04380617	_hypernym	03672352
12329260	_hypernym	13112664
00128638	_hypernym	00125629
02528534	_member_meronym	02534352
14334511	_hypernym	14334122
02110552	_derivationally_related_form	14526182
05881867	_has_part	13590327
09068444	_has_part	09069752
03949442	_derivationally_related_form	01163847
05790572	_hypernym	05788149
10779897	_hypernym	10433737
03640660	_hypernym	03899328
10783539	_hypernym	00007846
01978744	_member_meronym	01978930
13480667	_hypernym	13518963
09213076	_instance_hypernym	09403734
02961505	_derivationally_related_form	08952190
13426376	_derivationally_related_form	01643657
02098325	_also_see	00639356
02395406	_derivationally_related_form	00058645
08860123	_member_of_domain_region	10345015
07348399	_derivationally_related_form	01990281
06632097	_hypernym	06628861
02037090	_hypernym	02038357
02503313	_hypernym	01862557
13384557	_hypernym	13372961
01322221	_derivationally_related_form	15145586
01201271	_hypernym	01201021
13722340	_has_part	13722060
13721003	_hypernym	13716084
08121117	_member_meronym	10091651
02345288	_derivationally_related_form	13262663
01857325	_hypernym	01855672
02158896	_derivationally_related_form	01049266
09551356	_hypernym	09505418
07565259	_derivationally_related_form	02656763
01134522	_derivationally_related_form	09811852
10248198	_synset_domain_topic_of	05946687
06295235	_member_of_domain_usage	00415988
02777734	_has_part	02788148
08270662	_synset_domain_topic_of	06095022
13069348	_member_meronym	13069535
05423779	_hypernym	05418717
01103614	_derivationally_related_form	01745722
11743294	_hypernym	13122364
00286928	_hypernym	00283911
01633343	_derivationally_related_form	00940842
03351434	_member_meronym	03410022
02343595	_derivationally_related_form	00205891
10211203	_hypernym	10020890
08766988	_has_part	08774912
10721470	_hypernym	10577284
01596645	_derivationally_related_form	00256746
08731606	_has_part	08956760
08685188	_hypernym	08630039
09946278	_derivationally_related_form	02716767
05799581	_derivationally_related_form	02532261
05022457	_derivationally_related_form	01022064
08860123	_member_of_domain_region	04539053
00620752	_derivationally_related_form	02406916
06836822	_hypernym	06828818
10491309	_derivationally_related_form	00967625
02180797	_also_see	01116380
05695554	_hypernym	00023271
02293321	_derivationally_related_form	00213186
00177127	_hypernym	01023820
01772985	_hypernym	01762525
02771320	_derivationally_related_form	07996412
01174555	_derivationally_related_form	02399424
01563005	_derivationally_related_form	09429387
02038357	_derivationally_related_form	13887509
00043195	_derivationally_related_form	02285629
05293944	_hypernym	05293597
09189411	_has_part	08999154
15027189	_hypernym	14728724
01101913	_derivationally_related_form	07476623
02374451	_has_part	02462602
12564840	_member_meronym	12565912
02373093	_hypernym	01342529
09621359	_hypernym	00007846
03452449	_hypernym	04329190
00212065	_derivationally_related_form	02264179
14235200	_hypernym	14234074
13659604	_hypernym	13649268
05756414	_synset_domain_topic_of	06136258
01172275	_hypernym	01165043
01927159	_hypernym	01925695
12166929	_hypernym	12166424
01997119	_also_see	01997680
12501745	_member_meronym	12568865
02769460	_hypernym	04336034
00609506	_hypernym	00606370
06449735	_has_part	06437531
09818343	_derivationally_related_form	02133297
06671637	_derivationally_related_form	00875141
01794668	_verb_group	00668099
02899439	_hypernym	03673971
13458571	_derivationally_related_form	00151689
10608385	_synset_domain_topic_of	08199025
01719302	_derivationally_related_form	00795785
05511618	_has_part	05388805
01184625	_derivationally_related_form	13366311
01965464	_hypernym	01963942
04097373	_hypernym	02958343
01022178	_hypernym	01017987
01928838	_derivationally_related_form	13757249
08920924	_has_part	08923884
00501534	_synset_domain_topic_of	06084469
01877812	_hypernym	01877134
12639910	_hypernym	12639736
08740875	_member_meronym	09722658
08801678	_instance_hypernym	08696931
10549925	_hypernym	09998101
09367991	_hypernym	09367203
04729984	_hypernym	04729328
04322026	_hypernym	04359589
08491245	_hypernym	08491027
04051068	_hypernym	02673637
02120997	_has_part	02439929
07854813	_hypernym	07850329
00426928	_derivationally_related_form	02418421
00912473	_derivationally_related_form	07120524
02812201	_hypernym	04552696
09068921	_instance_hypernym	08633957
02489288	_member_meronym	02489589
08766988	_member_of_domain_region	13753067
01097500	_derivationally_related_form	01263711
04402746	_has_part	04401088
01273814	_derivationally_related_form	06796119
00067999	_hypernym	00072989
00196364	_hypernym	00258857
00021997	_synset_domain_topic_of	00671351
00329654	_derivationally_related_form	13163991
08305114	_hypernym	08304895
00047317	_derivationally_related_form	00795008
02276527	_hypernym	01762525
06252743	_derivationally_related_form	00740577
00689950	_derivationally_related_form	14438125
12614477	_hypernym	13121544
09960545	_derivationally_related_form	00404726
07339808	_hypernym	07339653
00694681	_hypernym	00874067
14333136	_derivationally_related_form	01250908
12247664	_has_part	07743544
02321759	_hypernym	02316038
14836960	_derivationally_related_form	00229026
02023600	_derivationally_related_form	07991364
10128519	_derivationally_related_form	06117562
04475900	_derivationally_related_form	01143713
12959802	_member_meronym	12959967
02015944	_hypernym	01507175
01107932	_hypernym	01106808
06403393	_synset_domain_topic_of	00614730
07284554	_derivationally_related_form	02660442
11629501	_member_meronym	11639863
00854904	_derivationally_related_form	10100761
15267536	_derivationally_related_form	02610628
14747587	_hypernym	14745635
10510546	_derivationally_related_form	00667747
07580782	_derivationally_related_form	00324560
02316304	_derivationally_related_form	00212808
04646548	_hypernym	04616059
01188485	_derivationally_related_form	04945254
09053185	_has_part	09053947
04464211	_hypernym	08616311
00881441	_hypernym	00880662
01112584	_hypernym	01112364
09194357	_has_part	09477567
00061595	_derivationally_related_form	00692506
01428853	_derivationally_related_form	10640620
00436668	_derivationally_related_form	14575180
08800676	_member_meronym	09696124
00164579	_synset_domain_topic_of	06128570
02048051	_hypernym	02045790
02128120	_member_meronym	02129604
00492706	_derivationally_related_form	14516743
04050410	_derivationally_related_form	01575146
02629581	_member_meronym	02629716
09853305	_hypernym	10640620
06157326	_derivationally_related_form	10415638
12694486	_has_part	07746334
02267060	_derivationally_related_form	00933154
02079933	_derivationally_related_form	11501230
03918480	_hypernym	03196324
00773432	_derivationally_related_form	07140978
12996841	_hypernym	08103777
00953216	_derivationally_related_form	07221756
07496463	_hypernym	07494363
01176079	_derivationally_related_form	03751065
00949974	_derivationally_related_form	00122106
00205885	_hypernym	00126264
00364479	_derivationally_related_form	07537068
02468965	_hypernym	02467662
01566185	_derivationally_related_form	07353075
13740765	_hypernym	13740168
12651465	_hypernym	11585340
00058135	_hypernym	00056930
01976477	_member_meronym	01980993
06090869	_hypernym	06000400
00021826	_hypernym	00021065
01929396	_member_meronym	01929951
11877193	_hypernym	11876976
01118614	_hypernym	01117723
09272927	_instance_hypernym	09360122
12008749	_hypernym	12008252
01892271	_hypernym	01864707
01608934	_hypernym	01507175
11898271	_hypernym	13121544
07252764	_derivationally_related_form	00794079
10618848	_derivationally_related_form	08366202
04988258	_hypernym	04987620
02538010	_hypernym	02537085
00923995	_derivationally_related_form	01654628
12838027	_member_meronym	12854443
00280301	_derivationally_related_form	14779205
02408281	_derivationally_related_form	03242713
11841529	_member_meronym	11849017
12333397	_member_meronym	12333530
01106272	_hypernym	01105259
10342543	_derivationally_related_form	01044533
00908351	_derivationally_related_form	01129532
09050730	_has_part	09093608
02527651	_derivationally_related_form	00075618
07663592	_has_part	07656077
07909811	_hypernym	07907943
12942270	_member_meronym	12942395
00227165	_hypernym	00156601
13538314	_has_part	13460568
01474283	_hypernym	01473806
00654234	_derivationally_related_form	00785470
14116908	_hypernym	14059928
04812268	_derivationally_related_form	00849357
05540121	_has_part	05280998
01048569	_hypernym	00912473
15193271	_synset_domain_topic_of	08083599
13395187	_hypernym	13393762
02553196	_member_meronym	02612393
00437125	_derivationally_related_form	00195569
01904930	_hypernym	01835496
13723577	_hypernym	13717155
14994004	_hypernym	14792703
00252662	_derivationally_related_form	00475819
00029836	_derivationally_related_form	07126734
01158690	_derivationally_related_form	00682436
09422294	_instance_hypernym	09468604
05779371	_derivationally_related_form	00633443
07050619	_derivationally_related_form	01802219
03882611	_derivationally_related_form	01678519
07528212	_derivationally_related_form	01812324
04787324	_derivationally_related_form	00412696
00360650	_also_see	01904845
04259771	_has_part	04021503
00745637	_derivationally_related_form	02513740
12768177	_hypernym	11567411
02022162	_derivationally_related_form	00048225
02068735	_member_meronym	02071506
00060185	_derivationally_related_form	03567066
04739932	_hypernym	04737934
00720808	_hypernym	00595630
10155849	_derivationally_related_form	07066659
09367203	_derivationally_related_form	02627934
02192127	_hypernym	01762525
00065070	_hypernym	02604760
01101391	_derivationally_related_form	04764412
01948077	_derivationally_related_form	00445055
02364221	_hypernym	01862557
01949110	_derivationally_related_form	02924116
01042531	_hypernym	00941990
00733483	_derivationally_related_form	02018524
12552081	_hypernym	11585340
08860123	_member_of_domain_region	00593219
15264363	_hypernym	15122011
01198779	_derivationally_related_form	03571155
01181295	_derivationally_related_form	10763383
01930512	_derivationally_related_form	14031108
09937903	_derivationally_related_form	02590340
14933314	_hypernym	14931879
13721177	_hypernym	13716084
01349130	_hypernym	01223182
01098869	_derivationally_related_form	08199025
10742384	_hypernym	10254392
00153263	_derivationally_related_form	13497135
00655378	_derivationally_related_form	13503673
07410021	_derivationally_related_form	01236164
06021761	_derivationally_related_form	00639998
01892104	_derivationally_related_form	07350192
03511175	_hypernym	03327234
01231252	_derivationally_related_form	04007664
00798717	_derivationally_related_form	09754541
12770892	_hypernym	13104059
09983572	_derivationally_related_form	02446660
01548718	_derivationally_related_form	03294833
00927430	_derivationally_related_form	06651577
14040310	_derivationally_related_form	01188144
02246300	_hypernym	02244956
00443384	_verb_group	00443116
09033333	_has_part	09458791
01976841	_hypernym	01970826
05822746	_hypernym	05816287
06987124	_derivationally_related_form	03039087
11740824	_hypernym	11562747
08563627	_has_part	09057311
05651971	_derivationally_related_form	02106006
10989610	_instance_hypernym	10650162
09060768	_has_part	09064966
13416345	_derivationally_related_form	02262139
11945228	_hypernym	11579418
02245592	_hypernym	01342529
02672187	_hypernym	01072262
04876985	_derivationally_related_form	00958880
08580803	_hypernym	08580583
01941093	_verb_group	01840238
12348774	_member_meronym	12349916
02171254	_hypernym	01759182
00967625	_derivationally_related_form	01103614
00795161	_hypernym	00791078
01191645	_derivationally_related_form	04884627
02040709	_derivationally_related_form	07275275
10216403	_hypernym	10478960
12707432	_hypernym	11585340
01580467	_derivationally_related_form	00406365
14957270	_hypernym	15112239
12587132	_hypernym	12582665
00738966	_hypernym	00732746
14640434	_hypernym	14877585
00073828	_hypernym	00070965
14427065	_derivationally_related_form	09918554
12975608	_hypernym	08103777
03714721	_derivationally_related_form	00452512
02114056	_synset_domain_topic_of	00903559
02766390	_derivationally_related_form	07412668
00965035	_derivationally_related_form	07217924
03722288	_hypernym	03748162
10633450	_hypernym	09626589
02764438	_hypernym	00377002
11253248	_instance_hypernym	11253097
01285305	_instance_hypernym	00956485
03008275	_hypernym	03304730
01151407	_hypernym	01150938
06558277	_hypernym	06556692
08890097	_member_of_domain_region	06950209
06364149	_hypernym	06362953
00759335	_derivationally_related_form	01188485
08860123	_member_of_domain_region	05987522
09983572	_derivationally_related_form	00595785
02233577	_hypernym	01759182
04948241	_derivationally_related_form	02245403
02511510	_hypernym	05225602
13303315	_derivationally_related_form	02351010
11629501	_member_meronym	11633116
00081725	_derivationally_related_form	10707233
01990281	_derivationally_related_form	05853449
09998907	_derivationally_related_form	01675963
06562993	_synset_domain_topic_of	08441203
08404373	_hypernym	08198398
08903636	_instance_hypernym	08524735
05904135	_hypernym	05903229
13650921	_hypernym	13603305
10511425	_derivationally_related_form	01734502
00780889	_hypernym	00768701
12928491	_hypernym	12928071
00034758	_derivationally_related_form	10627899
14941884	_hypernym	14798450
10179291	_hypernym	09820263
08243851	_hypernym	08049401
10349551	_hypernym	10349243
02137428	_hypernym	01864707
08557131	_derivationally_related_form	10038620
01843055	_derivationally_related_form	00308370
02829696	_synset_domain_topic_of	09411430
03338009	_hypernym	04442831
01622795	_derivationally_related_form	03860882
05194151	_derivationally_related_form	00776523
00828779	_derivationally_related_form	07556637
01177118	_derivationally_related_form	10269458
01500873	_synset_domain_topic_of	00916464
12618942	_member_meronym	12787007
03512147	_hypernym	03510583
01138911	_verb_group	01156115
01107726	_hypernym	01106808
09965134	_derivationally_related_form	01038538
02705303	_hypernym	01105639
00968211	_derivationally_related_form	06619428
05257593	_hypernym	05256862
01636984	_hypernym	01626600
12051285	_member_meronym	12051792
11911591	_member_meronym	11943824
09941383	_hypernym	09623038
02592250	_derivationally_related_form	08227214
12450099	_member_meronym	12450344
13369857	_has_part	13343526
03426574	_hypernym	04498523
00695761	_derivationally_related_form	05804491
13993517	_derivationally_related_form	00338071
12156308	_member_meronym	12156484
01458664	_derivationally_related_form	04332243
13720852	_hypernym	13716084
10514962	_derivationally_related_form	02552449
11647131	_member_meronym	11647306
04135315	_hypernym	03872495
02080291	_hypernym	01864707
12372708	_hypernym	11565385
08897843	_instance_hypernym	08491826
09862345	_hypernym	10559288
14828683	_derivationally_related_form	01313249
08268321	_derivationally_related_form	00521874
12116881	_hypernym	11556857
10516874	_derivationally_related_form	01000214
00022686	_derivationally_related_form	04836683
09871681	_hypernym	10563183
08220714	_hypernym	08077292
01469770	_derivationally_related_form	07186148
01478603	_derivationally_related_form	13944747
13635336	_hypernym	13602526
11653904	_hypernym	13108841
01593705	_member_meronym	01593857
01496331	_hypernym	01495701
09207288	_has_part	08723006
10418101	_hypernym	00007846
10741821	_derivationally_related_form	01999798
08859173	_member_of_domain_region	09510305
00737070	_hypernym	00735936
02724417	_verb_group	00713818
02747922	_hypernym	02367363
08176077	_member_meronym	09161803
02244956	_derivationally_related_form	10577284
01753721	_member_meronym	01755274
03131038	_hypernym	03282591
12130160	_hypernym	12102133
13162297	_hypernym	09257949
11596845	_member_meronym	11598991
12410715	_member_meronym	12423565
14063633	_derivationally_related_form	00305537
01697027	_derivationally_related_form	03777283
08428019	_hypernym	00296585
00308105	_derivationally_related_form	11444816
14313440	_derivationally_related_form	00097394
12193334	_hypernym	13134947
14286549	_derivationally_related_form	01309143
12671157	_member_meronym	12677427
00344125	_derivationally_related_form	04734885
01061320	_verb_group	01449974
06744000	_derivationally_related_form	00960961
00155487	_derivationally_related_form	02694933
00676450	_derivationally_related_form	00161243
02523784	_derivationally_related_form	00066901
02026798	_hypernym	01507175
00255710	_derivationally_related_form	01535246
07836456	_synset_domain_topic_of	00243918
02353861	_hypernym	02331309
05478336	_hypernym	05476256
01053404	_derivationally_related_form	01469445
05471181	_hypernym	05470189
00413239	_derivationally_related_form	02561332
06249177	_hypernym	06248043
15120346	_hypernym	15113229
02797021	_derivationally_related_form	08457976
00988287	_derivationally_related_form	07007945
04785908	_hypernym	04723816
04625515	_synset_domain_topic_of	06060845
01207609	_derivationally_related_form	02555434
02058756	_hypernym	01997862
06201136	_derivationally_related_form	10402086
08067077	_member_meronym	08066763
12501745	_member_meronym	12534453
03121897	_hypernym	04015204
08196230	_hypernym	08337324
14855724	_hypernym	14853947
07290278	_derivationally_related_form	00988287
12410381	_member_meronym	12410715
08223802	_hypernym	07975026
12533730	_hypernym	13112664
09726621	_hypernym	09644820
10488309	_hypernym	10370381
03129123	_derivationally_related_form	01621555
01693453	_derivationally_related_form	00900207
14472624	_derivationally_related_form	01953467
00601822	_derivationally_related_form	00180770
06295235	_member_of_domain_usage	03585438
01916214	_derivationally_related_form	02000954
01374020	_derivationally_related_form	07344528
02457756	_hypernym	01864707
01792567	_derivationally_related_form	07495327
06154724	_hypernym	04929422
08929555	_instance_hypernym	08691669
12524518	_hypernym	11585340
03550153	_synset_domain_topic_of	08199025
04446521	_has_part	04447861
00135311	_hypernym	00046522
01003588	_hypernym	01003249
11512992	_hypernym	11419404
02394445	_derivationally_related_form	10005280
07994941	_hypernym	07993929
11661372	_hypernym	13108841
01150467	_hypernym	01150200
00956131	_also_see	01369663
04897762	_derivationally_related_form	02518161
02188065	_member_meronym	02205383
01921964	_derivationally_related_form	13102409
08414608	_derivationally_related_form	10396106
00389308	_derivationally_related_form	00673095
06062407	_derivationally_related_form	10504206
00958334	_hypernym	00952524
08161757	_member_meronym	08161591
01353169	_derivationally_related_form	04153751
01313093	_member_meronym	01921559
15228267	_hypernym	15154774
01946408	_derivationally_related_form	00351334
03876519	_hypernym	03453809
02661017	_hypernym	02657368
05147940	_derivationally_related_form	01867295
11967744	_hypernym	11672400
14840755	_hypernym	00019613
02664511	_hypernym	01432517
11773138	_member_meronym	11773408
02369633	_hypernym	02367363
01407065	_member_meronym	01407798
08642517	_hypernym	08641113
09070793	_has_part	02956500
08889657	_instance_hypernym	08524735
08131530	_has_part	08340989
08344917	_hypernym	08342039
02259829	_derivationally_related_form	07149836
08553535	_has_part	08549733
02469588	_member_meronym	02496576
10077593	_derivationally_related_form	01828736
01820901	_derivationally_related_form	09778537
05278152	_derivationally_related_form	02996605
01802219	_derivationally_related_form	01072236
08701942	_has_part	08503921
07434102	_derivationally_related_form	00835903
02020590	_derivationally_related_form	00048656
06926458	_hypernym	06926212
05019661	_hypernym	05009170
11905584	_member_meronym	11905749
01484392	_derivationally_related_form	07959943
03870105	_hypernym	02958343
01900837	_hypernym	01900488
02154508	_hypernym	02163746
00328128	_hypernym	00109660
01112584	_verb_group	00669970
01725051	_verb_group	01724459
01233347	_derivationally_related_form	04515129
12039743	_member_meronym	12054902
09285979	_hypernym	09424270
00828237	_derivationally_related_form	00046534
08906952	_has_part	09346284
01004775	_hypernym	00996969
12096223	_hypernym	11567411
13060451	_member_meronym	13060689
00762043	_hypernym	00761713
02472293	_has_part	05564590
01311103	_derivationally_related_form	03996416
13537894	_derivationally_related_form	01551195
00821765	_verb_group	00821580
00294452	_hypernym	00293916
00331950	_derivationally_related_form	01831531
00714531	_derivationally_related_form	00152018
01721754	_derivationally_related_form	10201535
02649082	_member_meronym	02649218
00300537	_derivationally_related_form	07369604
12633386	_member_meronym	12635151
04728068	_derivationally_related_form	02679012
07176962	_derivationally_related_form	00707624
11778534	_member_meronym	11791446
00745499	_derivationally_related_form	06529219
00201034	_derivationally_related_form	10859669
11455695	_hypernym	08620061
01111458	_synset_domain_topic_of	00471613
10428004	_derivationally_related_form	06090869
01577635	_derivationally_related_form	03948950
11623304	_hypernym	15098161
06856568	_synset_domain_topic_of	07020895
13798491	_synset_domain_topic_of	06000644
10125561	_derivationally_related_form	00592652
01151097	_derivationally_related_form	00294884
01240514	_derivationally_related_form	00150762
10506417	_hypernym	10078806
08843215	_has_part	08909537
04405907	_has_part	03617594
05800998	_hypernym	05797597
10546850	_derivationally_related_form	00599329
07252378	_derivationally_related_form	01818835
04033995	_hypernym	02820210
03879116	_hypernym	02922159
01609751	_hypernym	01605630
10162354	_hypernym	10284064
00047945	_derivationally_related_form	02756098
05542052	_hypernym	13894434
13776432	_hypernym	13757724
01522716	_derivationally_related_form	00954086
00302394	_derivationally_related_form	01451842
02003601	_derivationally_related_form	00452293
07486922	_hypernym	07486628
08728268	_instance_hypernym	08633957
00331514	_hypernym	00338071
00879540	_derivationally_related_form	00164152
08724545	_instance_hypernym	08574314
14752323	_hypernym	14884120
00207761	_hypernym	00206302
07546125	_hypernym	07543288
13924659	_hypernym	13920835
00061595	_derivationally_related_form	00692130
10039164	_hypernym	09908273
07123710	_derivationally_related_form	01050651
08975902	_member_of_domain_region	08030711
01535246	_derivationally_related_form	03648219
01500214	_hypernym	01494310
00270005	_derivationally_related_form	00368302
01667132	_hypernym	00126264
01936048	_hypernym	01955984
02556126	_derivationally_related_form	05693919
00348008	_hypernym	00337210
10328782	_derivationally_related_form	13966007
14299637	_hypernym	05823932
03963982	_has_part	03313602
08175700	_hypernym	09941964
00870577	_derivationally_related_form	09771855
01439604	_hypernym	01215421
14456138	_derivationally_related_form	00457998
07813107	_derivationally_related_form	02196214
10612931	_hypernym	10197967
02645007	_derivationally_related_form	04353803
10327583	_derivationally_related_form	02570267
04956594	_derivationally_related_form	00281101
01471070	_member_meronym	01625747
06325370	_hypernym	06291318
00796976	_derivationally_related_form	00076341
12838027	_member_meronym	12869248
10172080	_hypernym	09857007
00980904	_synset_domain_topic_of	08199025
00319406	_derivationally_related_form	13850304
10155849	_hypernym	09974648
04643397	_derivationally_related_form	00477107
00033852	_derivationally_related_form	06877849
08374049	_hypernym	07965085
10106080	_hypernym	09917593
02516594	_derivationally_related_form	00418025
10098092	_derivationally_related_form	00013858
02833793	_hypernym	03430551
07476623	_derivationally_related_form	01412912
08860123	_member_of_domain_region	04390873
05373924	_hypernym	05418717
12740514	_member_meronym	12744656
07407970	_derivationally_related_form	00443984
02094569	_derivationally_related_form	11498203
00867983	_derivationally_related_form	00014034
00364787	_derivationally_related_form	00168217
07491038	_derivationally_related_form	01815628
00657550	_derivationally_related_form	05737153
01012561	_derivationally_related_form	00153961
02547213	_member_meronym	02548522
12818742	_hypernym	11744859
14210971	_derivationally_related_form	02656218
00235208	_hypernym	00234892
14239918	_hypernym	14239425
01940034	_derivationally_related_form	04443433
08936303	_instance_hypernym	08524735
04322026	_hypernym	03485997
02424128	_derivationally_related_form	13996571
00151689	_derivationally_related_form	13458571
07048000	_has_part	07050177
03216828	_hypernym	03638321
09802050	_hypernym	10066732
00234988	_hypernym	00233335
01171183	_derivationally_related_form	00748515
00899597	_hypernym	00897241
07066659	_synset_domain_topic_of	00933420
03450516	_derivationally_related_form	00052043
03583109	_hypernym	02720201
11735325	_hypernym	11571907
00037919	_derivationally_related_form	00427853
07432119	_hypernym	07405893
00675901	_derivationally_related_form	03233423
02299552	_synset_domain_topic_of	00092366
04544979	_hypernym	03899328
04745370	_derivationally_related_form	00744506
01939811	_hypernym	01939174
06196584	_derivationally_related_form	00680841
03417749	_has_part	03899768
10577284	_hypernym	10309896
01835496	_derivationally_related_form	00279835
03129123	_hypernym	00021939
01740393	_hypernym	01656813
08860123	_member_of_domain_region	08168117
06845599	_member_of_domain_usage	03755545
00952182	_derivationally_related_form	10599806
06486405	_synset_domain_topic_of	00471613
02236124	_derivationally_related_form	00180413
00904046	_derivationally_related_form	01247647
00224738	_derivationally_related_form	00532429
08439476	_hypernym	08437515
07394814	_derivationally_related_form	02186360
00712833	_hypernym	00712225
07810531	_hypernym	07809368
09385137	_derivationally_related_form	02469274
01568493	_member_meronym	01568892
14578104	_hypernym	13920835
09039411	_has_part	09040601
01588172	_hypernym	01504437
08984457	_instance_hypernym	08524735
09029242	_instance_hypernym	08574314
08429167	_has_part	08215801
02075727	_member_meronym	02079170
02144460	_hypernym	01644746
06635944	_hypernym	06634376
12105578	_hypernym	12105125
00941777	_hypernym	00908492
02518990	_member_meronym	02519148
06688274	_hypernym	06686736
10384772	_hypernym	09681351
01695567	_hypernym	01690294
08747054	_has_part	08756052
05051896	_derivationally_related_form	02679530
15279957	_has_part	15279596
00164999	_derivationally_related_form	02397266
08983413	_instance_hypernym	08524735
01871979	_derivationally_related_form	11458624
01691951	_hypernym	01674464
14920844	_hypernym	14786479
03186818	_derivationally_related_form	00676135
02551824	_hypernym	01342529
01330822	_hypernym	01329239
08709038	_has_part	08847268
00189511	_hypernym	00187526
11793032	_hypernym	11556857
06856884	_hypernym	07028373
02120140	_derivationally_related_form	05723417
03556811	_derivationally_related_form	02061495
00494907	_derivationally_related_form	04650527
11867525	_member_meronym	11899595
11742878	_hypernym	13112664
01610666	_verb_group	01610463
08550966	_has_part	08586825
11850748	_hypernym	11573660
00715868	_derivationally_related_form	06652242
09275016	_has_part	09207288
01928154	_hypernym	01945516
06453849	_has_part	06441607
01150467	_derivationally_related_form	02317661
12165608	_hypernym	11567411
09031653	_member_of_domain_region	08344301
00691944	_derivationally_related_form	04743024
14336539	_derivationally_related_form	00063557
01190494	_hypernym	00019448
02451951	_also_see	02326695
00367066	_hypernym	00363260
10736602	_hypernym	09937056
01035380	_hypernym	00763399
02320374	_derivationally_related_form	13306870
06021761	_hypernym	06021499
02342132	_hypernym	00182406
08151490	_member_meronym	09982370
00708376	_hypernym	00704690
06055300	_hypernym	06043075
08969291	_member_meronym	09723564
13614256	_hypernym	13600404
05079866	_hypernym	04997988
05714894	_derivationally_related_form	02124106
01975912	_derivationally_related_form	05110408
08019523	_instance_hypernym	08392137
02726681	_hypernym	02913152
01776468	_hypernym	01825237
01975387	_synset_domain_topic_of	00433802
06786629	_derivationally_related_form	02981759
01639105	_derivationally_related_form	09934921
07800091	_derivationally_related_form	01179865
00946105	_derivationally_related_form	06482401
12736064	_hypernym	11575425
05537806	_has_part	05538016
08176077	_member_meronym	08987423
08811473	_instance_hypernym	08524735
01476829	_member_meronym	01478073
00304662	_hypernym	00304422
01218791	_derivationally_related_form	02888569
00251780	_derivationally_related_form	01251228
02569770	_hypernym	01432517
12876032	_hypernym	11566230
11372599	_instance_hypernym	10794014
04446844	_hypernym	02773037
02704461	_derivationally_related_form	06032246
00631378	_hypernym	00947128
01796582	_hypernym	01771535
05987650	_hypernym	05901508
14007546	_hypernym	14006945
10316164	_hypernym	10317007
09401474	_instance_hypernym	09403734
13814041	_hypernym	13812607
06966454	_hypernym	06963951
08929922	_member_meronym	09692250
11605708	_member_meronym	11660537
00047172	_derivationally_related_form	03497657
02296756	_hypernym	01762525
15282696	_derivationally_related_form	02055649
01205827	_derivationally_related_form	00764902
00312403	_hypernym	00311809
07454758	_hypernym	07454452
08806897	_member_of_domain_region	10131815
00428404	_also_see	00532892
10655594	_derivationally_related_form	00604523
11162582	_instance_hypernym	10547145
12501745	_member_meronym	12512460
01886220	_member_meronym	02323186
07214432	_derivationally_related_form	02154508
02976939	_hypernym	04340750
00775156	_derivationally_related_form	01170813
02767116	_derivationally_related_form	04953954
02626604	_verb_group	00146138
00278221	_derivationally_related_form	01534609
09339512	_instance_hypernym	09411430
02651014	_derivationally_related_form	10126177
07896994	_hypernym	07891726
06267145	_has_part	06344461
02627292	_hypernym	02626762
01312371	_derivationally_related_form	04149083
05750657	_hypernym	05750163
01536168	_derivationally_related_form	00396642
02627835	_hypernym	02623445
04774511	_hypernym	04773899
13524191	_hypernym	13513747
05414147	_hypernym	05407119
12199564	_hypernym	11575425
02481629	_member_meronym	02482650
09483738	_hypernym	05625465
04578708	_hypernym	03738472
11975853	_member_meronym	11976170
09764201	_hypernym	00007846
01673668	_member_meronym	01683428
02587084	_derivationally_related_form	10011902
09207288	_has_part	08906374
01507006	_hypernym	01506812
14370122	_derivationally_related_form	00267871
00056912	_hypernym	00053913
09044862	_has_part	09086173
08106934	_hypernym	07992450
09314603	_hypernym	08500819
02265231	_derivationally_related_form	05802185
02053720	_member_meronym	02053859
02356230	_hypernym	02230772
01081152	_hypernym	01078783
05803379	_hypernym	05802185
09426621	_hypernym	09222051
02955767	_hypernym	03045337
12587366	_hypernym	11556857
01656576	_hypernym	01342529
10514429	_synset_domain_topic_of	00523513
02323870	_derivationally_related_form	06347588
02293135	_member_meronym	02294279
00274707	_derivationally_related_form	00281101
01524885	_member_meronym	01589125
09909060	_derivationally_related_form	00618682
01882170	_hypernym	01835496
06757891	_derivationally_related_form	01634424
01280055	_instance_hypernym	00956485
05082790	_synset_domain_topic_of	08199025
01223833	_derivationally_related_form	13877918
05166072	_derivationally_related_form	01160031
01328705	_hypernym	01296462
08857529	_instance_hypernym	08524735
02556817	_hypernym	02556126
00389308	_hypernym	00385791
02394662	_hypernym	02405390
01036804	_derivationally_related_form	07137129
02748927	_derivationally_related_form	02681518
04037443	_derivationally_related_form	01086103
12641180	_hypernym	12640607
01005579	_hypernym	00996969
00948071	_derivationally_related_form	06807198
08565894	_derivationally_related_form	02609764
10697519	_hypernym	10378412
01549187	_hypernym	00173338
01569566	_hypernym	01494310
01825671	_also_see	02321009
13473097	_derivationally_related_form	00073343
12400720	_has_part	07754684
01981543	_member_meronym	01981702
05277728	_derivationally_related_form	14757848
05699434	_derivationally_related_form	02706046
09044862	_has_part	09059274
03589791	_derivationally_related_form	00048790
06295235	_member_of_domain_usage	09824609
01564144	_derivationally_related_form	14562324
15236338	_hypernym	15154774
02585360	_derivationally_related_form	06689125
08013653	_instance_hypernym	08392137
00871942	_derivationally_related_form	09823287
02395406	_derivationally_related_form	01043231
04359589	_hypernym	03183080
14591091	_derivationally_related_form	00148763
00927049	_derivationally_related_form	06782680
09939154	_derivationally_related_form	06268567
02534352	_hypernym	01429349
11773138	_hypernym	11567411
10516294	_hypernym	09944160
10282482	_hypernym	10129825
00252662	_derivationally_related_form	00475647
01459422	_also_see	00732960
08705397	_has_part	08706663
04107984	_has_part	03914919
10533983	_derivationally_related_form	00912833
08701942	_has_part	08788887
02027226	_derivationally_related_form	10190871
00056688	_derivationally_related_form	01994442
03042490	_hypernym	03259505
00893955	_derivationally_related_form	00603298
01809655	_similar_to	01811172
13546416	_hypernym	13459322
01676313	_member_meronym	01678237
02663086	_hypernym	01432517
00404726	_derivationally_related_form	01280014
02735086	_hypernym	03177349
01539772	_member_meronym	01539925
10789118	_hypernym	10287213
04952570	_derivationally_related_form	02764614
00416409	_synset_domain_topic_of	06234825
12085469	_hypernym	11556857
00056334	_derivationally_related_form	00849982
02964389	_derivationally_related_form	01489989
00080304	_hypernym	00078760
00962129	_derivationally_related_form	02583780
05317191	_hypernym	05225602
[truncated: 84,835 more rows]
