# Supplementary material for: ShallowBKGC: a BERT-enhanced shallow neural network model for knowledge graph completion
Source: PeerJ Comput Sci. 2024 May 15;10:e2058. doi: 10.7717/peerj-cs.2058 (PMC11157588; doi:10.7717/peerj-cs.2058)
Supplement: Supplemental Information 7 [file peerj-cs-10-2058-s007.txt]

06845599	_member_of_domain_usage	03754979
00789448	_verb_group	01062739
08860123	_member_of_domain_region	05688486
02233096	_member_meronym	02233338
01371092	_hypernym	01352059
02314321	_hypernym	08102555
08621598	_hypernym	08620061
03239726	_has_part	03027250
12400489	_hypernym	12651821
00779360	_derivationally_related_form	15274695
07359599	_derivationally_related_form	00555447
10686313	_hypernym	09610660
13286099	_derivationally_related_form	02234988
01444326	_hypernym	01441510
05442131	_has_part	05436080
08660339	_hypernym	08512259
07085786	_hypernym	07085375
06178812	_derivationally_related_form	10256080
01257145	_derivationally_related_form	07488875
02156546	_derivationally_related_form	07335716
02270342	_also_see	02577061
01938426	_hypernym	01835496
08814333	_instance_hypernym	08524735
00770151	_hypernym	00766234
04903813	_derivationally_related_form	01763829
01908287	_hypernym	08107499
07861421	_derivationally_related_form	01577513
01046587	_hypernym	01046059
00951037	_hypernym	00949619
13266892	_hypernym	13265904
15121625	_hypernym	00028270
06754184	_hypernym	06753800
01194418	_hypernym	02492198
01008719	_synset_domain_topic_of	08441203
00474017	_derivationally_related_form	07357679
13627516	_has_part	13627327
00964569	_derivationally_related_form	01118449
04105068	_hypernym	04014297
01322854	_derivationally_related_form	00223983
01716882	_derivationally_related_form	07007945
08159924	_hypernym	07971582
06580646	_hypernym	06568978
00968962	_hypernym	00968211
01696849	_member_meronym	01697837
06643408	_hypernym	06797169
06596978	_hypernym	06593296
07572957	_hypernym	07566340
01695976	_derivationally_related_form	04681797
07091902	_hypernym	06290637
02425228	_hypernym	02424695
06693198	_derivationally_related_form	00860620
01057034	_derivationally_related_form	01253379
00062582	_hypernym	00089324
01455592	_member_meronym	01455986
07191777	_hypernym	07191279
02514988	_member_meronym	02515214
08174398	_member_meronym	08949093
00630634	_hypernym	00624738
12406715	_hypernym	12405714
07466557	_hypernym	07470671
01733213	_hypernym	01714208
12224309	_hypernym	11534677
00810729	_hypernym	00811375
13726074	_has_part	13725726
00802946	_derivationally_related_form	01141841
09989045	_hypernym	10129825
00974367	_derivationally_related_form	09795124
02802544	_hypernym	03120491
10128909	_hypernym	09606527
01687569	_derivationally_related_form	05844105
02001858	_derivationally_related_form	00319939
05673908	_derivationally_related_form	01978003
07040148	_hypernym	07037465
13060190	_hypernym	12992868
00376400	_hypernym	00376063
06083243	_derivationally_related_form	10806222
08900535	_has_part	08903220
00353992	_derivationally_related_form	00493703
00043902	_synset_domain_topic_of	00471613
02641035	_derivationally_related_form	01062817
01951276	_hypernym	01953810
05154517	_hypernym	04723816
02490004	_hypernym	02488834
02040505	_hypernym	02021795
10826352	_instance_hypernym	09989502
08541288	_derivationally_related_form	00195342
00740342	_synset_domain_topic_of	08441203
01463963	_derivationally_related_form	05075602
01170243	_derivationally_related_form	14447908
07434102	_hypernym	07433973
02156546	_hypernym	02609764
08919949	_member_meronym	09697070
11020721	_instance_hypernym	10624540
08806897	_has_part	08807554
02208118	_also_see	02311387
06389753	_derivationally_related_form	01745377
11746776	_member_meronym	12539306
00626428	_derivationally_related_form	10508710
00118733	_hypernym	00116687
02081178	_derivationally_related_form	08617963
13902048	_derivationally_related_form	01742244
07334490	_derivationally_related_form	00478830
03547054	_hypernym	04191595
10564660	_derivationally_related_form	06403969
01511706	_derivationally_related_form	00104249
12658846	_has_part	07770180
01410223	_verb_group	01236164
01215851	_derivationally_related_form	03068181
14907122	_hypernym	15047313
08780881	_member_of_domain_region	10595361
00179567	_hypernym	00173338
00645493	_derivationally_related_form	04784142
05027529	_hypernym	05026843
02456493	_hypernym	01544692
12409016	_hypernym	11567411
00459114	_derivationally_related_form	07891726
11338796	_instance_hypernym	09798811
00966869	_derivationally_related_form	02344568
00216038	_hypernym	00209943
04433585	_hypernym	02886599
05090441	_derivationally_related_form	00434077
15231765	_instance_hypernym	15113229
04606014	_hypernym	03368141
11460281	_hypernym	11459538
08780018	_instance_hypernym	08691669
02761834	_derivationally_related_form	01042725
00425278	_derivationally_related_form	01803003
09917593	_derivationally_related_form	15147097
04821802	_derivationally_related_form	00103696
09606009	_hypernym	00007846
01143409	_hypernym	01143040
03171356	_hypernym	04341686
01977080	_derivationally_related_form	10019406
10109443	_hypernym	10341660
04229959	_hypernym	03101986
13306870	_derivationally_related_form	02321046
06972311	_hypernym	06972090
00369864	_derivationally_related_form	05015463
01643092	_member_meronym	01643255
04667406	_derivationally_related_form	01484083
04962240	_hypernym	04961691
06845599	_member_of_domain_usage	03587715
04671394	_derivationally_related_form	00724861
06268784	_hypernym	06268096
01466543	_derivationally_related_form	00262249
02446645	_hypernym	02445715
04868748	_hypernym	04826235
11915658	_hypernym	11915214
15256714	_hypernym	05867413
07127252	_hypernym	07109847
01473990	_hypernym	08103777
01296462	_derivationally_related_form	00379422
00560529	_hypernym	00558630
11911591	_member_meronym	12000609
12169526	_member_meronym	12192373
00538571	_synset_domain_topic_of	06084469
05533948	_hypernym	05248181
01382273	_hypernym	01352059
08860123	_member_of_domain_usage	01252566
10299875	_hypernym	09624559
02795169	_hypernym	04531098
08156685	_member_meronym	11259950
10717461	_hypernym	00007846
04364545	_hypernym	03739693
01336587	_derivationally_related_form	05645597
00738747	_hypernym	00983824
05239808	_has_part	05241827
06115701	_derivationally_related_form	10127689
08172877	_hypernym	07951464
03273913	_hypernym	04070727
00686890	_derivationally_related_form	01010118
02761685	_derivationally_related_form	00378479
12983961	_hypernym	13024012
09876892	_hypernym	10307234
06742772	_hypernym	06742426
00045145	_hypernym	00047945
12960211	_member_meronym	12960378
05941210	_derivationally_related_form	00701040
00946755	_derivationally_related_form	06807198
06780309	_hypernym	06780069
06151693	_derivationally_related_form	10620758
01453969	_hypernym	01453433
00939818	_derivationally_related_form	01707925
12969670	_hypernym	12969131
11607071	_hypernym	08103777
01740969	_derivationally_related_form	00918383
08766988	_has_part	08769439
12724201	_member_meronym	12725940
01589125	_member_meronym	01589286
00056688	_hypernym	00053913
12761123	_hypernym	11567411
00591115	_derivationally_related_form	05805475
13954253	_derivationally_related_form	00043765
01346003	_derivationally_related_form	03848348
02248744	_hypernym	01759182
12242123	_hypernym	13112664
10682038	_derivationally_related_form	01916634
04956110	_derivationally_related_form	00565592
00824066	_hypernym	00826509
01946277	_hypernym	01945845
04372171	_hypernym	03575958
00154778	_hypernym	00153263
14980579	_hypernym	14686352
07047011	_synset_domain_topic_of	07020895
05301908	_derivationally_related_form	00941990
11804604	_member_meronym	11813309
11805837	_hypernym	11573660
11612349	_hypernym	11608250
02621901	_derivationally_related_form	05008746
07060167	_hypernym	07059255
08969291	_derivationally_related_form	03024420
06934132	_hypernym	06930934
10251779	_hypernym	00007846
02625016	_derivationally_related_form	00050693
04576211	_has_part	02764779
02426799	_derivationally_related_form	13944914
11704791	_has_part	11705052
04294426	_hypernym	02688443
04657876	_derivationally_related_form	01076793
02150948	_derivationally_related_form	10576071
00937656	_hypernym	00933420
05133287	_hypernym	05129201
00900070	_derivationally_related_form	00836236
01400575	_hypernym	08103777
01239064	_derivationally_related_form	02677567
10214637	_derivationally_related_form	01632411
03386011	_has_part	02811936
13951984	_hypernym	13951444
02496816	_hypernym	02539334
05614657	_hypernym	05614175
13800801	_derivationally_related_form	00171127
12202936	_hypernym	13104059
00265386	_derivationally_related_form	00260622
11529603	_member_meronym	11536778
02390470	_derivationally_related_form	10363913
04907269	_hypernym	04616059
00039021	_hypernym	00037396
00828901	_hypernym	00962447
00136152	_hypernym	00134780
00024649	_derivationally_related_form	03395745
09211735	_instance_hypernym	09403734
09891470	_derivationally_related_form	02951358
04071393	_hypernym	03763968
00343730	_synset_domain_topic_of	00528667
12501745	_member_meronym	12547658
09851165	_derivationally_related_form	02669081
14498096	_derivationally_related_form	01269379
03650173	_derivationally_related_form	01262113
02244956	_also_see	02294436
02529515	_member_meronym	02531820
02621395	_derivationally_related_form	07092356
00960734	_derivationally_related_form	13845239
01567133	_hypernym	01563128
11199727	_instance_hypernym	10650162
13999663	_hypernym	13998576
13481883	_derivationally_related_form	02762806
00633864	_derivationally_related_form	00785962
12892226	_member_meronym	12904148
00256961	_hypernym	00256746
09165613	_has_part	09483129
03673767	_derivationally_related_form	01270784
08740875	_has_part	08745901
02267826	_hypernym	02263378
02134589	_member_meronym	02136623
06350918	_hypernym	06350274
02400760	_derivationally_related_form	10760340
05537806	_hypernym	05220461
05505679	_hypernym	05462315
07242324	_hypernym	07241205
00212173	_derivationally_related_form	04683600
00534480	_hypernym	00342028
08279298	_hypernym	08284481
03579982	_has_part	04170515
09460888	_instance_hypernym	09403734
02726715	_derivationally_related_form	14365356
00238867	_verb_group	00239321
06845599	_member_of_domain_usage	03189995
07409592	_derivationally_related_form	02685665
13478525	_derivationally_related_form	00229280
00455599	_hypernym	00407535
01271428	_instance_hypernym	00956485
01741864	_synset_domain_topic_of	00916464
02767308	_derivationally_related_form	01253060
00347652	_derivationally_related_form	01898592
00471711	_derivationally_related_form	00223720
04826235	_hypernym	04846770
01353405	_derivationally_related_form	14705718
00493703	_derivationally_related_form	00353992
02440705	_member_meronym	02447591
13148019	_member_meronym	13148384
09190918	_hypernym	00007347
12995724	_member_meronym	13082077
12464278	_member_meronym	12464476
06115476	_hypernym	06000400
09147046	_has_part	04378842
02259829	_hypernym	00761713
12195965	_member_meronym	12196129
12099342	_hypernym	13118707
12112008	_hypernym	12102133
03631445	_hypernym	03106110
01012712	_derivationally_related_form	00739662
12373361	_hypernym	11565385
06883725	_hypernym	04416901
08199025	_member_meronym	10305635
00588888	_derivationally_related_form	05805475
00704388	_derivationally_related_form	05784242
10173895	_hypernym	00007846
08920924	_has_part	08926543
01187620	_synset_domain_topic_of	08441203
12219875	_member_meronym	12220019
00464513	_also_see	01430111
00746084	_hypernym	01027508
06756831	_derivationally_related_form	00835506
15022389	_hypernym	15022171
05613962	_hypernym	05617107
13583724	_derivationally_related_form	02468793
11627028	_hypernym	11554175
02559752	_hypernym	02452885
09283623	_hypernym	09225146
00755500	_derivationally_related_form	00838524
05060476	_hypernym	05060189
01811736	_derivationally_related_form	07528807
01461328	_derivationally_related_form	00378985
10216403	_derivationally_related_form	02593354
11551211	_hypernym	08220891
00396703	_hypernym	00394813
01605119	_member_meronym	01616970
13463656	_derivationally_related_form	00569318
02093390	_derivationally_related_form	07439284
02674912	_hypernym	02707683
05513807	_has_part	05457469
01959927	_synset_domain_topic_of	00450335
10387196	_derivationally_related_form	04091839
00238720	_derivationally_related_form	13443787
00940214	_hypernym	00126264
01745722	_derivationally_related_form	04004767
10396462	_hypernym	00007846
08950035	_instance_hypernym	08524735
01828405	_derivationally_related_form	07486922
12192373	_member_meronym	12193458
05035961	_derivationally_related_form	00559102
02216547	_hypernym	01759182
12445848	_hypernym	11561228
00069166	_hypernym	00067999
02427726	_derivationally_related_form	10381214
13149296	_hypernym	13100677
01835103	_derivationally_related_form	09355850
08344301	_hypernym	08342039
02525866	_member_meronym	02527145
02067941	_member_meronym	02068408
01028748	_derivationally_related_form	10344774
00141806	_derivationally_related_form	00920336
00715074	_hypernym	00352826
10351874	_derivationally_related_form	00761713
01255057	_derivationally_related_form	00691050
02671421	_hypernym	03081021
02121234	_member_meronym	02125311
02217695	_hypernym	02217266
09101318	_instance_hypernym	08695539
11689197	_hypernym	13135832
01998019	_member_meronym	01998183
08775784	_instance_hypernym	08574314
01567678	_hypernym	01567133
01538469	_hypernym	00510364
00147862	_derivationally_related_form	01284908
04182890	_hypernym	03895585
05835747	_hypernym	05833840
06873252	_has_part	06873571
05509889	_has_part	05528060
10227985	_derivationally_related_form	06161718
01004072	_hypernym	00383606
10878672	_instance_hypernym	10625860
01713635	_member_meronym	01713764
02462580	_derivationally_related_form	10760340
07237758	_derivationally_related_form	00842538
11014450	_instance_hypernym	10453533
01107705	_hypernym	01105639
06890846	_derivationally_related_form	02141973
01596479	_hypernym	01507175
01830798	_hypernym	01762528
03472232	_derivationally_related_form	00099721
11629501	_member_meronym	11641788
11357332	_instance_hypernym	10453533
13205482	_member_meronym	13210827
00608808	_derivationally_related_form	05833840
13907415	_derivationally_related_form	01280014
01637166	_derivationally_related_form	05786372
00815686	_derivationally_related_form	06746005
06930934	_hypernym	06904171
00332154	_hypernym	00397576
00824292	_derivationally_related_form	06713187
04762355	_hypernym	04760771
00562935	_derivationally_related_form	02557638
06568978	_derivationally_related_form	01747717
13107891	_derivationally_related_form	00329495
08312559	_synset_domain_topic_of	06226057
06252138	_derivationally_related_form	01070102
00872886	_derivationally_related_form	09774167
01751021	_hypernym	01675963
02512053	_derivationally_related_form	01140794
00774056	_derivationally_related_form	09896826
10295819	_hypernym	00007846
00262249	_derivationally_related_form	01466543
00462092	_derivationally_related_form	00089027
01366718	_derivationally_related_form	07527352
09373716	_instance_hypernym	09411430
04074329	_hypernym	03129123
08951077	_instance_hypernym	08524735
05536370	_hypernym	05303402
01705257	_derivationally_related_form	07258664
02149297	_hypernym	01864707
11350705	_instance_hypernym	10084635
01921591	_hypernym	01921204
00657016	_derivationally_related_form	01051801
03588414	_derivationally_related_form	00946105
02447793	_derivationally_related_form	01139830
12957467	_hypernym	13167078
06005518	_hypernym	06004685
01984695	_hypernym	01982650
00632236	_derivationally_related_form	05893356
01566386	_hypernym	01504437
02202928	_derivationally_related_form	00818466
02645007	_derivationally_related_form	00033615
02578604	_hypernym	01432517
00195617	_verb_group	00195342
01654863	_hypernym	01639765
09044862	_has_part	09105821
12637729	_member_meronym	12641007
04356056	_has_part	03976268
09629752	_derivationally_related_form	01845720
01865197	_also_see	00643250
07083441	_derivationally_related_form	00863579
12400261	_member_meronym	12400924
10576223	_hypernym	00007846
10034614	_derivationally_related_form	01170052
01179707	_derivationally_related_form	02543181
01012712	_derivationally_related_form	00657260
00291873	_derivationally_related_form	08646188
08096301	_hypernym	08149781
05477686	_has_part	05477305
00223720	_derivationally_related_form	01327301
08792548	_member_of_domain_region	08011523
02842303	_hypernym	04565963
03738241	_hypernym	04377057
01654271	_derivationally_related_form	00768921
00306314	_derivationally_related_form	05623181
09133500	_instance_hypernym	08524735
02271544	_also_see	00646413
12611479	_hypernym	11556857
00090253	_derivationally_related_form	10511069
01650610	_derivationally_related_form	00235435
11502102	_derivationally_related_form	00216216
01572978	_hypernym	01212572
02466111	_also_see	01222884
09113762	_instance_hypernym	08524735
01632103	_derivationally_related_form	05891572
02113430	_derivationally_related_form	00907340
13023783	_member_meronym	13031690
11915899	_hypernym	11915214
00331950	_hypernym	00191142
08860123	_member_of_domain_region	10513509
00353469	_derivationally_related_form	00267855
03069213	_hypernym	03149951
03791053	_hypernym	04576211
02470451	_member_meronym	02489288
05370125	_hypernym	05418717
05399847	_synset_domain_topic_of	01471682
02552737	_hypernym	01429349
05204004	_synset_domain_topic_of	08199025
02036982	_member_meronym	02037110
13658496	_hypernym	13649268
10518194	_hypernym	10435988
02140781	_derivationally_related_form	00229260
02538216	_hypernym	02537085
06154464	_hypernym	06153846
02198996	_hypernym	01762525
00725274	_derivationally_related_form	07298154
08142170	_hypernym	08348815
05496990	_has_part	05499379
07605474	_hypernym	07597365
01357831	_hypernym	01296462
10942144	_instance_hypernym	10020890
07152463	_hypernym	07152259
00573932	_hypernym	00126264
00521562	_derivationally_related_form	01711445
08904392	_instance_hypernym	08524735
14786479	_hypernym	00021939
01074650	_derivationally_related_form	04654337
01688589	_hypernym	01687665
10460033	_hypernym	10053808
02566528	_derivationally_related_form	00068901
00331082	_derivationally_related_form	03724417
00229026	_hypernym	00109660
08244062	_derivationally_related_form	10120085
06755776	_hypernym	06755568
00917772	_derivationally_related_form	10102506
14560360	_hypernym	13920835
01754105	_derivationally_related_form	00113113
02951170	_derivationally_related_form	01422172
00621734	_derivationally_related_form	05685030
09980090	_derivationally_related_form	07049713
12201166	_hypernym	11575425
06148148	_hypernym	06143154
01877204	_hypernym	01850315
02092309	_derivationally_related_form	07460104
11654124	_member_meronym	11654438
11195619	_instance_hypernym	10301261
02037090	_derivationally_related_form	09437454
04169437	_has_part	04593866
01920698	_synset_domain_topic_of	00523513
01926311	_also_see	02075049
09797113	_derivationally_related_form	02565491
08765460	_instance_hypernym	08633957
02541875	_hypernym	01432517
06364329	_hypernym	06362953
10599806	_derivationally_related_form	01731031
13000668	_hypernym	11592146
08923755	_instance_hypernym	08524735
00847683	_hypernym	00846509
08173515	_member_meronym	08761244
09051235	_has_part	09103943
02454119	_member_meronym	02455310
01800422	_derivationally_related_form	00271263
00897026	_hypernym	00894552
01358328	_derivationally_related_form	08253450
00336718	_hypernym	00126264
05520479	_hypernym	05264756
02662979	_derivationally_related_form	01203676
06135915	_derivationally_related_form	03002351
00180770	_hypernym	00180413
01500082	_derivationally_related_form	02818832
01822724	_derivationally_related_form	13811900
04151581	_hypernym	04014297
08023843	_synset_domain_topic_of	00759694
02472012	_member_meronym	02474777
05055503	_synset_domain_topic_of	00017222
14501545	_hypernym	14500908
03318983	_hypernym	04014297
00832626	_has_part	00659349
01708676	_derivationally_related_form	00428270
01747945	_derivationally_related_form	06678302
06062076	_derivationally_related_form	09919297
06877849	_hypernym	06877078
00378042	_hypernym	00140123
02661252	_hypernym	02666239
12217211	_member_meronym	12217586
03776460	_hypernym	04467099
01015244	_derivationally_related_form	05823932
06915601	_hypernym	06906439
09999532	_derivationally_related_form	02253766
12213635	_member_meronym	12216028
02330582	_member_meronym	02350845
10985440	_instance_hypernym	09805475
01989869	_hypernym	01974773
00652346	_derivationally_related_form	05763412
11675096	_hypernym	11675842
06845599	_member_of_domain_usage	03739136
08816236	_member_meronym	09750891
13423615	_derivationally_related_form	01254013
00883226	_derivationally_related_form	10274318
07186148	_hypernym	07185325
02230782	_member_meronym	02231930
12514592	_hypernym	13112664
00771961	_derivationally_related_form	07246582
10067968	_hypernym	10215623
09093608	_instance_hypernym	08655464
02559862	_hypernym	02554730
02023992	_derivationally_related_form	03386011
01786419	_hypernym	01785971
06350127	_derivationally_related_form	10654015
04103918	_synset_domain_topic_of	02691156
08920924	_has_part	08925287
01208597	_hypernym	01207609
13722757	_has_part	13722522
02465693	_derivationally_related_form	02120451
01418037	_synset_domain_topic_of	00243918
02501101	_hypernym	01342529
01385017	_hypernym	01384687
14598079	_derivationally_related_form	01539633
15278281	_hypernym	15286249
02464626	_has_part	02463205
02753255	_derivationally_related_form	00331102
01292885	_derivationally_related_form	04613158
06590885	_synset_domain_topic_of	06677302
00739632	_hypernym	00739270
00344421	_hypernym	00331950
10347446	_synset_domain_topic_of	08199025
04530566	_has_part	04117216
07185325	_derivationally_related_form	00753428
10247880	_hypernym	00007846
07752109	_hypernym	07751451
02338901	_hypernym	02329401
00504901	_hypernym	00115157
09189411	_has_part	08707917
01523908	_member_meronym	01584004
02690708	_derivationally_related_form	08624196
00395333	_derivationally_related_form	02350175
01831308	_derivationally_related_form	05685030
13566535	_derivationally_related_form	00376106
02163982	_hypernym	01342529
00873603	_also_see	00884778
02457058	_derivationally_related_form	00044900
04889162	_hypernym	04887912
00264776	_derivationally_related_form	04860586
08179879	_hypernym	07942152
07485475	_derivationally_related_form	01188485
08765069	_instance_hypernym	08691669
08231499	_member_meronym	08078819
00188137	_hypernym	00187526
07105475	_member_of_domain_usage	15267945
01880113	_hypernym	01831531
03158885	_has_part	03474896
10379620	_derivationally_related_form	01081152
10771270	_derivationally_related_form	01041415
01400044	_derivationally_related_form	00125629
02154508	_derivationally_related_form	06767035
00650353	_derivationally_related_form	10012815
00093979	_hypernym	00241689
02647497	_derivationally_related_form	05393023
08760510	_member_meronym	08761244
02038357	_derivationally_related_form	05068080
01194483	_derivationally_related_form	04663763
00635794	_derivationally_related_form	00575365
08955626	_instance_hypernym	08700255
01134781	_derivationally_related_form	00122954
08566028	_hypernym	08568978
00456596	_verb_group	00456740
00915830	_hypernym	00941990
14462193	_hypernym	14460565
00241038	_derivationally_related_form	07313004
00858377	_hypernym	00858188
00921072	_derivationally_related_form	05919034
12883395	_hypernym	11579418
08131530	_has_part	08347704
00369194	_derivationally_related_form	08303504
15145782	_hypernym	15290337
01305361	_derivationally_related_form	08640111
00306426	_has_part	00306900
01020005	_derivationally_related_form	06765044
01950798	_derivationally_related_form	01105259
06951067	_member_of_domain_usage	10589243
01629589	_hypernym	01617192
08024096	_synset_domain_topic_of	00759694
00164999	_hypernym	00163779
01209678	_derivationally_related_form	05566504
02579447	_derivationally_related_form	10419047
07039056	_derivationally_related_form	01707495
08101410	_derivationally_related_form	01429455
02016523	_derivationally_related_form	07370125
06142118	_hypernym	05999797
12423565	_member_meronym	12459471
07619881	_hypernym	07566340
01753488	_hypernym	01752165
10820790	_instance_hypernym	10705615
02163183	_hypernym	02162947
15037339	_has_part	15037664
06013584	_synset_domain_topic_of	06000644
00710005	_hypernym	00704690
09760913	_derivationally_related_form	01728355
02108026	_hypernym	02108377
14302261	_derivationally_related_form	02616627
11217479	_instance_hypernym	10794014
11683989	_derivationally_related_form	01500873
01217043	_derivationally_related_form	03421117
12423565	_member_meronym	12473011
07211752	_derivationally_related_form	00066025
05514272	_hypernym	05514081
11835451	_hypernym	11573660
06180720	_hypernym	05870916
09252078	_instance_hypernym	09411430
03852280	_has_part	03656484
01467180	_member_meronym	01467504
08792548	_has_part	08797840
06609503	_hypernym	06607339
00043765	_derivationally_related_form	02603699
00207306	_hypernym	00206927
06151693	_hypernym	06143154
01696648	_hypernym	01675963
03075191	_derivationally_related_form	06974127
11886788	_hypernym	11575425
01374465	_derivationally_related_form	09397607
08152657	_member_meronym	10547145
01834896	_verb_group	01835103
02766792	_hypernym	03452741
03530910	_has_part	03532187
01771390	_hypernym	01767949
08023843	_instance_hypernym	08392137
13000372	_member_meronym	13004160
08928933	_instance_hypernym	08524735
00455529	_derivationally_related_form	00252430
14863521	_hypernym	14859838
13137409	_has_part	07742704
00881329	_hypernym	00880978
04543772	_has_part	04283378
09614047	_derivationally_related_form	00264776
12079737	_hypernym	11556857
11795366	_hypernym	11556857
00198793	_hypernym	00191142
00977153	_hypernym	00976653
00417643	_derivationally_related_form	01424948
10060352	_derivationally_related_form	00796886
00574996	_derivationally_related_form	07416107
06584891	_hypernym	06355894
08815046	_member_meronym	09693809
02124748	_hypernym	02106506
09044862	_member_of_domain_region	07647496
06335832	_hypernym	06333653
12574727	_hypernym	11585340
00040962	_derivationally_related_form	02724417
07086518	_derivationally_related_form	01880113
12194776	_member_meronym	12195965
04217882	_derivationally_related_form	01498319
12154628	_member_meronym	12154773
03339296	_hypernym	04188643
04029734	_hypernym	04421872
15237782	_hypernym	15236475
02428487	_derivationally_related_form	00053913
15163005	_hypernym	15157041
08929243	_has_part	08929555
00236581	_derivationally_related_form	02007417
01792097	_hypernym	01790020
08715952	_instance_hypernym	08524735
04003241	_hypernym	04330340
04987620	_derivationally_related_form	00982293
10274639	_hypernym	09931267
10435988	_derivationally_related_form	01507143
07712559	_hypernym	07712382
13412321	_derivationally_related_form	01001857
02594552	_hypernym	02594250
07311115	_derivationally_related_form	01835496
08394423	_hypernym	08191230
02244963	_hypernym	01759182
07182744	_hypernym	07183151
02932891	_derivationally_related_form	01844653
00652659	_hypernym	00633864
05459953	_hypernym	14867858
03270165	_has_part	04304375
00553362	_derivationally_related_form	01103836
00475647	_derivationally_related_form	00252430
00067274	_derivationally_related_form	09860940
00514396	_derivationally_related_form	01387786
02087156	_hypernym	02077656
00518653	_hypernym	00313987
00369138	_derivationally_related_form	02028994
07443010	_derivationally_related_form	01521124
02329883	_derivationally_related_form	04322026
07269916	_hypernym	06806469
00768353	_hypernym	00766234
11746776	_member_meronym	12486732
06295235	_member_of_domain_usage	03825080
01798100	_hypernym	01770501
01471682	_has_part	05563034
01505254	_verb_group	02098458
01409065	_hypernym	01387617
01835496	_also_see	01992503
14476205	_hypernym	14475405
01421622	_hypernym	01296462
02046755	_derivationally_related_form	00343249
01400856	_hypernym	01400044
00931847	_derivationally_related_form	01644746
08860123	_member_of_domain_region	00504844
00667424	_hypernym	00666886
07184735	_derivationally_related_form	00774056
00783042	_hypernym	00782527
02120140	_derivationally_related_form	14361664
02072673	_hypernym	01992503
08720481	_has_part	09341673
04695176	_derivationally_related_form	00286605
10207514	_hypernym	10305802
00339085	_derivationally_related_form	00358089
04643221	_hypernym	04623612
02646757	_derivationally_related_form	13253751
01543998	_verb_group	01543123
03258730	_hypernym	03121897
08775597	_instance_hypernym	08574314
06213688	_derivationally_related_form	09755398
01292534	_hypernym	01354673
01521367	_derivationally_related_form	10016954
11864602	_member_meronym	11866078
13096317	_hypernym	13095685
08774073	_instance_hypernym	08524735
02156532	_hypernym	05559908
11804082	_member_meronym	11804604
01896478	_also_see	00921014
12339319	_hypernym	11567411
07939159	_hypernym	00031264
07270179	_derivationally_related_form	00508032
03002351	_derivationally_related_form	13523661
12283981	_member_meronym	12285512
01342124	_derivationally_related_form	03829563
00852685	_hypernym	00851933
05902545	_hypernym	05898568
01821727	_member_meronym	01821869
13659419	_has_part	13659162
04633197	_hypernym	04632157
07498854	_hypernym	07497473
10728998	_derivationally_related_form	02530167
00606370	_derivationally_related_form	01658762
05967191	_hypernym	05943300
06845599	_member_of_domain_usage	04011409
00139919	_synset_domain_topic_of	00469651
08731606	_has_part	08716738
07233996	_derivationally_related_form	00865958
09615807	_derivationally_related_form	00710005
14636523	_hypernym	14622893
05983217	_hypernym	05982152
06122178	_hypernym	06115476
05697976	_derivationally_related_form	00688377
14780267	_derivationally_related_form	00237877
00618451	_derivationally_related_form	04743024
11911274	_member_meronym	12167749
10127273	_hypernym	10287213
02471467	_member_meronym	02472012
08801546	_instance_hypernym	09032191
06917083	_derivationally_related_form	03108623
00692143	_derivationally_related_form	07500414
02298160	_derivationally_related_form	08424951
00080169	_hypernym	00078760
02942699	_has_part	03340723
01867295	_derivationally_related_form	01627355
00369399	_derivationally_related_form	01387786
11944196	_hypernym	13085113
02470175	_hypernym	02469835
01542207	_derivationally_related_form	10587378
00734927	_derivationally_related_form	15159583
08821578	_has_part	08821187
07208708	_hypernym	07208338
02873623	_hypernym	02944826
02299924	_hypernym	02298632
01021794	_synset_domain_topic_of	00903559
00313987	_hypernym	00126264
14724025	_hypernym	14723079
07221094	_hypernym	06598915
08617963	_hypernym	08664443
08414807	_derivationally_related_form	00625963
02397529	_hypernym	02394477
09634494	_hypernym	00007846
09877587	_derivationally_related_form	02326355
09679708	_hypernym	09678009
00845178	_hypernym	13440063
12423565	_member_meronym	12465796
11719468	_member_meronym	11735822
01190277	_derivationally_related_form	09782167
05461179	_has_part	05238282
05794403	_hypernym	05793000
07916970	_hypernym	07885223
12358293	_has_part	07822323
01024190	_derivationally_related_form	06763681
07350401	_derivationally_related_form	01892608
06888345	_derivationally_related_form	02139883
04760296	_hypernym	04761517
02535909	_member_meronym	02536456
00417001	_derivationally_related_form	03118539
00808191	_similar_to	00808614
07032753	_synset_domain_topic_of	07071942
04038109	_hypernym	04037625
01232298	_derivationally_related_form	07538395
02371811	_hypernym	02367363
02642610	_hypernym	02641957
07526505	_hypernym	07526338
00356199	_hypernym	00351638
08912703	_instance_hypernym	08524735
00229026	_derivationally_related_form	14836960
02503803	_hypernym	02501738
15124545	_has_part	15124713
00073343	_derivationally_related_form	13473097
01292928	_instance_hypernym	00956485
13617308	_synset_domain_topic_of	00922327
01551871	_derivationally_related_form	00937656
00264776	_also_see	00251809
08704822	_has_part	08705251
00667747	_derivationally_related_form	10510546
07275489	_hypernym	07274425
12633386	_member_meronym	12633638
02916350	_hypernym	04008634
02575766	_member_meronym	02576223
04636610	_hypernym	04636397
00914421	_also_see	01837744
00390735	_derivationally_related_form	01700326
12200315	_member_meronym	12200504
04072193	_derivationally_related_form	00299341
11727976	_hypernym	11571907
05554405	_hypernym	05554189
12056217	_hypernym	12041446
00661091	_derivationally_related_form	10707233
14526182	_derivationally_related_form	02134350
10014939	_derivationally_related_form	02443049
10617193	_hypernym	10642151
02052675	_derivationally_related_form	15287830
08438533	_member_meronym	08439476
00572186	_hypernym	00126264
02568884	_derivationally_related_form	10626194
00543410	_derivationally_related_form	13464820
04076846	_hypernym	03129123
01702154	_derivationally_related_form	09784564
05623181	_derivationally_related_form	00306314
03484083	_has_part	03485997
01679669	_derivationally_related_form	07672421
08188449	_member_meronym	09920901
04955160	_derivationally_related_form	01245637
13439390	_hypernym	13526110
02120692	_member_meronym	02128120
02453321	_hypernym	02452885
00559102	_derivationally_related_form	10056103
00019613	_hypernym	13809207
08230219	_hypernym	08227214
06778925	_hypernym	06778102
07400361	_derivationally_related_form	02188587
09223725	_hypernym	09257949
03592245	_hypernym	03111690
01560984	_derivationally_related_form	07313814
04568298	_hypernym	03178782
03566329	_hypernym	03700963
08945821	_instance_hypernym	08698379
08879388	_instance_hypernym	08524735
00081671	_also_see	00262792
00793271	_derivationally_related_form	08479615
13384164	_hypernym	13281275
01944466	_hypernym	01974062
07289588	_derivationally_related_form	00925490
00853195	_derivationally_related_form	07215568
04425262	_hypernym	03713736
06877742	_derivationally_related_form	00034758
00582145	_derivationally_related_form	04631700
14526764	_derivationally_related_form	02363358
00947857	_derivationally_related_form	00634586
00687295	_derivationally_related_form	09779124
01424607	_member_meronym	01425076
00849788	_derivationally_related_form	06780069
00004475	_hypernym	00004258
01380122	_derivationally_related_form	00367976
10466198	_derivationally_related_form	00901103
00565279	_hypernym	00109660
11743772	_hypernym	11743294
07154330	_derivationally_related_form	02937108
02566528	_derivationally_related_form	09633969
00277811	_derivationally_related_form	00216216
00346991	_also_see	01754421
03051540	_derivationally_related_form	00052374
01530431	_derivationally_related_form	05582859
08208016	_hypernym	08008335
05159495	_hypernym	05159225
01672168	_derivationally_related_form	04568713
10175725	_hypernym	09977660
03040974	_derivationally_related_form	01392380
01193099	_derivationally_related_form	00759186
03070193	_hypernym	02670382
07411350	_derivationally_related_form	02033295
12647560	_hypernym	12647376
02942699	_has_part	04211528
01424456	_derivationally_related_form	05553486
00076072	_derivationally_related_form	02527651
07243837	_synset_domain_topic_of	01032368
01534609	_derivationally_related_form	00278221
09020299	_instance_hypernym	08524735
04952570	_hypernym	04952242
03579355	_derivationally_related_form	01675963
01628885	_member_meronym	01631035
00389238	_derivationally_related_form	05001867
02409941	_derivationally_related_form	06520944
00705580	_hypernym	00661091
00080705	_synset_domain_topic_of	00612160
10551265	_synset_domain_topic_of	15259284
02025550	_derivationally_related_form	00827782
10362003	_hypernym	00007846
02570267	_hypernym	02514187
01292727	_derivationally_related_form	09334396
07105475	_member_of_domain_usage	00036580
00751887	_derivationally_related_form	08190292
11867525	_member_meronym	11896904
06155075	_hypernym	06153846
00464962	_also_see	01430847
09089923	_instance_hypernym	08524735
00511817	_derivationally_related_form	02418421
02140033	_derivationally_related_form	00522145
00334935	_derivationally_related_form	01499265
11511765	_derivationally_related_form	00835903
02395406	_derivationally_related_form	02395694
00935940	_derivationally_related_form	01643464
01225562	_derivationally_related_form	00011551
12163824	_has_part	07755411
04894204	_hypernym	04894037
10037922	_hypernym	10515194
03639497	_hypernym	04402057
01483779	_hypernym	01463963
15146004	_hypernym	15290337
02795169	_has_part	03533972
02987047	_hypernym	03574816
02418686	_hypernym	02419073
02119874	_derivationally_related_form	14180327
07286368	_hypernym	07286014
02950154	_derivationally_related_form	07115914
09184136	_hypernym	09183693
01639714	_hypernym	01631534
01558765	_hypernym	01557185
07388987	_derivationally_related_form	01247804
07027180	_hypernym	07020895
09426788	_has_part	09313716
06236802	_hypernym	05946687
01522276	_derivationally_related_form	07441619
02711114	_hypernym	02700867
03466162	_has_part	04551375
02229828	_hypernym	02229550
06875094	_hypernym	06873571
01960779	_synset_domain_topic_of	00299217
06732710	_derivationally_related_form	01015244
01800195	_hypernym	01799302
00061401	_hypernym	00061595
02647903	_member_meronym	02648035
00784388	_hypernym	00768701
04230808	_hypernym	03419014
12994979	_member_meronym	12995724
06682494	_hypernym	06682290
01422172	_hypernym	01421622
09051898	_instance_hypernym	08574314
07230502	_hypernym	07160883
10315561	_derivationally_related_form	13655262
01140315	_derivationally_related_form	07797641
01528821	_derivationally_related_form	13496286
08365855	_derivationally_related_form	00409281
02678070	_hypernym	02422026
01943406	_also_see	02498708
05294606	_derivationally_related_form	00027268
00888796	_hypernym	00887081
00486557	_hypernym	00486018
10319580	_derivationally_related_form	07255998
05405324	_hypernym	13771404
09014979	_has_part	09263087
00156101	_also_see	00082241
14627820	_derivationally_related_form	01338113
05415395	_hypernym	05404728
10634316	_derivationally_related_form	00633443
12039743	_member_meronym	12051285
01569181	_derivationally_related_form	00225593
01675190	_also_see	01282014
00773432	_derivationally_related_form	07183151
05844105	_hypernym	05839024
00376106	_hypernym	00443984
01097500	_derivationally_related_form	15293590
10299700	_derivationally_related_form	00855674
03082807	_derivationally_related_form	01387786
10754449	_derivationally_related_form	02566528
01958868	_synset_domain_topic_of	00299217
05464685	_has_part	05468523
14123259	_hypernym	14123044
01218766	_derivationally_related_form	01778017
03118539	_derivationally_related_form	02666691
13194036	_hypernym	13193642
02215966	_hypernym	02271137
14862753	_hypernym	14739360
02130300	_hypernym	00644583
00437852	_also_see	01507402
08571275	_hypernym	08523483
01911511	_member_meronym	01912272
03044934	_derivationally_related_form	01456463
02376958	_hypernym	02367363
00904690	_derivationally_related_form	06740644
00276987	_derivationally_related_form	00493259
01949007	_hypernym	01955984
00539510	_hypernym	00539121
02474780	_hypernym	00884540
11416988	_hypernym	11410625
00609506	_hypernym	00609683
05406782	_hypernym	05397468
07976936	_derivationally_related_form	02490430
00202236	_derivationally_related_form	06756407
00836236	_derivationally_related_form	10685853
06407094	_hypernym	06362953
04768657	_derivationally_related_form	00404642
01947735	_hypernym	01945845
00058519	_derivationally_related_form	02015598
13470491	_hypernym	13457378
08851500	_instance_hypernym	08633957
01866192	_derivationally_related_form	04101497
10434725	_derivationally_related_form	01645421
09437369	_derivationally_related_form	01558883
04617562	_hypernym	00024264
00394813	_hypernym	00140123
02242464	_synset_domain_topic_of	01090446
08766988	_has_part	08772667
00645552	_derivationally_related_form	00152727
00835506	_derivationally_related_form	10256537
02528534	_member_meronym	02538730
02497586	_derivationally_related_form	03044083
02996904	_derivationally_related_form	06372095
00062582	_derivationally_related_form	02758960
00044150	_hypernym	00030358
02186690	_hypernym	02179518
01507402	_derivationally_related_form	04831031
03075191	_derivationally_related_form	09714429
09029457	_has_part	09029884
01602318	_derivationally_related_form	14002279
03357081	_hypernym	04489008
05260240	_hypernym	05256862
04179385	_hypernym	03816849
03120778	_hypernym	04105893
01972976	_derivationally_related_form	07344233
05011790	_hypernym	05009170
15068436	_hypernym	14818238
01445407	_hypernym	01441100
00796976	_derivationally_related_form	10616379
00140751	_hypernym	00138508
08703454	_has_part	09384223
06394701	_hypernym	06598915
12326842	_member_meronym	12327022
04975340	_derivationally_related_form	00574735
01397088	_hypernym	01400044
01947352	_hypernym	01946996
01548301	_hypernym	01547832
01128193	_derivationally_related_form	04014297
00660102	_derivationally_related_form	14429985
00558008	_synset_domain_topic_of	00463543
02429695	_member_meronym	02435386
03611590	_hypernym	03433434
09063673	_instance_hypernym	08638442
01918803	_hypernym	01904930
11648617	_hypernym	11554175
13316332	_hypernym	13313899
07142365	_hypernym	07140659
03977966	_hypernym	04520170
12370011	_member_meronym	12370174
00854000	_derivationally_related_form	01426153
07805254	_derivationally_related_form	01593937
10110287	_hypernym	10245639
06669864	_synset_domain_topic_of	06000644
14531392	_hypernym	14531983
00307631	_hypernym	00306426
00187526	_derivationally_related_form	03573282
09760913	_hypernym	10340312
00611802	_derivationally_related_form	05761918
15181718	_has_part	15241777
00028362	_hypernym	00022686
10271216	_derivationally_related_form	02151966
07048000	_derivationally_related_form	01729431
03534776	_hypernym	04517823
00289082	_also_see	01752167
12213635	_member_meronym	12222715
11456273	_has_part	11455901
02505807	_verb_group	01110661
00095971	_derivationally_related_form	00265386
10634990	_derivationally_related_form	00020926
06717170	_member_of_domain_usage	10076033
02364520	_hypernym	02329401
12006503	_hypernym	11579418
01105296	_hypernym	01105639
00927430	_derivationally_related_form	10673451
01336587	_derivationally_related_form	10667187
05044387	_derivationally_related_form	02112546
12019675	_hypernym	11579418
13652066	_hypernym	13603305
09791248	_synset_domain_topic_of	04323026
14046202	_derivationally_related_form	00059019
08377806	_hypernym	08457976
00463234	_derivationally_related_form	01079604
08766988	_has_part	09417560
10264437	_hypernym	10560637
11451442	_has_part	11500968
12775530	_member_meronym	12775919
00775156	_derivationally_related_form	01170962
08736779	_instance_hypernym	08524735
06095022	_derivationally_related_form	09818343
01154175	_derivationally_related_form	00130347
06820425	_hypernym	06818970
00858631	_hypernym	00858377
01703023	_synset_domain_topic_of	07092592
02236124	_hypernym	02210855
12575089	_member_meronym	12576029
00754873	_derivationally_related_form	04665813
09459114	_instance_hypernym	09360122
11748811	_hypernym	13139055
01049685	_derivationally_related_form	02147109
10771636	_hypernym	00007846
14425103	_derivationally_related_form	09605289
10373801	_derivationally_related_form	02607909
00302861	_derivationally_related_form	01713348
01912159	_hypernym	02050132
04036776	_hypernym	13893786
02539334	_hypernym	02441022
00403466	_derivationally_related_form	01549905
12626030	_member_meronym	12627526
03668642	_hypernym	03931044
12533588	_member_meronym	12533730
00751779	_derivationally_related_form	00835506
12746106	_hypernym	13112664
11911591	_member_meronym	11924330
14064644	_derivationally_related_form	01190277
00383952	_derivationally_related_form	00520357
03053272	_hypernym	03713736
07432973	_derivationally_related_form	02047650
09778783	_hypernym	10731244
01972017	_member_meronym	01972131
03435382	_hypernym	02716866
01725712	_also_see	01463965
03122295	_hypernym	04543158
09189411	_has_part	08717209
06329506	_hypernym	06309383
08759852	_instance_hypernym	08524735
01311520	_instance_hypernym	00996817
02187759	_hypernym	01762525
02927399	_hypernym	03892891
14550987	_hypernym	14550797
02774630	_has_part	03485997
11900986	_member_meronym	11902200
00914929	_hypernym	00913705
02324717	_hypernym	01864707
06023022	_synset_domain_topic_of	06018465
04579986	_synset_domain_topic_of	00503237
00528339	_derivationally_related_form	07419792
06404582	_hypernym	06333653
10293332	_derivationally_related_form	01919391
02789770	_hypernym	04047401
01974399	_member_meronym	01997698
02883205	_hypernym	03815615
08506641	_has_part	08573674
11015080	_instance_hypernym	10022111
00746587	_hypernym	00746232
08131530	_has_part	08132046
01679980	_hypernym	01675963
11977125	_member_meronym	11977303
00900616	_also_see	01580050
02394183	_verb_group	01982395
14062725	_derivationally_related_form	00273445
06756407	_hypernym	06722453
00483801	_derivationally_related_form	03080309
00498530	_hypernym	00126264
03142679	_hypernym	04014297
02416751	_derivationally_related_form	09935793
00514069	_derivationally_related_form	05934278
01858441	_hypernym	01844917
00152018	_derivationally_related_form	00652346
12618942	_member_meronym	12785110
02138766	_synset_domain_topic_of	00903559
11428023	_hypernym	11473954
00567044	_synset_domain_topic_of	00479887
02398732	_member_meronym	02399000
08887013	_instance_hypernym	09316454
00486018	_derivationally_related_form	00211593
00912048	_verb_group	00975584
02449340	_derivationally_related_form	13935227
01767199	_member_meronym	01974399
13973059	_derivationally_related_form	09791816
00351485	_hypernym	00191142
02669789	_hypernym	02671880
09840050	_derivationally_related_form	01719921
06580351	_hypernym	06568978
00285889	_derivationally_related_form	01919711
10092488	_synset_domain_topic_of	00475787
06845599	_member_of_domain_usage	04090064
06620063	_hypernym	06619428
13031690	_member_meronym	13033577
02739254	_derivationally_related_form	13845239
10066732	_derivationally_related_form	00672277
09188609	_instance_hypernym	09426788
07475107	_hypernym	07473441
02782815	_derivationally_related_form	10456138
04794751	_hypernym	04723816
10146927	_hypernym	00007846
01693138	_synset_domain_topic_of	00933420
10468750	_derivationally_related_form	02443609
01835496	_derivationally_related_form	02994448
02924554	_hypernym	06605396
02161737	_hypernym	01342529
02051270	_derivationally_related_form	07342495
13773725	_hypernym	13760316
10724699	_derivationally_related_form	01855155
05088324	_derivationally_related_form	01378556
00324384	_derivationally_related_form	01983264
03867201	_hypernym	03936895
00806902	_hypernym	00803617
01721556	_derivationally_related_form	10201535
11999958	_hypernym	11579418
02739480	_hypernym	00121046
01949973	_hypernym	01942177
02444159	_hypernym	02443849
09804230	_derivationally_related_form	00522068
11867525	_member_meronym	11870607
09537660	_hypernym	10553805
01502262	_member_meronym	01816635
09425344	_synset_domain_topic_of	06115701
00364297	_hypernym	02609764
05948264	_hypernym	05946687
13812607	_synset_domain_topic_of	06143546
05763412	_derivationally_related_form	00618878
10609686	_hypernym	00007846
12200315	_hypernym	11575425
01573515	_derivationally_related_form	14295248
11975853	_hypernym	11579418
02357693	_derivationally_related_form	04682462
02133435	_derivationally_related_form	04679738
00040325	_derivationally_related_form	14006945
01363613	_also_see	01366718
01507006	_derivationally_related_form	13501941
01941670	_member_meronym	01952162
04945057	_derivationally_related_form	01826378
03593526	_hypernym	04531098
08699654	_instance_hypernym	08698379
00803325	_derivationally_related_form	01141593
00757544	_derivationally_related_form	07254594
01711445	_derivationally_related_form	07007171
13985818	_derivationally_related_form	00193130
07019172	_hypernym	07018931
07157273	_member_of_domain_usage	13769672
01241767	_hypernym	01241331
00528339	_hypernym	00387310
01195804	_hypernym	01158181
10552742	_hypernym	10191943
00617413	_derivationally_related_form	01225783
02163982	_member_meronym	02168542
02333368	_hypernym	01864707
13169219	_member_meronym	12954978
12198628	_hypernym	11575425
08145871	_hypernym	07951464
07478874	_derivationally_related_form	00434919
11875100	_member_meronym	11879291
07817024	_hypernym	07811416
02014165	_hypernym	02009433
02951358	_hypernym	04244997
01943899	_hypernym	01942177
01906823	_derivationally_related_form	05003090
01043820	_derivationally_related_form	01778017
03583621	_hypernym	03733925
04408871	_hypernym	03091374
13261779	_hypernym	13255145
00222376	_hypernym	00219012
00877559	_derivationally_related_form	07143624
11629501	_member_meronym	11633459
13651218	_hypernym	13603305
00095990	_hypernym	00094460
01402381	_hypernym	08221348
01146576	_hypernym	01145359
11151189	_instance_hypernym	09924996
10102369	_hypernym	09792555
00488770	_hypernym	00164444
06203758	_derivationally_related_form	10502950
00241689	_hypernym	00151689
00351334	_hypernym	00349886
00340463	_hypernym	00339463
02190632	_hypernym	02191106
07007945	_derivationally_related_form	00988287
09590495	_synset_domain_topic_of	09689152
01198307	_derivationally_related_form	02581900
02260183	_hypernym	01342529
02072209	_member_meronym	02072665
04547592	_hypernym	03327234
01066775	_derivationally_related_form	01254685
01633047	_member_meronym	01633250
01472638	_synset_domain_topic_of	01861778
09044862	_member_of_domain_region	13752911
12299988	_member_meronym	12310153
07520612	_derivationally_related_form	01779165
12600888	_member_meronym	12601106
02414710	_derivationally_related_form	09815790
08792548	_member_of_domain_region	08039312
00044353	_derivationally_related_form	05792010
02704349	_derivationally_related_form	03735637
14959058	_hypernym	14866889
00508952	_hypernym	00507673
14038482	_hypernym	14034177
01945381	_derivationally_related_form	00315390
01312096	_has_part	01296697
01874784	_hypernym	01862557
04526800	_hypernym	04182890
08397255	_hypernym	08208016
12268096	_member_meronym	12275317
02102484	_derivationally_related_form	02106006
00336168	_also_see	00740336
01874126	_member_meronym	01876843
08946042	_instance_hypernym	08691669
02553697	_derivationally_related_form	01146039
10093908	_hypernym	10689564
12321395	_hypernym	12320010
01454810	_derivationally_related_form	01105909
00998886	_synset_domain_topic_of	06128570
04509592	_hypernym	03051540
01929788	_hypernym	08103777
06780309	_derivationally_related_form	01743313
04787763	_hypernym	04787530
08742205	_instance_hypernym	08524735
05296639	_hypernym	05237227
04585745	_hypernym	03664675
04100620	_hypernym	04042358
00404642	_derivationally_related_form	01136519
12339972	_member_meronym	12340202
12200504	_hypernym	13112664
14435187	_hypernym	14434866
00043480	_hypernym	00040353
02626590	_hypernym	01432517
06470073	_derivationally_related_form	02896789
10670310	_derivationally_related_form	02308741
13999206	_derivationally_related_form	02495817
07152948	_hypernym	07151380
02255462	_verb_group	00802318
00853649	_derivationally_related_form	01428011
09163192	_has_part	09163584
03024518	_hypernym	03065708
02603699	_derivationally_related_form	13954253
05571341	_hypernym	13911151
01466828	_hypernym	08107499
03285730	_hypernym	04100620
02390949	_hypernym	02386388
07425011	_hypernym	07296428
02301782	_member_meronym	02301935
05549830	_has_part	05556943
00968155	_hypernym	00955060
01989720	_hypernym	01985524
00334996	_derivationally_related_form	00708017
02268351	_hypernym	01158572
14477667	_derivationally_related_form	02558172
11719468	_member_meronym	11722769
12945708	_hypernym	11585340
00471576	_synset_domain_topic_of	06090869
01913532	_derivationally_related_form	13534274
05646218	_derivationally_related_form	00440286
00986173	_hypernym	00983824
02064608	_member_meronym	02065407
12100538	_member_meronym	12132299
05560787	_hypernym	05560244
13966925	_hypernym	13963970
01116968	_derivationally_related_form	02302817
12636705	_hypernym	11585340
02396716	_derivationally_related_form	00163779
12612913	_member_meronym	12613968
09773245	_derivationally_related_form	02583545
03261776	_hypernym	03274561
01259458	_derivationally_related_form	09222051
01432474	_derivationally_related_form	05301908
02565072	_hypernym	02564720
03722007	_derivationally_related_form	00508032
06514880	_hypernym	06514093
12930044	_member_meronym	12945708
02835887	_synset_domain_topic_of	06090869
09710164	_hypernym	09686536
00633443	_derivationally_related_form	10706812
10743941	_hypernym	10780632
01801600	_derivationally_related_form	04779649
02231661	_derivationally_related_form	00033020
00297404	_hypernym	00297062
02431320	_derivationally_related_form	07331400
14541852	_derivationally_related_form	02545272
13745420	_hypernym	13728499
15247518	_has_part	15248269
09809749	_synset_domain_topic_of	08199025
00573671	_derivationally_related_form	14724025
02172888	_derivationally_related_form	05720248
02681518	_derivationally_related_form	02748927
10034020	_hypernym	10360747
04190747	_hypernym	03546766
01216515	_synset_domain_topic_of	08199025
07763290	_hypernym	07705931
01176079	_derivationally_related_form	07650792
02701210	_verb_group	02732798
02034671	_hypernym	02035919
03450018	_hypernym	03096960
04120093	_hypernym	03183080
08722645	_instance_hypernym	09399592
08860123	_member_of_domain_region	00470966
00630380	_derivationally_related_form	05835162
02128873	_derivationally_related_form	10633450
09819291	_derivationally_related_form	06097775
05651971	_derivationally_related_form	02108665
06797169	_derivationally_related_form	00772640
00931467	_verb_group	00932161
09102016	_has_part	09103648
01673668	_member_meronym	01682920
02575082	_derivationally_related_form	00752431
01931768	_derivationally_related_form	00815173
00272391	_derivationally_related_form	05677504
01930874	_hypernym	01224744
02155448	_hypernym	05225602
00592535	_derivationally_related_form	10104209
01577093	_derivationally_related_form	00277811
08161068	_derivationally_related_form	02400760
03186399	_derivationally_related_form	01693453
02269767	_hypernym	02269143
01354405	_hypernym	01354006
02761696	_hypernym	03316406
01876180	_member_meronym	01876326
00439343	_derivationally_related_form	05058140
04146050	_hypernym	02913152
14439447	_derivationally_related_form	02547225
01730384	_hypernym	01729431
07513508	_hypernym	00026192
02117649	_hypernym	02106506
02485631	_derivationally_related_form	03491724
00724492	_derivationally_related_form	05982915
08018189	_synset_domain_topic_of	00759694
05573602	_hypernym	05580416
03473966	_hypernym	02756098
06920010	_hypernym	06907728
01370561	_hypernym	01400044
01665541	_hypernym	01663401
02686625	_verb_group	01212230
05098942	_hypernym	05090441
11804604	_member_meronym	11815194
02725367	_hypernym	03740161
06295235	_member_of_domain_usage	04356056
03509025	_derivationally_related_form	02333358
02636516	_hypernym	02203362
14986004	_derivationally_related_form	00287560
00026385	_derivationally_related_form	13549488
12812665	_hypernym	11579418
00900726	_derivationally_related_form	01688771
14997888	_hypernym	14868564
08293982	_member_meronym	08305942
12698905	_hypernym	11585340
10734963	_derivationally_related_form	03612965
11659068	_member_meronym	11659248
13994148	_hypernym	13991823
00838043	_derivationally_related_form	10201535
06183899	_derivationally_related_form	10705615
02698944	_derivationally_related_form	07108123
08725454	_instance_hypernym	08633957
07939159	_derivationally_related_form	02066304
01831519	_member_meronym	01833283
12039743	_member_meronym	12045695
09758643	_derivationally_related_form	02516594
00821580	_verb_group	00821765
00030010	_derivationally_related_form	07128060
00326619	_derivationally_related_form	00246940
02234087	_derivationally_related_form	09784707
01787835	_hypernym	01767661
08032594	_synset_domain_topic_of	00759694
02895154	_hypernym	02740764
01084331	_synset_domain_topic_of	00464894
02225959	_member_meronym	02227773
02041678	_derivationally_related_form	01060198
07030718	_hypernym	07028373
07993109	_hypernym	07951464
11472699	_hypernym	11428023
02575766	_member_meronym	02580055
10122441	_hypernym	09972661
01348075	_hypernym	01347583
07986771	_synset_domain_topic_of	05778131
01447868	_also_see	01675780
12892226	_member_meronym	12898959
08522872	_hypernym	08521816
10829450	_instance_hypernym	10020890
01788730	_hypernym	08102555
00192836	_derivationally_related_form	10056103
00389638	_hypernym	00224901
06248693	_hypernym	05996646
11852255	_hypernym	11573660
01872635	_member_meronym	01872772
09140148	_has_part	08605261
10018861	_hypernym	10677271
02923129	_hypernym	02727825
09275473	_has_part	08813978
06880664	_derivationally_related_form	00135285
00897746	_derivationally_related_form	10207831
01409523	_hypernym	01405044
01467370	_derivationally_related_form	08565701
09425607	_derivationally_related_form	01513838
01031256	_derivationally_related_form	00318186
02658670	_hypernym	01432517
00305846	_derivationally_related_form	07116304
00222135	_derivationally_related_form	00264529
01723259	_hypernym	01656813
01344963	_also_see	00922594
13124654	_derivationally_related_form	02652590
01277974	_derivationally_related_form	03376279
11894173	_member_meronym	11894770
08740875	_has_part	08742743
00009631	_hypernym	00010054
01408383	_member_meronym	01408547
01709278	_hypernym	01657723
08860123	_member_of_domain_region	05689109
13448778	_hypernym	13518963
00003826	_hypernym	00001740
02467003	_verb_group	02467203
01019524	_hypernym	01018630
04634540	_derivationally_related_form	00857923
06028904	_hypernym	06027264
01484982	_hypernym	00452512
01765392	_hypernym	01764800
00358431	_derivationally_related_form	09488259
10252354	_hypernym	13950812
02222718	_member_meronym	02224323
14514805	_hypernym	14514039
01813668	_derivationally_related_form	07527817
12954185	_member_meronym	12954353
06838543	_hypernym	06828818
10644179	_derivationally_related_form	01230350
08506641	_hypernym	08673395
00650353	_hypernym	00618878
00120202	_derivationally_related_form	01965156
00098385	_hypernym	00097504
01726960	_member_meronym	01729838
12005500	_hypernym	11579418
00903385	_hypernym	00806049
00559919	_derivationally_related_form	04992570
02258600	_also_see	01076793
00162632	_derivationally_related_form	01021420
10488016	_derivationally_related_form	06055946
00010435	_verb_group	00013615
12800832	_hypernym	12800586
13456071	_derivationally_related_form	00573247
00378479	_derivationally_related_form	02761685
12163649	_member_meronym	12164065
06363778	_hypernym	06349220
10310903	_hypernym	00007846
04160586	_hypernym	02691156
10089615	_derivationally_related_form	02527431
04567222	_hypernym	03720163
01407904	_synset_domain_topic_of	00464894
01315581	_derivationally_related_form	02533075
04990525	_hypernym	04990220
00593669	_derivationally_related_form	05781145
03421768	_synset_domain_topic_of	08199025
01072780	_derivationally_related_form	01182293
02238743	_hypernym	01759182
09117351	_has_part	09453288
06232880	_hypernym	06224136
00614057	_derivationally_related_form	10007109
00296178	_derivationally_related_form	00999787
00812580	_derivationally_related_form	09997404
07560903	_hypernym	07560652
02494356	_hypernym	02495038
06822198	_derivationally_related_form	00983333
01771966	_hypernym	01342529
06688522	_derivationally_related_form	02356567
05519085	_has_part	05520699
12396924	_has_part	02949691
09911849	_derivationally_related_form	04878646
01089137	_hypernym	01088923
00367685	_derivationally_related_form	00146856
01126051	_derivationally_related_form	07298154
12150447	_hypernym	12149751
14319454	_hypernym	14299637
13751829	_hypernym	13745420
01627947	_hypernym	01627355
02434238	_derivationally_related_form	08008335
01454636	_derivationally_related_form	04495843
09282724	_derivationally_related_form	00511855
11705921	_member_meronym	11706325
11322178	_instance_hypernym	10599806
00673710	_derivationally_related_form	00176618
02491107	_hypernym	02490219
11692952	_member_meronym	11739530
00392950	_derivationally_related_form	01351170
12134025	_hypernym	12141495
01743217	_derivationally_related_form	10413834
11766609	_member_meronym	11773860
04429756	_synset_domain_topic_of	03082979
01745536	_derivationally_related_form	00652659
12759496	_hypernym	11567411
08025497	_instance_hypernym	08392137
00082714	_hypernym	00078760
15015501	_derivationally_related_form	00504901
02460684	_hypernym	01864707
00883226	_derivationally_related_form	07229530
09904057	_hypernym	10372373
11651259	_member_meronym	11653323
01313411	_hypernym	00214951
09049303	_has_part	09112282
07990956	_member_meronym	01503061
01023820	_derivationally_related_form	02372605
04119892	_derivationally_related_form	02362798
00119873	_hypernym	00109660
13140699	_member_meronym	13143930
13289845	_hypernym	13384557
01487311	_derivationally_related_form	02924023
00775943	_hypernym	00796886
15224293	_synset_domain_topic_of	08441203
02446352	_hypernym	02445715
02418872	_also_see	00638981
00827379	_derivationally_related_form	01271189
09934921	_derivationally_related_form	13384557
01726390	_member_meronym	01751621
00945401	_hypernym	00407535
08860123	_member_of_domain_region	10525878
00549472	_hypernym	00549284
03457793	_hypernym	03461119
05088804	_hypernym	05083328
01733213	_synset_domain_topic_of	00543233
02249018	_derivationally_related_form	06356515
06990000	_hypernym	06986558
05706954	_hypernym	05706629
00535844	_derivationally_related_form	07829412
08163273	_hypernym	08163792
02950482	_hypernym	03467984
10084295	_derivationally_related_form	15147330
00366691	_derivationally_related_form	04975340
11864602	_hypernym	11565385
10386071	_hypernym	00007846
02499178	_hypernym	01864707
03350602	_synset_domain_topic_of	00454237
00505151	_hypernym	00126264
08594886	_synset_domain_topic_of	08199025
08730550	_instance_hypernym	09316454
04635631	_hypernym	04616059
12546015	_member_meronym	12546962
02067100	_member_meronym	02067240
07398097	_derivationally_related_form	02186506
01877620	_hypernym	01835496
03598151	_hypernym	03381776
02547225	_derivationally_related_form	14440137
00552253	_hypernym	00126264
02129709	_derivationally_related_form	05656537
08293982	_hypernym	08008335
09767197	_derivationally_related_form	01095899
07118002	_derivationally_related_form	00951206
08842258	_instance_hypernym	09203827
13949576	_derivationally_related_form	02099774
01775879	_member_meronym	01781274
14947807	_derivationally_related_form	00523436
10268629	_derivationally_related_form	08375526
12646950	_hypernym	13112664
13444131	_hypernym	13446390
01683724	_hypernym	01656813
00607405	_derivationally_related_form	05996646
05075602	_derivationally_related_form	02333689
10433164	_derivationally_related_form	01941093
09409203	_hypernym	00002684
02271740	_hypernym	01759182
12619306	_member_meronym	12623368
10384214	_derivationally_related_form	06073494
00422551	_hypernym	00421437
00354634	_hypernym	01859221
01485158	_derivationally_related_form	01103788
01401772	_hypernym	01400044
05313535	_hypernym	05254795
03196324	_hypernym	03082979
03894051	_hypernym	03003730
03004824	_has_part	03024064
01109863	_derivationally_related_form	00959992
01453433	_also_see	02677797
14084880	_hypernym	14052403
00471277	_hypernym	00557588
11799732	_has_part	11800236
02499312	_hypernym	02501738
01190561	_synset_domain_topic_of	08441203
11527967	_hypernym	11419404
02058794	_also_see	02094755
00834198	_derivationally_related_form	01642924
10502950	_derivationally_related_form	01155044
01068012	_hypernym	01066163
05893653	_hypernym	05833840
02676789	_verb_group	02707429
11947251	_hypernym	13118707
06503224	_derivationally_related_form	00277399
13192025	_member_meronym	13199244
09790482	_derivationally_related_form	00644583
13248928	_hypernym	13248393
04692908	_hypernym	04692157
00427397	_hypernym	02609764
00653719	_hypernym	00634586
03066658	_derivationally_related_form	10978098
02196690	_derivationally_related_form	07828987
01402381	_member_meronym	01402169
08977948	_has_part	08978161
00246217	_hypernym	00247390
07974025	_derivationally_related_form	00739662
00085626	_derivationally_related_form	03673594
12423565	_member_meronym	12445848
00527367	_derivationally_related_form	01159964
00650353	_derivationally_related_form	04748836
09454265	_instance_hypernym	09215664
12150969	_hypernym	12150028
12538603	_member_meronym	12540250
08860123	_member_of_domain_region	03476684
01438720	_member_meronym	01440344
08860123	_member_of_domain_region	13249245
00363052	_hypernym	00362659
07705931	_hypernym	13134947
00252019	_derivationally_related_form	13489037
07193184	_derivationally_related_form	00788184
00514871	_derivationally_related_form	00248063
07298154	_derivationally_related_form	02596493
09683306	_hypernym	09682291
02157557	_hypernym	05470189
13550089	_synset_domain_topic_of	06055946
02038791	_derivationally_related_form	05068080
07331210	_hypernym	07427337
09375693	_instance_hypernym	09360122
01394464	_derivationally_related_form	00358290
03009269	_derivationally_related_form	01949817
03499142	_hypernym	03290771
13812607	_derivationally_related_form	10236304
01751979	_member_meronym	01752165
00138599	_derivationally_related_form	01431879
12515711	_has_part	12515925
02346823	_hypernym	01862557
01987353	_member_meronym	01987545
02104882	_hypernym	02104523
00566895	_hypernym	00126264
08000304	_derivationally_related_form	02727039
01369346	_also_see	01259691
04062179	_hypernym	03579982
03845550	_hypernym	04074482
08419163	_derivationally_related_form	02210855
00476389	_has_part	00457228
10070711	_hypernym	10047459
01736569	_member_meronym	01736796
09797113	_derivationally_related_form	00720808
00330003	_hypernym	00328802
12551457	_hypernym	13104059
01547641	_hypernym	01494310
00925873	_verb_group	00545557
01662771	_derivationally_related_form	03779621
10299700	_derivationally_related_form	01430633
00331102	_derivationally_related_form	02753255
12586110	_hypernym	11556857
12166128	_hypernym	12157769
00785962	_derivationally_related_form	10207831
15153787	_hypernym	15144371
01680836	_derivationally_related_form	06102476
02504131	_derivationally_related_form	00123170
01941987	_synset_domain_topic_of	00300441
06770875	_hypernym	06722453
00382493	_derivationally_related_form	07416441
00028651	_has_part	00027167
10141590	_hypernym	10373998
01086103	_derivationally_related_form	10542888
01955127	_derivationally_related_form	00061290
00768778	_derivationally_related_form	00159899
01180695	_also_see	01557614
10661563	_derivationally_related_form	06249177
02690093	_hypernym	02655135
03536348	_derivationally_related_form	01661804
08860123	_member_of_domain_region	10229721
02769290	_hypernym	03996416
00365188	_hypernym	00126264
01921204	_derivationally_related_form	00291965
08860123	_member_of_domain_region	05909384
02072673	_derivationally_related_form	04055180
12185078	_hypernym	11575425
02593107	_hypernym	02413480
14547369	_derivationally_related_form	01017738
01323338	_derivationally_related_form	15032376
07110615	_derivationally_related_form	10599806
02431337	_hypernym	02431122
00928015	_hypernym	00831651
00318816	_derivationally_related_form	03281935
01084866	_verb_group	01084588
12511046	_hypernym	11585340
12423565	_member_meronym	12443144
00431610	_hypernym	00140123
01012712	_derivationally_related_form	00483801
00058645	_hypernym	00056930
00006238	_hypernym	00104868
12787565	_member_meronym	12791539
11708181	_member_meronym	11708442
03649909	_derivationally_related_form	01319562
10745332	_hypernym	09863238
09977520	_derivationally_related_form	00974786
12932532	_hypernym	11585340
01690294	_synset_domain_topic_of	00933420
11911591	_member_meronym	11938977
01884348	_member_meronym	01884476
09993252	_derivationally_related_form	01997862
09207288	_has_part	08848094
07519773	_derivationally_related_form	01782650
02642634	_derivationally_related_form	01767661
01408153	_synset_domain_topic_of	00464894
02708224	_hypernym	03082979
00061079	_hypernym	00060833
00699626	_derivationally_related_form	06511874
01521367	_derivationally_related_form	07443010
14094068	_hypernym	14058563
01118081	_derivationally_related_form	00788821
08293490	_hypernym	07951464
00065070	_derivationally_related_form	14324274
02245993	_verb_group	02244956
05407119	_hypernym	05404728
01999374	_member_meronym	01999767
13631037	_hypernym	13601596
07335414	_derivationally_related_form	00388635
00996969	_derivationally_related_form	00489837
02129289	_verb_group	02156225
00024279	_hypernym	00022686
01728840	_derivationally_related_form	03565402
02589576	_derivationally_related_form	09906538
00720565	_derivationally_related_form	02382087
09411430	_has_part	09475292
02686952	_derivationally_related_form	13913427
00201407	_derivationally_related_form	00751145
09761403	_derivationally_related_form	00618734
02460684	_member_meronym	02460817
05936704	_hypernym	05928118
14770838	_hypernym	04528630
02952109	_hypernym	03309808
02711835	_derivationally_related_form	03390983
02461701	_hypernym	01864707
01237872	_derivationally_related_form	00405236
00239321	_hypernym	00109660
06295235	_member_of_domain_usage	03688192
06498569	_member_meronym	06836714
00842692	_derivationally_related_form	02765692
08976913	_instance_hypernym	08524735
02394822	_hypernym	01862557
01704953	_synset_domain_topic_of	00929718
08847694	_has_part	09044190
00217700	_derivationally_related_form	07364115
06451891	_has_part	06433249
08230679	_hypernym	08227214
01600909	_hypernym	01507175
12915400	_hypernym	11566230
00443670	_derivationally_related_form	09260466
12536665	_hypernym	11585340
05826469	_derivationally_related_form	00667942
01809064	_hypernym	00725274
05802547	_derivationally_related_form	00642644
12226322	_member_meronym	12233759
01538161	_hypernym	01534147
02844728	_derivationally_related_form	03089348
11335878	_instance_hypernym	10323182
00824066	_derivationally_related_form	06711855
14557898	_synset_domain_topic_of	06043075
07849336	_hypernym	07555863
08154960	_hypernym	08153437
01677387	_hypernym	01675963
10033082	_derivationally_related_form	00047945
02585489	_derivationally_related_form	10379758
07409475	_derivationally_related_form	01892104
06440937	_instance_hypernym	06394865
08761868	_instance_hypernym	08691669
00766234	_hypernym	00745005
08761244	_has_part	08762104
12678548	_has_part	07765208
09027089	_instance_hypernym	08633957
05271814	_hypernym	05269901
09069862	_has_part	09070363
05780104	_derivationally_related_form	00692329
14888310	_hypernym	14731135
01823279	_hypernym	01507175
01042531	_verb_group	00907930
14526182	_hypernym	14524849
11924014	_hypernym	11672400
07714078	_hypernym	07713895
11771383	_hypernym	11567411
11942366	_member_meronym	11942487
00194645	_hypernym	00191142
02694933	_hypernym	00918872
10484858	_synset_domain_topic_of	08441203
01079480	_verb_group	01080691
05059830	_derivationally_related_form	02369633
00591622	_derivationally_related_form	09984298
11067885	_instance_hypernym	10515194
01176931	_derivationally_related_form	10349243
00879540	_hypernym	02401523
03763403	_hypernym	03763133
09114696	_has_part	09115315
04143712	_hypernym	03265874
07075172	_member_of_domain_usage	08245425
12366313	_hypernym	13123431
02619738	_member_meronym	02619861
07170753	_derivationally_related_form	00623151
01331237	_hypernym	01329239
12118414	_hypernym	12135898
05186306	_synset_domain_topic_of	08441203
05958427	_hypernym	05943300
02585489	_hypernym	01803003
02760658	_derivationally_related_form	00181476
02397637	_derivationally_related_form	00373544
01973125	_derivationally_related_form	03693973
02581957	_has_part	07778938
08960987	_member_meronym	09721244
07143137	_derivationally_related_form	00876665
10141811	_hypernym	10162991
03353281	_hypernym	03405725
02771320	_derivationally_related_form	14215331
02310895	_derivationally_related_form	05074057
12673178	_member_meronym	12673328
00607542	_synset_domain_topic_of	03405725
00784727	_verb_group	00784342
08645212	_hypernym	08644722
00259643	_derivationally_related_form	02672540
12860254	_hypernym	11579418
00159880	_derivationally_related_form	05751794
00879764	_hypernym	00753428
14687513	_derivationally_related_form	00291873
01726879	_hypernym	01726172
12411084	_member_meronym	12418356
08921850	_has_part	08925957
02044278	_derivationally_related_form	00295172
01938155	_member_meronym	01938312
01504699	_derivationally_related_form	00622266
10383689	_hypernym	10631941
03974671	_hypernym	04548771
05747582	_hypernym	05733583
01465994	_hypernym	08102555
02110552	_hypernym	02110220
11860801	_hypernym	11573660
06954183	_hypernym	06953731
13573181	_derivationally_related_form	00379774
11920867	_hypernym	11579418
00614999	_derivationally_related_form	00074624
01369758	_also_see	01657977
01110274	_derivationally_related_form	02244956
04259771	_hypernym	03733925
14245405	_hypernym	14246359
08334087	_hypernym	08329453
01527617	_hypernym	01525720
04478889	_hypernym	03214253
03249342	_hypernym	04202417
02368563	_hypernym	01862557
05532225	_has_part	05534712
00539936	_derivationally_related_form	14485249
03278248	_has_part	03033362
06714976	_derivationally_related_form	02457825
[truncated: 1,134 more rows]
