# Supplementary material for: ShallowBKGC: a BERT-enhanced shallow neural network model for knowledge graph completion
Source: PeerJ Comput Sci. 2024 May 15;10:e2058. doi: 10.7717/peerj-cs.2058 (PMC11157588; doi:10.7717/peerj-cs.2058)
Supplement: Supplemental Information 8 [file peerj-cs-10-2058-s008.txt]

02174461	_hypernym	02176268
05074057	_derivationally_related_form	02310895
08390511	_synset_domain_topic_of	08199025
02045024	_member_meronym	02046321
04758181	_hypernym	04757864
09419536	_instance_hypernym	09411430
12165384	_hypernym	12163824
04881998	_derivationally_related_form	01299888
00612652	_derivationally_related_form	01004072
02400139	_member_meronym	02420389
05846932	_derivationally_related_form	01633173
08847694	_has_part	08975106
12815925	_member_meronym	12822650
15214840	_has_part	15199033
07372959	_derivationally_related_form	00748282
11871916	_member_meronym	11872473
12822284	_hypernym	11744859
02257141	_derivationally_related_form	04652930
05703429	_derivationally_related_form	02118476
09929577	_synset_domain_topic_of	06136258
01652850	_member_meronym	01653223
05922949	_derivationally_related_form	00931467
01949435	_hypernym	01953810
02118242	_derivationally_related_form	05768553
00698732	_hypernym	00697589
11651259	_member_meronym	11656974
01909397	_derivationally_related_form	00348312
02466670	_derivationally_related_form	06535222
12506784	_hypernym	13112664
06636806	_derivationally_related_form	00563552
15196746	_hypernym	15199592
03608870	_hypernym	04320126
07371293	_derivationally_related_form	02179518
01689226	_member_meronym	01690339
02138766	_synset_domain_topic_of	13536794
03335600	_hypernym	03777283
05051896	_derivationally_related_form	02684924
00858742	_hypernym	00858377
07950418	_derivationally_related_form	00076400
07439883	_hypernym	13518963
05248667	_hypernym	05248553
01247413	_derivationally_related_form	02497400
00877083	_derivationally_related_form	06417598
14828683	_hypernym	14813182
08910668	_has_part	08912427
13716084	_hypernym	13609214
09319456	_derivationally_related_form	09319456
07261300	_hypernym	07260623
00649887	_hypernym	00649481
09075842	_has_part	09453887
01201089	_derivationally_related_form	07579399
01675963	_derivationally_related_form	03169390
02468261	_derivationally_related_form	00397953
02616251	_member_meronym	02616397
00775156	_derivationally_related_form	07181935
00189669	_hypernym	00187526
09151216	_instance_hypernym	08524735
02147824	_hypernym	02158587
09767197	_hypernym	00007846
01275389	_instance_hypernym	00956485
00629738	_hypernym	00628491
00155797	_hypernym	00155487
10561861	_hypernym	09631463
10170989	_derivationally_related_form	00074834
12489815	_hypernym	13120003
05486510	_hypernym	05462674
02359324	_hypernym	02329401
05892651	_hypernym	01129920
03325769	_hypernym	03748886
00442847	_derivationally_related_form	01976220
00328802	_derivationally_related_form	13886724
00309582	_verb_group	00309792
00327824	_derivationally_related_form	02717472
00895304	_derivationally_related_form	06740644
01566916	_derivationally_related_form	00115803
05216365	_has_part	05396366
05965388	_hypernym	05943300
00717748	_derivationally_related_form	01374767
01929467	_hypernym	01904930
11984854	_member_meronym	11985053
06277280	_hypernym	06276697
06593803	_derivationally_related_form	02797021
02716767	_derivationally_related_form	09760609
00742320	_derivationally_related_form	13792842
01636008	_verb_group	01635432
01949674	_hypernym	02077656
00249501	_derivationally_related_form	00248659
02186399	_hypernym	01759182
05005447	_derivationally_related_form	00118066
05327767	_hypernym	05297523
03003928	_derivationally_related_form	06975132
02717102	_hypernym	02630189
02109818	_derivationally_related_form	09488259
07137129	_derivationally_related_form	01036804
01576165	_derivationally_related_form	08629199
00702226	_derivationally_related_form	15245515
01723690	_derivationally_related_form	00549284
11529603	_member_meronym	11744859
02600490	_hypernym	01162754
01936219	_hypernym	08103777
00581671	_verb_group	00122097
01458664	_derivationally_related_form	00191980
14197468	_hypernym	14189204
02435099	_hypernym	01864707
10358032	_hypernym	10026553
14299336	_derivationally_related_form	00091124
12442220	_hypernym	11561228
02570267	_derivationally_related_form	10327583
14746048	_hypernym	14747338
06629858	_derivationally_related_form	01062555
01471070	_member_meronym	01660719
08686332	_instance_hypernym	08685677
11885697	_hypernym	11575425
10449521	_hypernym	10249459
02319095	_hypernym	02316707
02897692	_hypernym	03149951
09939313	_derivationally_related_form	01090335
01191610	_hypernym	01191158
00792471	_also_see	01629958
00120010	_derivationally_related_form	02094788
07301543	_hypernym	07301336
07135734	_derivationally_related_form	00952841
12734722	_member_meronym	12736455
01185981	_derivationally_related_form	00840751
01004072	_derivationally_related_form	02709906
07168486	_hypernym	07168131
00545557	_derivationally_related_form	13477023
00079398	_hypernym	01090446
10598641	_hypernym	09917593
13308999	_derivationally_related_form	02307547
02315048	_hypernym	02344568
07567390	_derivationally_related_form	00236999
00370458	_hypernym	00369802
12787196	_hypernym	11585340
05664069	_derivationally_related_form	10269785
02261464	_derivationally_related_form	08057460
00289297	_hypernym	00281101
02743727	_derivationally_related_form	13482330
00827782	_derivationally_related_form	02025550
02367032	_hypernym	02382367
05700401	_derivationally_related_form	01783214
07493527	_hypernym	07490713
11875100	_member_meronym	11877646
12602262	_hypernym	13118707
04935528	_derivationally_related_form	01356750
01312096	_has_part	01278232
15122011	_hypernym	00028270
00739662	_derivationally_related_form	09926862
02155248	_hypernym	02154508
01462005	_derivationally_related_form	07374756
02612393	_member_meronym	02614788
08835875	_has_part	08836630
03083069	_derivationally_related_form	09712696
00639007	_hypernym	00638770
01826060	_derivationally_related_form	04836268
01909111	_member_meronym	01911511
00724029	_derivationally_related_form	13421832
01871699	_member_meronym	01872094
12959371	_member_meronym	12959538
02453889	_derivationally_related_form	10670668
13911151	_derivationally_related_form	02354287
06551784	_derivationally_related_form	02501278
13206001	_hypernym	13167078
00824767	_derivationally_related_form	10740017
02205896	_member_meronym	02216547
01570935	_derivationally_related_form	00225786
04236182	_hypernym	04260934
09681351	_derivationally_related_form	03039087
00095121	_derivationally_related_form	01796800
00050693	_derivationally_related_form	00423971
06338908	_derivationally_related_form	01030132
11877473	_hypernym	11868814
01745141	_hypernym	00109660
07733394	_hypernym	07707451
02132136	_hypernym	02131653
10719395	_hypernym	10719267
01915093	_hypernym	01342529
12398682	_hypernym	11562747
01421122	_derivationally_related_form	03091374
08494459	_has_part	09198574
05980256	_derivationally_related_form	02826443
12972414	_hypernym	08220891
04271891	_hypernym	03210940
13416345	_derivationally_related_form	00804002
14757547	_derivationally_related_form	00198213
01718185	_hypernym	01712704
07075172	_member_of_domain_usage	05831939
12200747	_hypernym	11575425
09950457	_hypernym	00007846
05689801	_hypernym	05689249
01356459	_member_meronym	01356888
09031653	_member_of_domain_region	01294330
01204557	_also_see	02385102
05635624	_hypernym	05638987
02201644	_derivationally_related_form	00467913
02085742	_derivationally_related_form	03933529
00878797	_hypernym	00878456
00455212	_derivationally_related_form	07439570
12996225	_member_meronym	12996841
01706129	_hypernym	01705494
11911591	_member_meronym	11963158
01216191	_hypernym	01215902
07755929	_hypernym	07755707
01619354	_derivationally_related_form	00908772
07702796	_derivationally_related_form	02688623
05333259	_hypernym	05298729
00220522	_derivationally_related_form	02482425
00216216	_derivationally_related_form	11502102
10032676	_derivationally_related_form	01505254
03600977	_derivationally_related_form	01604696
12476036	_hypernym	11556187
07045353	_derivationally_related_form	02937108
12821736	_member_meronym	12822115
09752795	_hypernym	00007846
07370968	_derivationally_related_form	02041206
10785333	_hypernym	09619824
13063784	_hypernym	11590783
14180327	_derivationally_related_form	02119874
10669236	_hypernym	10259348
08398036	_hypernym	08397255
09992538	_derivationally_related_form	02025829
08740875	_member_of_domain_region	08745011
02424652	_derivationally_related_form	10678472
00916909	_derivationally_related_form	05803938
02200705	_hypernym	01762525
00381567	_hypernym	00378985
08453464	_hypernym	08441203
00581671	_derivationally_related_form	13572860
01475075	_derivationally_related_form	04445952
01845627	_member_meronym	01846331
00053913	_hypernym	00042757
00924612	_derivationally_related_form	06791372
10456696	_hypernym	10523076
02446512	_member_meronym	02446645
09266453	_instance_hypernym	09360122
09792237	_derivationally_related_form	06057539
06647614	_hypernym	06648724
06765044	_derivationally_related_form	00939035
07993929	_hypernym	07941170
10540526	_hypernym	10677713
11916467	_hypernym	12205694
14822141	_derivationally_related_form	00369864
01576478	_derivationally_related_form	08616050
03139045	_derivationally_related_form	09755398
09433442	_synset_domain_topic_of	09328904
09794211	_hypernym	10677713
01166258	_hypernym	01080366
10110421	_derivationally_related_form	02576110
01951480	_hypernym	01850315
09777012	_derivationally_related_form	02607909
14497763	_derivationally_related_form	00427786
12888906	_hypernym	12205694
01282014	_derivationally_related_form	01767949
01751036	_hypernym	01745125
02602215	_hypernym	01429349
14006490	_hypernym	14006179
06261060	_hypernym	06260121
09051235	_has_part	09090825
02585050	_derivationally_related_form	09778783
06573600	_has_part	06577369
07410207	_derivationally_related_form	01397088
06744396	_derivationally_related_form	00957378
10257221	_derivationally_related_form	02497062
08920381	_has_part	09380446
00770437	_derivationally_related_form	06740402
13224454	_member_meronym	13224673
00003553	_derivationally_related_form	01385458
11657763	_hypernym	11554175
13104059	_derivationally_related_form	01145163
12593689	_hypernym	11556857
00066977	_derivationally_related_form	05405324
00049102	_derivationally_related_form	03473966
02168542	_hypernym	01759182
12194776	_member_meronym	12200747
07183151	_derivationally_related_form	00869596
10318892	_derivationally_related_form	01724185
00079018	_hypernym	00077419
04077594	_hypernym	02950632
07995164	_hypernym	07993929
01067192	_derivationally_related_form	02642814
00038365	_derivationally_related_form	00256746
06066267	_hypernym	05999797
00928947	_derivationally_related_form	01747717
02417389	_hypernym	02554922
00982293	_hypernym	00941990
01349130	_verb_group	01350699
01533442	_hypernym	00275843
12567768	_member_meronym	12567950
11744859	_hypernym	08108972
00386715	_derivationally_related_form	00346693
00400083	_hypernym	00191142
00020926	_derivationally_related_form	10634990
09464486	_derivationally_related_form	02159890
01332205	_derivationally_related_form	14702875
07224151	_derivationally_related_form	00870213
12556030	_member_meronym	12556793
04935904	_hypernym	04935003
02719399	_derivationally_related_form	04944048
01640550	_derivationally_related_form	09805475
05515670	_hypernym	05303402
09044862	_has_part	09055015
08980300	_has_part	08981244
01409523	_derivationally_related_form	00132756
01956924	_hypernym	01342529
12745386	_has_part	07769731
12193205	_hypernym	15098161
11536778	_member_meronym	11542341
01629958	_verb_group	01646866
03187268	_synset_domain_topic_of	06128570
00338071	_derivationally_related_form	04184701
02885338	_synset_domain_topic_of	00445802
11726925	_member_meronym	11727540
01235769	_hypernym	01410223
00100543	_hypernym	00550771
08038131	_instance_hypernym	08392137
12474006	_hypernym	11561228
03033362	_has_part	04079933
12930044	_member_meronym	12939664
01941093	_derivationally_related_form	05635188
00787832	_derivationally_related_form	02497062
00628692	_derivationally_related_form	00027268
07912211	_hypernym	07911371
11983160	_hypernym	11579418
01945516	_derivationally_related_form	04127904
10775128	_hypernym	10294602
02191766	_derivationally_related_form	00248368
03831899	_hypernym	02740764
08860123	_member_of_domain_region	00168911
09681351	_derivationally_related_form	02922448
03299006	_hypernym	02724966
01011031	_hypernym	01010118
00971463	_synset_domain_topic_of	08199025
13591761	_hypernym	13582013
14435187	_derivationally_related_form	01013367
01857632	_hypernym	01855672
00240184	_derivationally_related_form	02624263
13368052	_derivationally_related_form	00159236
04832518	_hypernym	04831727
01316422	_hypernym	00015388
02656670	_hypernym	02652668
02632239	_hypernym	01429349
10644469	_derivationally_related_form	01503952
06413889	_derivationally_related_form	06410904
12677427	_hypernym	11579418
13016457	_member_meronym	13016749
09465459	_hypernym	00002452
06512324	_hypernym	06511874
07187150	_derivationally_related_form	00759657
01725051	_derivationally_related_form	10340312
10104209	_hypernym	10676877
07335414	_hypernym	07335243
05412912	_hypernym	05412649
02651424	_also_see	02648639
05820620	_derivationally_related_form	02155799
12156308	_hypernym	11555413
00546192	_hypernym	01849221
08551628	_has_part	08688590
03056010	_hypernym	02839910
08860123	_member_of_domain_region	10345659
11156943	_instance_hypernym	10067305
02446660	_derivationally_related_form	10321126
01746839	_derivationally_related_form	06769670
14525548	_derivationally_related_form	00388635
01137138	_derivationally_related_form	00125629
10066732	_derivationally_related_form	00672433
11502497	_hypernym	11501381
08900535	_member_of_domain_region	08015116
00609953	_hypernym	00582388
02519686	_hypernym	02517442
05707495	_derivationally_related_form	00590761
00789448	_derivationally_related_form	04401088
09617696	_hypernym	00007846
02681795	_also_see	00459776
02051031	_verb_group	02373015
04042358	_hypernym	03925226
12606797	_hypernym	11556857
01879251	_hypernym	01880113
05317191	_derivationally_related_form	02678677
13451348	_hypernym	13518963
02298471	_derivationally_related_form	03461385
01232412	_hypernym	01230965
00074038	_hypernym	00072989
14005892	_derivationally_related_form	02066510
02583379	_hypernym	02521410
01226240	_also_see	01982646
10131590	_hypernym	10154186
07339808	_synset_domain_topic_of	08199025
04682184	_synset_domain_topic_of	06060845
01904930	_also_see	01910965
08759013	_has_part	08759263
00284930	_derivationally_related_form	05018103
02240881	_derivationally_related_form	00946650
01688812	_hypernym	01657723
12684640	_member_meronym	12690388
14285662	_derivationally_related_form	00065070
12213635	_member_meronym	12216836
05167618	_derivationally_related_form	00075515
07026352	_has_part	06347811
00002325	_verb_group	00001740
10607706	_hypernym	10605985
02054834	_member_meronym	02054966
01574270	_member_meronym	01574390
00876442	_hypernym	00872886
06684572	_derivationally_related_form	01011031
01918310	_hypernym	08102555
02075049	_derivationally_related_form	00060201
11665781	_member_meronym	11666854
13151568	_member_meronym	13152592
10009276	_derivationally_related_form	00785962
01669883	_member_meronym	01670092
01826723	_derivationally_related_form	10184946
02448318	_hypernym	02441326
01933305	_derivationally_related_form	00609506
09899929	_derivationally_related_form	06160244
02632694	_member_meronym	02632989
11304139	_instance_hypernym	10453533
08016385	_synset_domain_topic_of	00759694
04507155	_has_part	03448253
04211528	_hypernym	03736970
00190180	_hypernym	00189565
07157273	_member_of_domain_usage	08641944
14224547	_synset_domain_topic_of	00015388
03362293	_hypernym	03032252
12581230	_member_meronym	12581381
12226322	_member_meronym	12226932
02016956	_hypernym	02016358
10280364	_hypernym	09977660
03924978	_hypernym	04470953
11520989	_hypernym	11419404
02019431	_derivationally_related_form	05030418
14857897	_derivationally_related_form	01252216
01931768	_derivationally_related_form	00556313
07736087	_hypernym	07735803
07486922	_derivationally_related_form	01805684
06711855	_derivationally_related_form	00826201
10481711	_hypernym	09610405
00614999	_derivationally_related_form	05706954
10807317	_instance_hypernym	10423589
13367070	_hypernym	13366693
01058574	_hypernym	01020005
06347996	_hypernym	07012534
01822248	_derivationally_related_form	07553301
00851933	_derivationally_related_form	10552742
01799794	_hypernym	01793177
01052301	_derivationally_related_form	07379094
03894379	_derivationally_related_form	01563724
02300018	_hypernym	01759182
06280816	_derivationally_related_form	02727009
04881998	_hypernym	04881829
00596644	_hypernym	02110220
00926310	_hypernym	00925873
03420559	_derivationally_related_form	01606205
01112420	_derivationally_related_form	00470386
06070929	_derivationally_related_form	10043163
00068467	_hypernym	00067999
10764128	_hypernym	10569411
12924623	_has_part	11689678
04539053	_hypernym	03211117
10482414	_hypernym	09815790
02433549	_derivationally_related_form	00399393
10140314	_derivationally_related_form	02586619
07413899	_hypernym	07356676
08390511	_hypernym	08198398
09277686	_hypernym	00019128
12194776	_hypernym	11565385
03706415	_has_part	03108069
13939353	_hypernym	00024720
01054335	_derivationally_related_form	10700640
00134780	_derivationally_related_form	01416020
01069980	_hypernym	01068773
14343411	_hypernym	14137829
00114431	_derivationally_related_form	01609287
11755694	_member_meronym	11757851
12709349	_hypernym	12707781
10369528	_hypernym	09617867
01954559	_hypernym	01953810
11804604	_member_meronym	11805380
02928608	_hypernym	03323703
04756025	_hypernym	04753455
10365514	_hypernym	10495421
02566528	_derivationally_related_form	00766234
00218475	_hypernym	00126264
04186051	_hypernym	04447443
09244972	_instance_hypernym	09411430
01317533	_hypernym	01315613
02175578	_derivationally_related_form	01776313
14334122	_hypernym	05517837
01990281	_derivationally_related_form	00061171
12342852	_hypernym	13118569
02324182	_derivationally_related_form	13398953
02553196	_member_meronym	02560823
00519363	_derivationally_related_form	02276088
01703326	_synset_domain_topic_of	07092592
01876843	_member_meronym	01878803
08132955	_hypernym	08123167
02159271	_member_meronym	02185973
10508710	_derivationally_related_form	00625119
01437805	_hypernym	01342529
05561834	_hypernym	14548343
11607739	_member_meronym	11627028
01419982	_derivationally_related_form	00445802
14291561	_hypernym	14285662
13387209	_hypernym	13385913
00915423	_derivationally_related_form	07121361
02850826	_derivationally_related_form	14170337
01861465	_member_meronym	01861778
13475538	_derivationally_related_form	00274724
09998788	_hypernym	10294602
12202712	_hypernym	11575425
00134564	_verb_group	00134328
13384341	_hypernym	13384164
00887463	_derivationally_related_form	01044448
00235435	_derivationally_related_form	02608823
07529563	_derivationally_related_form	01823370
05986295	_hypernym	05985999
08899149	_instance_hypernym	08524735
04416901	_hypernym	03178782
02545578	_derivationally_related_form	00802238
09993901	_hypernym	10197967
08618379	_synset_domain_topic_of	06095022
09965134	_derivationally_related_form	00852506
07177924	_derivationally_related_form	00764032
04681387	_hypernym	04680285
00366547	_derivationally_related_form	07313241
03735637	_derivationally_related_form	00647094
00322847	_hypernym	00140123
02566528	_derivationally_related_form	10754449
14287113	_derivationally_related_form	01322509
05082507	_hypernym	05079866
10749715	_derivationally_related_form	02446504
09977178	_hypernym	10605985
00285889	_hypernym	00285557
08860123	_member_of_domain_region	03399047
12823164	_member_meronym	12826395
02661769	_derivationally_related_form	14503665
10915566	_instance_hypernym	10113072
02250625	_hypernym	02251743
07379223	_derivationally_related_form	02185664
01225783	_derivationally_related_form	00798539
00291873	_hypernym	00280930
00155298	_derivationally_related_form	00667747
13183056	_hypernym	11545714
08860123	_member_of_domain_region	07219751
10492202	_derivationally_related_form	01453256
04469813	_hypernym	03100490
00865958	_derivationally_related_form	07233542
02405101	_hypernym	02402175
02669885	_derivationally_related_form	09759069
00689344	_hypernym	00670261
05800998	_derivationally_related_form	02454312
01457206	_hypernym	01277974
03836191	_hypernym	02852523
10751785	_hypernym	10140314
01979901	_derivationally_related_form	09334396
13205482	_member_meronym	13206001
01569181	_verb_group	00359511
01054849	_derivationally_related_form	07379963
01598820	_member_meronym	01598988
02210119	_derivationally_related_form	00090253
02531503	_hypernym	01432517
02261888	_derivationally_related_form	13268146
03439814	_derivationally_related_form	01942347
05480794	_has_part	05481095
10323182	_hypernym	09628382
02142626	_derivationally_related_form	10291240
08231499	_hypernym	08231184
01118182	_hypernym	01117723
05733583	_hypernym	05732756
08031386	_synset_domain_topic_of	00759694
01580467	_derivationally_related_form	03285912
01213886	_hypernym	01215392
14155274	_hypernym	14153010
00122954	_hypernym	00122661
02574651	_member_meronym	02575455
02919275	_derivationally_related_form	06524935
02522247	_member_meronym	02522399
02505716	_derivationally_related_form	04739932
01952812	_member_meronym	01953032
05579944	_has_part	05580662
08897065	_has_part	08898187
00446329	_hypernym	00397576
02412175	_derivationally_related_form	10648237
04865502	_hypernym	04865114
10001647	_hypernym	00007846
00025203	_derivationally_related_form	11515325
04007239	_hypernym	02719750
02670398	_verb_group	02670578
12892226	_member_meronym	12913645
07379409	_hypernym	07371293
02999757	_derivationally_related_form	01359432
12412987	_hypernym	13125117
02246456	_hypernym	02294436
07453063	_synset_domain_topic_of	08199025
01794195	_derivationally_related_form	07525555
02641378	_synset_domain_topic_of	06084469
01768969	_member_meronym	01771246
08394922	_has_part	08395465
09609561	_derivationally_related_form	01480149
11452218	_derivationally_related_form	00559102
04970916	_derivationally_related_form	00285414
11017454	_instance_hypernym	10013927
00648977	_derivationally_related_form	00874067
00369138	_hypernym	00367976
01974062	_hypernym	01850315
06372680	_derivationally_related_form	00135013
08702805	_hypernym	08544813
03608356	_hypernym	02716866
02263038	_member_meronym	02267644
08016900	_instance_hypernym	08392137
08174398	_has_part	08174995
01195536	_derivationally_related_form	05149695
11786539	_hypernym	11779300
06018465	_has_part	06020737
01749394	_synset_domain_topic_of	00933420
01537409	_derivationally_related_form	06794666
10121246	_derivationally_related_form	01570935
12302418	_member_meronym	12302565
00218475	_derivationally_related_form	14779796
12521847	_hypernym	11585340
02416751	_derivationally_related_form	01205341
00066685	_verb_group	00066191
05550330	_hypernym	05289861
00885082	_derivationally_related_form	06392935
02958343	_has_part	04425977
02650552	_derivationally_related_form	02125409
09023321	_has_part	09026614
14778019	_hypernym	14778436
01369346	_hypernym	00208836
06371734	_hypernym	06371413
10543795	_hypernym	00007846
00023868	_hypernym	00146138
02284096	_derivationally_related_form	00776262
02386012	_derivationally_related_form	00165298
14666012	_member_meronym	14665767
04018667	_hypernym	00585406
11754188	_member_meronym	11754633
00069060	_derivationally_related_form	00679715
14648100	_hypernym	14877585
00967625	_derivationally_related_form	06596978
12719684	_has_part	07819769
09093608	_has_part	09094093
07235335	_hypernym	06479665
01678685	_derivationally_related_form	10221777
02508078	_hypernym	02506546
00377364	_derivationally_related_form	00309310
07945657	_hypernym	07942152
11911591	_member_meronym	11983739
12387633	_hypernym	12205694
01186208	_derivationally_related_form	07449862
02878222	_derivationally_related_form	01489161
10258896	_hypernym	10197967
06337693	_hypernym	06338908
12213197	_member_meronym	12930044
00466651	_derivationally_related_form	01330986
00024279	_derivationally_related_form	01047338
09012297	_has_part	09012898
02549533	_member_meronym	02551316
05035961	_hypernym	05035353
02592397	_derivationally_related_form	10299250
09126305	_has_part	09128536
01618503	_hypernym	01604330
12556030	_member_meronym	12557064
01589582	_member_meronym	01589718
01538955	_hypernym	01525720
00490968	_derivationally_related_form	15122231
08175233	_hypernym	09941964
12467592	_hypernym	12466727
00584220	_hypernym	00205046
02186399	_member_meronym	02186834
08811982	_has_part	08809910
00381680	_derivationally_related_form	00367685
00592292	_hypernym	00586262
09606380	_derivationally_related_form	14505821
02742232	_verb_group	01955984
02681518	_hypernym	03169390
01555586	_member_meronym	01555809
00327824	_derivationally_related_form	01877355
00434077	_derivationally_related_form	02705944
00747135	_derivationally_related_form	07168131
01421622	_derivationally_related_form	00384329
02617689	_hypernym	01432517
04910973	_derivationally_related_form	01156112
02114433	_hypernym	02138766
10132145	_derivationally_related_form	02335363
03365991	_hypernym	04341686
01261491	_synset_domain_topic_of	00243918
09847727	_derivationally_related_form	00684273
04689048	_hypernym	04688842
06845599	_member_of_domain_usage	03780896
04677952	_derivationally_related_form	00837133
12376740	_hypernym	13118707
09416570	_instance_hypernym	09403734
01989669	_also_see	00262792
02874876	_hypernym	02720201
09030752	_has_part	09031061
00685638	_derivationally_related_form	00697589
01962662	_member_meronym	01962788
03625943	_hypernym	03051540
02144835	_derivationally_related_form	01048912
12375769	_hypernym	12375518
05716577	_hypernym	05715283
08774374	_instance_hypernym	08524735
07996149	_derivationally_related_form	02714974
06425960	_hypernym	06425065
15227593	_hypernym	15154774
11494638	_has_part	11509377
00114837	_synset_domain_topic_of	06084469
00445711	_derivationally_related_form	13484644
01204191	_derivationally_related_form	07570720
01042725	_hypernym	00983824
01306853	_also_see	02284662
02128286	_derivationally_related_form	10786270
11090631	_instance_hypernym	10057714
02445276	_member_meronym	02445394
00204391	_derivationally_related_form	13556509
09723564	_derivationally_related_form	03024420
04062179	_has_part	03948950
11083064	_instance_hypernym	10022111
00411792	_derivationally_related_form	01152033
02349980	_member_meronym	02350105
03508628	_hypernym	03081021
03787523	_hypernym	03600977
13658027	_hypernym	13649268
01475831	_derivationally_related_form	10287213
03318438	_derivationally_related_form	00839526
08798771	_member_of_domain_region	08020242
02526486	_member_meronym	02526673
04491388	_hypernym	03053474
02612982	_member_meronym	02613434
11163859	_instance_hypernym	09920283
01026262	_derivationally_related_form	00764902
01902783	_verb_group	01838651
10890637	_instance_hypernym	10088390
12890685	_hypernym	13122364
05927813	_derivationally_related_form	00568234
02677797	_derivationally_related_form	13936153
14403772	_derivationally_related_form	01820077
08038379	_synset_domain_topic_of	00759694
11516113	_synset_domain_topic_of	06090869
14459824	_derivationally_related_form	00473799
10198602	_derivationally_related_form	01044084
02284096	_derivationally_related_form	13284562
00266253	_hypernym	00199130
02945379	_hypernym	03907654
08715110	_has_part	08981244
00633265	_hypernym	00632627
00278221	_derivationally_related_form	01374767
00189580	_derivationally_related_form	00304662
01886220	_hypernym	08103777
14592610	_hypernym	15046900
10201535	_derivationally_related_form	00839526
12642734	_hypernym	13118707
01252566	_derivationally_related_form	05015463
02619839	_derivationally_related_form	02707344
09202405	_has_part	09390424
00839834	_hypernym	00834009
09977660	_hypernym	10474950
00139729	_hypernym	00126264
13804669	_hypernym	13796779
00914343	_derivationally_related_form	01740468
01134653	_hypernym	00434374
02074915	_member_meronym	02075296
00177578	_hypernym	00173338
04733640	_hypernym	04723816
01480336	_member_meronym	01481599
13282161	_hypernym	13278375
09275473	_has_part	08982587
07260623	_derivationally_related_form	00467717
01171183	_derivationally_related_form	10034201
05776212	_derivationally_related_form	02107588
02967407	_hypernym	02817650
01393339	_hypernym	01539063
08382056	_member_meronym	09907196
03391770	_has_part	02886599
02581073	_derivationally_related_form	09858299
05815890	_hypernym	05814291
02038617	_member_meronym	02038837
02017878	_hypernym	01507175
02646985	_member_meronym	02647144
11766609	_member_meronym	11777779
05199286	_derivationally_related_form	00834198
04426788	_hypernym	03106110
02540670	_verb_group	02593107
00400427	_hypernym	00126264
09006413	_has_part	09004625
02004874	_derivationally_related_form	00328015
00120515	_derivationally_related_form	01966168
06650431	_derivationally_related_form	00666510
00171852	_verb_group	00603298
06811625	_hypernym	06808720
01386494	_member_meronym	01389188
02712243	_derivationally_related_form	08492747
06449735	_has_part	06433035
01400891	_hypernym	08103777
01366415	_hypernym	01352574
02237730	_hypernym	01762525
02130300	_derivationally_related_form	05784831
08336188	_synset_domain_topic_of	08441203
02016523	_derivationally_related_form	03290771
02685365	_hypernym	04081844
12670334	_hypernym	13112664
07443761	_derivationally_related_form	00121678
12164656	_hypernym	12164363
01357967	_hypernym	08221348
05340317	_hypernym	05333777
00403911	_hypernym	00403092
06074860	_hypernym	06083243
09396712	_instance_hypernym	09342563
08081668	_hypernym	08053576
00136329	_derivationally_related_form	01370561
12924984	_member_meronym	12925179
13500557	_hypernym	13460568
08340153	_member_meronym	08194266
02615739	_derivationally_related_form	10179649
15204983	_hypernym	15113229
00122626	_derivationally_related_form	07295507
13378518	_hypernym	13329641
00053159	_derivationally_related_form	07436986
01726172	_synset_domain_topic_of	00543233
04680752	_hypernym	04680465
02475922	_derivationally_related_form	09607630
02031752	_member_meronym	02032355
01995803	_hypernym	01342529
01036996	_derivationally_related_form	02489456
00901316	_hypernym	00901083
06084469	_derivationally_related_form	09913824
08860123	_member_of_domain_region	11415608
10282482	_derivationally_related_form	15147330
02387910	_derivationally_related_form	04146050
09164095	_instance_hypernym	08691669
07430480	_hypernym	07430211
00295172	_hypernym	00283127
00392960	_hypernym	00140967
00048790	_derivationally_related_form	03589791
00021554	_hypernym	00021065
10266848	_synset_domain_topic_of	08441203
02957586	_derivationally_related_form	02678677
00567291	_synset_domain_topic_of	06084469
10897312	_instance_hypernym	10650162
08723006	_member_of_domain_region	11228153
01225783	_derivationally_related_form	00617413
04983402	_derivationally_related_form	01504625
01799086	_member_meronym	01799302
07221094	_derivationally_related_form	00953216
07120524	_derivationally_related_form	00912833
01738597	_verb_group	01738774
12849597	_hypernym	11579418
12486254	_hypernym	11562747
08755214	_instance_hypernym	09316454
12806732	_hypernym	13104059
01675190	_also_see	00504592
00892698	_hypernym	00742320
01133760	_hypernym	01133281
15285772	_hypernym	15277118
04627000	_derivationally_related_form	01463965
01810447	_derivationally_related_form	01624633
12402348	_hypernym	12401335
02057208	_hypernym	01507175
02166460	_derivationally_related_form	05784242
11883799	_hypernym	11575425
08723006	_member_of_domain_region	05915356
02451113	_hypernym	02450505
10407310	_hypernym	09625401
01807882	_derivationally_related_form	06615561
05715283	_derivationally_related_form	02194495
12405209	_member_meronym	12408280
01376620	_hypernym	01494310
05780104	_derivationally_related_form	01022420
00698855	_derivationally_related_form	00685638
05721180	_hypernym	05708432
09889539	_derivationally_related_form	00907919
02862048	_has_part	03831899
01885845	_derivationally_related_form	00294868
14958405	_hypernym	15047313
01559055	_derivationally_related_form	14287113
15300051	_instance_hypernym	01246697
00148763	_hypernym	00126264
06851742	_member_of_domain_usage	14777856
13561521	_derivationally_related_form	00418408
01197258	_hypernym	01184814
11743109	_member_meronym	11743570
09095751	_has_part	09096190
02513742	_derivationally_related_form	06201908
00923444	_derivationally_related_form	01653442
12226932	_hypernym	13112664
04429169	_hypernym	03920989
13529616	_hypernym	13450636
08045681	_instance_hypernym	08392137
07623664	_hypernym	07622708
07780874	_hypernym	07780627
01493741	_also_see	01819387
01908039	_derivationally_related_form	14583670
07448232	_hypernym	07447641
05426989	_has_part	05456456
06206800	_derivationally_related_form	00694068
05855517	_synset_domain_topic_of	06090869
00590518	_derivationally_related_form	09928451
01188725	_derivationally_related_form	10766025
00777522	_derivationally_related_form	13599547
01828405	_derivationally_related_form	07486628
11658709	_hypernym	13108841
00228236	_derivationally_related_form	14845743
00515154	_hypernym	00137313
07538395	_hypernym	07537485
04810510	_hypernym	04785669
00858568	_derivationally_related_form	06692572
01909978	_verb_group	01909397
00596807	_hypernym	00586262
01486151	_derivationally_related_form	04122825
00174412	_hypernym	00168237
07850329	_hypernym	07843775
11717007	_member_meronym	11717239
00514730	_hypernym	00126264
00776523	_derivationally_related_form	10699752
04110955	_has_part	02817031
02645839	_hypernym	02604760
03410740	_derivationally_related_form	02190943
03123553	_derivationally_related_form	02849154
02265177	_member_meronym	02264591
09161803	_has_part	09262082
00754873	_derivationally_related_form	00616857
12800327	_member_meronym	12801072
13342987	_derivationally_related_form	01138523
01924505	_hypernym	01996735
00125436	_derivationally_related_form	01233194
05916155	_hypernym	05833840
02534492	_hypernym	02367363
01081505	_synset_domain_topic_of	00455599
01667570	_member_meronym	01667959
01733213	_derivationally_related_form	01133760
01735556	_hypernym	01734502
02014165	_derivationally_related_form	00042757
12573760	_hypernym	11585340
06452363	_has_part	06451891
02496498	_derivationally_related_form	01247413
07692614	_hypernym	07680932
01687569	_derivationally_related_form	01159776
04906273	_hypernym	04905188
05546540	_has_part	05531814
00194645	_derivationally_related_form	00381331
00631391	_also_see	02460502
10356066	_hypernym	10640620
00153809	_derivationally_related_form	00634906
00932324	_derivationally_related_form	06646243
01088192	_derivationally_related_form	01158190
01434822	_hypernym	01494310
09018162	_has_part	09018426
12087650	_member_meronym	12087807
02452637	_hypernym	05598147
00876874	_derivationally_related_form	02106006
00320681	_synset_domain_topic_of	00243918
13321495	_derivationally_related_form	02671279
05596651	_has_part	05596004
10147619	_derivationally_related_form	01045419
02302817	_hypernym	02244956
01989701	_hypernym	01342529
01414288	_hypernym	01410223
01697027	_derivationally_related_form	00937895
03414162	_hypernym	03294048
02712243	_hypernym	02657219
11605708	_member_meronym	11607392
01668421	_hypernym	01675963
01660994	_derivationally_related_form	14483917
12423565	_member_meronym	12465321
01353411	_hypernym	08110373
03906997	_derivationally_related_form	01698271
00879759	_derivationally_related_form	00732552
10859669	_derivationally_related_form	00201034
01909978	_hypernym	01850315
01862399	_hypernym	01861778
10333317	_hypernym	10207169
08013453	_synset_domain_topic_of	00759694
10177014	_derivationally_related_form	01053771
00440747	_derivationally_related_form	01938426
00785263	_derivationally_related_form	02570684
00067545	_also_see	00046022
00886281	_hypernym	02347637
00202236	_hypernym	00138508
03926148	_hypernym	03294048
04850996	_derivationally_related_form	02579447
07018931	_derivationally_related_form	01719302
04766275	_derivationally_related_form	02176178
11911591	_member_meronym	11962108
00369194	_derivationally_related_form	08303275
05626618	_synset_domain_topic_of	07978423
02069888	_derivationally_related_form	15049594
00754424	_hypernym	00752431
03725035	_hypernym	04014297
07476623	_derivationally_related_form	01101913
06717170	_member_of_domain_usage	09637684
06259898	_derivationally_related_form	01435380
08900535	_has_part	08905467
10941206	_instance_hypernym	10450303
11778534	_member_meronym	11781430
07105475	_member_of_domain_usage	00064789
10282672	_hypernym	10024119
10256537	_derivationally_related_form	00835506
09541919	_hypernym	09545324
09681973	_hypernym	09681351
08088963	_hypernym	08149781
04110439	_derivationally_related_form	01987160
11607739	_member_meronym	11624367
12752039	_member_meronym	12752205
14777768	_hypernym	14778019
01675190	_also_see	02341266
00173283	_derivationally_related_form	02074677
01568892	_hypernym	01567133
01809592	_hypernym	01507175
02502902	_member_meronym	02503127
05938014	_hypernym	05937524
06501141	_hypernym	06470073
06542047	_hypernym	06539770
08590909	_hypernym	08652970
11518645	_derivationally_related_form	02814453
12829099	_member_meronym	12830974
07729225	_hypernym	07728804
07324673	_hypernym	07290905
02392282	_hypernym	01864707
04882968	_hypernym	04881623
02097047	_hypernym	01871979
00720565	_derivationally_related_form	01096497
02159271	_member_meronym	02230782
02289307	_hypernym	02288789
08849753	_member_of_domain_region	08541609
02269143	_derivationally_related_form	04893787
00086835	_hypernym	00086320
00586682	_hypernym	00429060
00876665	_hypernym	00813978
09591155	_instance_hypernym	09587565
08949093	_has_part	09408540
01344293	_derivationally_related_form	00149262
02140491	_hypernym	02139671
00006238	_derivationally_related_form	10636874
04493505	_hypernym	03089014
03259505	_has_part	03199775
06054446	_hypernym	06043075
02924554	_hypernym	02958343
01546660	_hypernym	01342529
14088412	_hypernym	14081941
08705397	_has_part	09210346
00336718	_verb_group	00336260
02623868	_member_meronym	02624167
00464687	_hypernym	00464321
00054059	_derivationally_related_form	11675537
07247071	_hypernym	06598915
06845599	_member_of_domain_usage	14754192
04592741	_has_part	03357716
02609764	_derivationally_related_form	08566028
01654957	_member_meronym	01655116
10085217	_derivationally_related_form	05640339
01837363	_hypernym	01507175
02748927	_hypernym	02604760
07516354	_hypernym	07480068
12266217	_hypernym	13104059
15143477	_hypernym	15266911
06062842	_hypernym	06043075
08572467	_derivationally_related_form	02694287
03102654	_hypernym	04070727
12287388	_member_meronym	12287642
09342563	_hypernym	09444100
00338071	_derivationally_related_form	07008680
02724533	_hypernym	03740161
14371161	_hypernym	14299637
07292577	_derivationally_related_form	00421691
02672540	_derivationally_related_form	03118539
09209263	_has_part	08954057
02532918	_hypernym	02532602
02242464	_verb_group	02727883
12696492	_has_part	12696830
04995211	_hypernym	04992163
15178841	_has_part	15216966
01835276	_derivationally_related_form	05200816
00003356	_derivationally_related_form	07320302
15177866	_has_part	15215068
09945905	_derivationally_related_form	04653627
06732169	_hypernym	06722453
05901508	_hypernym	05902545
00768778	_hypernym	00766418
02646072	_derivationally_related_form	05271383
01017987	_derivationally_related_form	02747922
13083586	_has_part	13096863
00063724	_hypernym	00208210
09410928	_derivationally_related_form	01573515
12021120	_member_meronym	12023407
12834798	_hypernym	12205694
07873807	_hypernym	07557434
02661252	_derivationally_related_form	07366289
14647235	_hypernym	14622893
06172789	_hypernym	05999797
00238022	_derivationally_related_form	01717628
02671224	_hypernym	13524925
08682819	_has_part	09048303
09699200	_derivationally_related_form	02961688
10524973	_derivationally_related_form	00014405
02426634	_member_meronym	02426813
04704346	_derivationally_related_form	00781168
00618451	_hypernym	00610374
13478342	_has_part	13424183
04780958	_derivationally_related_form	01624633
01346978	_hypernym	00146138
02205523	_hypernym	01762525
10705448	_hypernym	10480018
11092292	_instance_hypernym	10123844
10978098	_instance_hypernym	10547145
10191001	_derivationally_related_form	01424456
07073447	_member_of_domain_usage	09636796
01459696	_synset_domain_topic_of	06084469
01306853	_derivationally_related_form	04050066
05888929	_derivationally_related_form	00633443
00922144	_derivationally_related_form	01629000
02470451	_member_meronym	02471072
00144314	_hypernym	00142191
04557308	_hypernym	03875218
00641820	_hypernym	00636921
01023636	_derivationally_related_form	03103198
00676450	_hypernym	00674607
02128873	_verb_group	00598954
06514093	_hypernym	06647206
00608808	_derivationally_related_form	05770926
02752567	_derivationally_related_form	01067577
02285392	_derivationally_related_form	13367070
10107303	_derivationally_related_form	02427103
00125126	_derivationally_related_form	02119874
09095023	_has_part	09453288
10488865	_hypernym	10560637
03550420	_synset_domain_topic_of	08199025
04062179	_has_part	03288225
05494365	_has_part	05494617
07708512	_hypernym	07581346
01076046	_derivationally_related_form	02559752
00116687	_derivationally_related_form	00104868
02179279	_also_see	01309991
13224256	_hypernym	13166338
01531998	_derivationally_related_form	00276813
06295235	_member_of_domain_usage	04371430
01412759	_derivationally_related_form	00134780
08049401	_derivationally_related_form	02589245
11748002	_hypernym	13139055
11702566	_hypernym	11571907
10012815	_hypernym	00007846
02246686	_synset_domain_topic_of	00488225
00252990	_verb_group	00253277
12064996	_member_meronym	12065316
02280132	_derivationally_related_form	00267522
00399368	_verb_group	00399074
01423929	_derivationally_related_form	02855793
06060845	_derivationally_related_form	10011074
06951067	_hypernym	06950528
02285392	_derivationally_related_form	10658304
03976467	_hypernym	02942699
13497928	_hypernym	00029677
08962610	_instance_hypernym	08698379
02690613	_derivationally_related_form	08917881
02451951	_derivationally_related_form	04907269
12062781	_hypernym	12062468
13507827	_hypernym	13489037
01201089	_derivationally_related_form	05603160
10741821	_derivationally_related_form	02000547
02223136	_hypernym	02222318
01679106	_derivationally_related_form	13874558
07124340	_member_of_domain_usage	13533886
01941670	_member_meronym	01949195
03412906	_hypernym	03575691
02439033	_hypernym	02399000
09053185	_has_part	09191875
01710348	_member_meronym	01710529
05136150	_hypernym	05093581
00149583	_also_see	01108627
02215506	_verb_group	02215790
10388440	_derivationally_related_form	00595146
09044862	_has_part	09092497
08984567	_has_part	08984788
04383537	_hypernym	04537602
10023656	_derivationally_related_form	00963283
10519291	_hypernym	10518602
01106808	_derivationally_related_form	02245765
01940488	_member_meronym	01968115
09779790	_derivationally_related_form	01742726
09788073	_hypernym	09821253
05651971	_hypernym	05650329
00631737	_derivationally_related_form	05945642
05088324	_hypernym	05087297
06778777	_hypernym	07012534
00568430	_synset_domain_topic_of	00480508
06855035	_derivationally_related_form	00664276
06372095	_derivationally_related_form	00135285
03690005	_hypernym	02830852
12013811	_member_meronym	12014524
14004572	_derivationally_related_form	00014034
00915041	_derivationally_related_form	07122118
06552639	_derivationally_related_form	00905399
01838598	_hypernym	01838038
11769483	_hypernym	11567411
01480770	_derivationally_related_form	10615808
08280124	_hypernym	08053576
00519363	_derivationally_related_form	07919310
02011685	_derivationally_related_form	01067819
10641301	_hypernym	10512372
06693744	_derivationally_related_form	00882220
02748927	_derivationally_related_form	00262249
02344568	_derivationally_related_form	13262663
01299476	_instance_hypernym	00956485
15274441	_derivationally_related_form	01763643
01239619	_derivationally_related_form	02918595
01543272	_member_meronym	01543383
08035601	_instance_hypernym	08392137
00886759	_hypernym	00884540
00789934	_derivationally_related_form	02992529
00048225	_hypernym	00035189
00757856	_derivationally_related_form	00204814
01977155	_derivationally_related_form	04663763
01914415	_member_meronym	01914609
04285146	_hypernym	03294048
03959701	_hypernym	04192858
08809910	_instance_hypernym	08524735
01903756	_derivationally_related_form	02876088
14222112	_hypernym	14219661
01678685	_hypernym	01675963
11273286	_instance_hypernym	10430665
02380009	_derivationally_related_form	00384933
02727462	_derivationally_related_form	05051896
01566705	_hypernym	00258857
08734385	_has_part	09324474
01855155	_derivationally_related_form	00331102
01307754	_instance_hypernym	00962722
14604959	_hypernym	14601829
00159553	_hypernym	02304982
07882886	_hypernym	07882497
04470232	_derivationally_related_form	01764800
05656997	_hypernym	05654362
06464419	_derivationally_related_form	10747294
00837098	_derivationally_related_form	00986173
00699626	_hypernym	00697589
01936537	_derivationally_related_form	04468005
01888511	_derivationally_related_form	14004572
01673503	_member_meronym	01726390
06717170	_member_of_domain_usage	10673946
08929922	_has_part	08939562
14544335	_derivationally_related_form	00025203
11030395	_instance_hypernym	10296176
00713167	_derivationally_related_form	00157389
06736529	_hypernym	06734467
02437707	_derivationally_related_form	05703956
08860123	_member_of_domain_region	08346031
00622266	_hypernym	00622068
11667562	_member_meronym	11668340
07168623	_derivationally_related_form	00746718
12626030	_member_meronym	12626674
02247226	_derivationally_related_form	10222497
05211044	_derivationally_related_form	01264336
00803815	_derivationally_related_form	06686736
00864159	_derivationally_related_form	14574846
08350470	_hypernym	08349916
13129165	_hypernym	13087625
06928839	_derivationally_related_form	03087088
12226322	_member_meronym	12232683
02460502	_also_see	00958880
02506248	_hypernym	02505998
01950952	_member_meronym	01951107
11069534	_instance_hypernym	09855630
05600637	_hypernym	05225090
12548134	_hypernym	12501745
02588580	_hypernym	01432517
09607630	_derivationally_related_form	02396205
14481080	_derivationally_related_form	02262542
14419164	_derivationally_related_form	00566099
00724150	_derivationally_related_form	13286254
09044862	_member_of_domain_region	06425960
07120524	_derivationally_related_form	00912473
00924825	_hypernym	00908909
05958919	_hypernym	05943300
14473655	_derivationally_related_form	01468097
01008378	_derivationally_related_form	02432530
01093085	_hypernym	01090446
01655116	_member_meronym	01655344
12927758	_hypernym	13109733
00941719	_derivationally_related_form	07386614
00608670	_hypernym	00728617
10680153	_hypernym	10648237
13499165	_synset_domain_topic_of	06115701
01229631	_hypernym	01229071
06782019	_derivationally_related_form	00690614
10113249	_hypernym	10434424
10495756	_derivationally_related_form	02062212
00328502	_derivationally_related_form	02090990
06845599	_member_of_domain_usage	03755140
11841529	_member_meronym	11844651
07411160	_derivationally_related_form	00386715
09606527	_hypernym	00007846
13900422	_derivationally_related_form	02696503
13534608	_synset_domain_topic_of	00017222
06497459	_hypernym	06351613
10692482	_derivationally_related_form	02192992
00461354	_hypernym	00109660
00967625	_derivationally_related_form	01101958
01306425	_hypernym	00220869
03612134	_hypernym	03828465
11911591	_member_meronym	11987722
01262713	_derivationally_related_form	02311387
02968325	_derivationally_related_form	08173515
01734929	_hypernym	01734502
08640111	_derivationally_related_form	01305361
02379198	_hypernym	02367032
12642200	_has_part	07757312
01532434	_hypernym	00173338
12080199	_member_meronym	12080395
00265386	_verb_group	00265673
04257790	_hypernym	03269401
04221994	_hypernym	03676175
10490965	_hypernym	00007846
01012360	_hypernym	00407535
06549661	_synset_domain_topic_of	08441203
05238282	_has_part	05330659
00720063	_derivationally_related_form	10763725
09559201	_instance_hypernym	09547903
02223694	_hypernym	01762525
02285909	_member_meronym	02286089
02115775	_hypernym	01864707
04086794	_has_part	04593866
03370927	_hypernym	04169152
04588739	_hypernym	03211117
11958742	_hypernym	11579418
02374451	_hypernym	02374149
00739662	_derivationally_related_form	01012712
02520509	_hypernym	02519991
02453692	_derivationally_related_form	07500414
12942270	_hypernym	11585340
01529036	_member_meronym	01532664
00340662	_derivationally_related_form	01418959
00275151	_hypernym	00274941
11873612	_hypernym	11869351
00040685	_derivationally_related_form	14011811
02714974	_hypernym	02706605
10524413	_hypernym	09610660
08708609	_instance_hypernym	08524735
12660009	_member_meronym	12669641
02030424	_hypernym	02031158
13483190	_hypernym	13489037
07523180	_derivationally_related_form	00339941
01844859	_hypernym	01835496
02181013	_hypernym	01759182
03247083	_derivationally_related_form	01611516
02125223	_hypernym	02124748
01898282	_derivationally_related_form	10781236
06479665	_synset_domain_topic_of	08441203
00647094	_derivationally_related_form	10304383
00739850	_hypernym	00739270
13275495	_hypernym	13275847
01976841	_derivationally_related_form	07362386
00165298	_derivationally_related_form	02386012
02454649	_derivationally_related_form	07250339
02958343	_has_part	03350011
12126238	_member_meronym	12126360
02658050	_hypernym	02657219
02250822	_hypernym	02248368
03791053	_derivationally_related_form	02061495
01871680	_hypernym	01871979
01270199	_verb_group	00557686
10970864	_instance_hypernym	10467395
11414608	_derivationally_related_form	02536557
09820044	_derivationally_related_form	06223468
01610758	_member_meronym	01611252
03024064	_hypernym	02735688
05481095	_has_part	05499828
05638987	_derivationally_related_form	09812338
07075172	_member_of_domain_usage	03688192
07528097	_hypernym	07527817
09758781	_derivationally_related_form	01466978
09754780	_hypernym	10162194
11642430	_hypernym	11630890
09078231	_member_of_domain_region	07450055
00636574	_synset_domain_topic_of	05664069
00835903	_derivationally_related_form	00751145
10568443	_hypernym	10677713
10409752	_derivationally_related_form	02253456
02266148	_verb_group	02268351
00216607	_hypernym	00216174
08791167	_has_part	08897065
01547001	_derivationally_related_form	08624196
00275253	_derivationally_related_form	14518924
14500341	_derivationally_related_form	00278117
02001858	_derivationally_related_form	10689104
09753065	_hypernym	00007846
13555915	_hypernym	13518963
11269697	_instance_hypernym	10467395
00989201	_derivationally_related_form	07238694
00048633	_derivationally_related_form	00828082
01008378	_derivationally_related_form	00404642
00618878	_derivationally_related_form	05763412
05751794	_derivationally_related_form	00159880
00603298	_derivationally_related_form	00883297
09068444	_instance_hypernym	08655464
06080522	_hypernym	06037666
01296505	_instance_hypernym	00956485
09270894	_derivationally_related_form	10699262
12189620	_member_meronym	12189987
02424984	_derivationally_related_form	10759151
10404242	_synset_domain_topic_of	00468480
00418615	_derivationally_related_form	00800930
03996655	_hypernym	04306080
01679669	_synset_domain_topic_of	00243918
13949802	_hypernym	13948441
02290956	_hypernym	00082081
14422871	_synset_domain_topic_of	00503237
13245626	_hypernym	13244109
01152973	_derivationally_related_form	00409281
00001740	_derivationally_related_form	03110322
09311259	_has_part	09202405
00847870	_derivationally_related_form	06715223
12570126	_hypernym	11585340
02355596	_verb_group	00012267
07787429	_derivationally_related_form	00327145
02409870	_hypernym	02402175
01936048	_derivationally_related_form	00451370
04112752	_hypernym	03714235
00391599	_derivationally_related_form	00173338
12714550	_hypernym	11585340
07020895	_derivationally_related_form	10340312
01758339	_synset_domain_topic_of	06037666
11121876	_instance_hypernym	10394786
01403540	_synset_domain_topic_of	00464894
05499542	_hypernym	05497363
11094611	_instance_hypernym	10488865
07211092	_hypernym	07208708
06627006	_hypernym	06623614
13732295	_hypernym	13732078
07365849	_derivationally_related_form	00354452
13152742	_has_part	13161506
08970611	_instance_hypernym	08524735
08801678	_has_part	08804662
01874568	_derivationally_related_form	03364340
07432119	_derivationally_related_form	02071974
04904162	_derivationally_related_form	01806109
00989201	_derivationally_related_form	09769345
12969131	_hypernym	12992868
01662274	_member_meronym	01669883
02118933	_derivationally_related_form	06767035
00615462	_derivationally_related_form	10654015
07136711	_hypernym	07135734
03246454	_hypernym	03151077
13415547	_hypernym	05728678
00504592	_similar_to	00505853
15299225	_hypernym	15113229
01256332	_similar_to	01257145
03829563	_has_part	04241042
00394813	_derivationally_related_form	03775199
00912048	_derivationally_related_form	07120524
02737187	_verb_group	00251791
01033903	_synset_domain_topic_of	08083599
10727016	_hypernym	10335931
01477224	_derivationally_related_form	03160309
02566528	_hypernym	02457825
00922438	_derivationally_related_form	06798336
06732350	_derivationally_related_form	01011031
14018567	_derivationally_related_form	01190277
09984298	_derivationally_related_form	00604523
00494768	_hypernym	00488225
02456493	_derivationally_related_form	07451687
07810907	_hypernym	07809368
02959912	_derivationally_related_form	06954303
04045787	_hypernym	03387016
10605088	_hypernym	00007846
03897943	_derivationally_related_form	01590171
12901264	_has_part	07720615
01313093	_hypernym	07940552
00607405	_derivationally_related_form	05755883
03582305	_hypernym	02710766
05595531	_hypernym	05543177
06567143	_hypernym	06566077
08766988	_member_of_domain_region	08041106
01385170	_derivationally_related_form	09936620
02522319	_derivationally_related_form	14462946
00137791	_hypernym	00137313
11376069	_instance_hypernym	09767700
13169219	_member_meronym	13188973
12538603	_member_meronym	12541157
01372049	_derivationally_related_form	00034574
00027167	_hypernym	00002684
00622584	_derivationally_related_form	02003601
07781972	_hypernym	07775905
05633385	_derivationally_related_form	01633343
09903639	_hypernym	10372373
07086518	_derivationally_related_form	01726879
02401809	_derivationally_related_form	10386071
07379963	_derivationally_related_form	01237398
07790081	_hypernym	07775905
07979425	_hypernym	07978924
00765396	_derivationally_related_form	06512580
01624633	_also_see	01131043
02071837	_derivationally_related_form	13506587
02333225	_hypernym	02327200
08729094	_instance_hypernym	02947212
02345856	_hypernym	02346409
05121418	_derivationally_related_form	02645007
02185481	_hypernym	02159955
01571578	_member_meronym	01572910
00429060	_hypernym	00441445
08010559	_synset_domain_topic_of	00759694
01546111	_also_see	01983264
03669886	_hypernym	03033362
01876843	_member_meronym	01877407
02074377	_derivationally_related_form	00059376
02005399	_hypernym	02000954
05395548	_derivationally_related_form	05395286
05113462	_derivationally_related_form	00106456
15187619	_hypernym	15199592
00501080	_has_part	00500669
01787955	_derivationally_related_form	00418394
13580058	_synset_domain_topic_of	06149484
00865958	_derivationally_related_form	07160424
07941729	_synset_domain_topic_of	06070929
00593613	_hypernym	00586262
01817314	_hypernym	01815628
08860123	_member_of_domain_region	15158997
00499642	_derivationally_related_form	08524735
04718999	_hypernym	04718563
13146740	_hypernym	13145444
10722575	_derivationally_related_form	02387034
02921325	_derivationally_related_form	06827503
05421414	_synset_domain_topic_of	06083243
02553697	_derivationally_related_form	05662876
01572174	_member_meronym	01572782
02354536	_derivationally_related_form	10783734
00584367	_derivationally_related_form	02410855
02553196	_member_meronym	02556623
01611516	_derivationally_related_form	07432559
08129883	_has_part	08130476
12143676	_has_part	08544125
00348008	_derivationally_related_form	01876028
02060719	_member_meronym	02060889
07942152	_hypernym	00031264
08687345	_instance_hypernym	08685677
10048836	_hypernym	10372373
01707495	_synset_domain_topic_of	07020895
07251619	_derivationally_related_form	02549211
11911591	_member_meronym	11916268
04609651	_hypernym	02727825
12484413	_member_meronym	12484612
02642430	_member_meronym	02642644
00568234	_hypernym	00126264
15091129	_hypernym	15090742
01218327	_derivationally_related_form	00795632
06598244	_hypernym	06598030
01649948	_hypernym	01626134
13881175	_hypernym	13879126
01619725	_derivationally_related_form	04074329
07472929	_hypernym	07472657
07159791	_hypernym	07109196
13405962	_hypernym	13412321
02738544	_derivationally_related_form	13876371
02520997	_hypernym	02531625
00575169	_derivationally_related_form	07416107
09974054	_derivationally_related_form	00910973
10064229	_hypernym	09821831
02230772	_also_see	02296153
07248801	_hypernym	07247071
08952190	_has_part	09212935
02464693	_derivationally_related_form	04668819
03197446	_hypernym	03163798
02033703	_synset_domain_topic_of	00300441
04935239	_hypernym	04935003
13169674	_member_meronym	13171447
13236726	_hypernym	11567411
13292787	_derivationally_related_form	02520509
11104458	_instance_hypernym	10298912
02589576	_derivationally_related_form	04836683
00310666	_derivationally_related_form	01845229
06414948	_hypernym	06414372
14380473	_hypernym	14083790
00555648	_hypernym	00279835
01733667	_hypernym	01726172
07812913	_hypernym	07809368
11834654	_hypernym	13112664
11264973	_instance_hypernym	10599806
09003284	_member_of_domain_region	11316828
06611681	_hypernym	06612266
02326198	_synset_domain_topic_of	01090446
10034906	_derivationally_related_form	02408281
00228236	_derivationally_related_form	10770767
10930099	_instance_hypernym	10088390
02477334	_derivationally_related_form	00232386
14379829	_derivationally_related_form	00634472
01261974	_hypernym	00242808
05532944	_has_part	05416198
07397761	_derivationally_related_form	02175578
01793818	_hypernym	01504437
11677259	_hypernym	11675842
02519494	_derivationally_related_form	00755863
00713818	_verb_group	02724417
00140393	_hypernym	00138956
02667228	_derivationally_related_form	13980845
11718911	_member_meronym	11719120
06796119	_hypernym	06795746
08054417	_derivationally_related_form	02348927
10043643	_derivationally_related_form	08366753
06295235	_member_of_domain_usage	04205318
00611055	_hypernym	00611256
01009240	_derivationally_related_form	06722453
07432973	_hypernym	07406765
04175859	_hypernym	04306080
01011542	_hypernym	01011031
02631238	_derivationally_related_form	01639765
00792471	_verb_group	02429810
12693865	_hypernym	13121544
10388924	_derivationally_related_form	13240514
04500060	_hypernym	03101986
14659211	_hypernym	14625458
06234825	_hypernym	06224136
05784699	_derivationally_related_form	01636397
07289588	_hypernym	07283608
00739662	_derivationally_related_form	05732756
07978924	_hypernym	07978423
02548247	_hypernym	02552171
02228901	_hypernym	02294436
01743784	_derivationally_related_form	10325774
00161987	_hypernym	00126264
15223916	_hypernym	15223574
00235435	_derivationally_related_form	02608347
01963017	_hypernym	01938850
01229071	_derivationally_related_form	00051712
00452293	_hypernym	00433661
08176077	_member_meronym	08946909
01483188	_member_meronym	01483522
09194357	_instance_hypernym	09403734
00220869	_derivationally_related_form	05635624
02400139	_member_meronym	02422860
14642916	_hypernym	14624369
08335414	_synset_domain_topic_of	08083599
01129977	_also_see	02513269
01397088	_derivationally_related_form	07410207
14030820	_derivationally_related_form	02726884
01660719	_member_meronym	01661091
13358549	_derivationally_related_form	02215506
01806505	_derivationally_related_form	04686388
10752719	_derivationally_related_form	02574205
06845599	_member_of_domain_usage	04481373
02354287	_derivationally_related_form	05595083
12838027	_member_meronym	12863458
05850823	_hypernym	05849789
09222880	_has_part	09417668
08643015	_hypernym	08497294
09163192	_member_of_domain_region	01309807
08929243	_instance_hypernym	08700255
02400139	_member_meronym	02426339
02040698	_hypernym	01342529
11911591	_member_meronym	11920867
02302817	_derivationally_related_form	10190516
00490968	_derivationally_related_form	10711483
07402147	_derivationally_related_form	01903935
01815601	_hypernym	01810700
08749864	_has_part	08988609
12226322	_member_meronym	12240335
07153130	_hypernym	07152948
00658052	_derivationally_related_form	05737153
07323922	_derivationally_related_form	02743343
06804199	_hypernym	06791372
08187988	_synset_domain_topic_of	00545501
04417809	_has_part	03892273
01452593	_also_see	00173764
12737383	_member_meronym	12737745
01253808	_derivationally_related_form	14286549
01976220	_derivationally_related_form	00277569
02277556	_hypernym	01759182
09428293	_hypernym	09433442
04862592	_hypernym	04861486
05639651	_derivationally_related_form	10548537
15174218	_has_part	15210045
12093885	_hypernym	12205694
01195299	_derivationally_related_form	05799212
02929749	_hypernym	04522904
12974457	_hypernym	11590783
01751836	_hypernym	01675963
00793785	_derivationally_related_form	04688842
00297062	_derivationally_related_form	01881180
01751353	_hypernym	01657723
03088707	_derivationally_related_form	02079933
12712626	_hypernym	12205694
01576478	_hypernym	01178565
01110247	_hypernym	01109259
02449011	_verb_group	02449183
13875970	_derivationally_related_form	02049190
06055300	_derivationally_related_form	03098803
01687876	_derivationally_related_form	03720163
03501288	_hypernym	04008947
04634833	_hypernym	04632157
07034634	_hypernym	07035420
09410928	_derivationally_related_form	01556346
03994417	_hypernym	03283519
01685601	_hypernym	01685313
02841315	_has_part	03309465
08688779	_synset_domain_topic_of	08199025
08082236	_derivationally_related_form	02952275
07966927	_hypernym	07966719
00412271	_derivationally_related_form	10685685
09855433	_derivationally_related_form	06515827
05762149	_hypernym	05761559
01396458	_hypernym	01388130
11819354	_member_meronym	11819509
02354537	_derivationally_related_form	02453889
01606177	_derivationally_related_form	01606177
12721864	_hypernym	11585340
00085046	_hypernym	00084738
03990834	_derivationally_related_form	01200806
05549576	_derivationally_related_form	02655180
00967310	_derivationally_related_form	01203500
08441203	_derivationally_related_form	10227985
05396807	_hypernym	05250659
00328802	_derivationally_related_form	13913849
13513540	_hypernym	14299637
01076370	_derivationally_related_form	10498816
06851742	_member_of_domain_usage	07909593
04174853	_hypernym	04169152
00980779	_hypernym	00980038
03395745	_derivationally_related_form	00164444
10004539	_derivationally_related_form	02009433
13192025	_member_meronym	13199445
00052500	_derivationally_related_form	01981036
12033310	_hypernym	11579418
14039534	_derivationally_related_form	01188144
05919034	_derivationally_related_form	00590761
07902520	_derivationally_related_form	02242049
11245110	_instance_hypernym	10650162
14966667	_derivationally_related_form	00085626
00147454	_hypernym	00145218
03481521	_hypernym	03997484
07475107	_derivationally_related_form	01100567
01529491	_hypernym	01528821
01873850	_hypernym	08103777
09999795	_derivationally_related_form	05167618
10557854	_derivationally_related_form	02083615
08786283	_instance_hypernym	08552138
00096969	_hypernym	00045907
00091311	_derivationally_related_form	14031660
11911591	_member_meronym	11931756
05514905	_hypernym	05514081
13867276	_derivationally_related_form	01350699
01229631	_derivationally_related_form	04632157
02460199	_derivationally_related_form	06523132
04660261	_derivationally_related_form	00418110
07422800	_derivationally_related_form	00267681
02948072	_has_part	04581829
02036578	_derivationally_related_form	04826235
02971691	_hypernym	02703275
05121908	_hypernym	05121418
10273064	_hypernym	09630641
12586110	_member_meronym	12586298
00372665	_derivationally_related_form	05725527
06770275	_has_part	06770875
00375865	_derivationally_related_form	03170635
07996412	_derivationally_related_form	02020413
02198996	_member_meronym	02199170
08194266	_hypernym	08337324
00192910	_derivationally_related_form	00430099
00637259	_hypernym	00632627
03981566	_hypernym	02792552
10678937	_hypernym	09853881
08997310	_has_part	08997487
02089174	_hypernym	02367363
02937336	_synset_domain_topic_of	08199025
01000214	_derivationally_related_form	04063373
04820258	_derivationally_related_form	00621058
06295235	_member_of_domain_usage	08179205
01600480	_hypernym	01504437
10388440	_hypernym	10541229
08988333	_instance_hypernym	09316454
09960545	_hypernym	09764381
01813811	_hypernym	01507175
12100538	_member_meronym	12131550
09838701	_hypernym	09679316
02215506	_hypernym	02219094
09209263	_has_part	09370383
01406356	_derivationally_related_form	09334396
05259109	_hypernym	05256862
09464335	_instance_hypernym	09475292
01603600	_hypernym	01525720
02512150	_derivationally_related_form	08552138
01069190	_hypernym	01295275
14821984	_derivationally_related_form	00492706
10004804	_derivationally_related_form	00725772
05273408	_hypernym	05271814
10005280	_derivationally_related_form	00594580
03230785	_hypernym	04227144
02607630	_member_meronym	02609951
10422405	_derivationally_related_form	01016420
12573911	_hypernym	13104059
05038593	_derivationally_related_form	00237511
00896526	_hypernym	00896348
08795974	_instance_hypernym	08524735
00291965	_hypernym	00283568
00343249	_derivationally_related_form	02048051
02104523	_hypernym	02103406
10632576	_derivationally_related_form	00583461
02697120	_derivationally_related_form	14543552
08860123	_member_of_domain_region	08185211
09140148	_has_part	09140993
01883716	_hypernym	02418686
02256998	_derivationally_related_form	00079212
01419982	_synset_domain_topic_of	00523513
01183573	_derivationally_related_form	09424489
08293490	_member_meronym	02924116
13632461	_has_part	13631845
00322847	_derivationally_related_form	09963320
06544432	_hypernym	06471345
00550546	_derivationally_related_form	00201058
00058014	_derivationally_related_form	01322685
06969129	_hypernym	06972090
09343761	_instance_hypernym	09388848
07765612	_hypernym	07705931
03941684	_derivationally_related_form	01593011
05016001	_hypernym	05015117
06269396	_hypernym	03129123
10622053	_derivationally_related_form	01097031
03636649	_hypernym	03405725
05036394	_derivationally_related_form	01509527
01159776	_derivationally_related_form	01687569
07317519	_derivationally_related_form	01900408
02486932	_derivationally_related_form	09608002
02179279	_also_see	01932973
00068901	_derivationally_related_form	02566528
08493064	_hypernym	08574314
11703386	_member_meronym	11707109
05213201	_hypernym	04723816
08914413	_instance_hypernym	08633957
03634189	_instance_hypernym	04078747
01815185	_derivationally_related_form	04982478
11629501	_member_meronym	11641275
09201301	_has_part	09261604
02372397	_member_meronym	02372813
05554189	_hypernym	05328867
13027670	_hypernym	11592146
03624134	_hypernym	04565375
12383402	_has_part	07753743
12302974	_hypernym	11567411
11911591	_member_meronym	11958316
03948950	_hypernym	03736970
00294245	_derivationally_related_form	13439390
00756076	_hypernym	02627934
03581125	_derivationally_related_form	02023396
07450842	_hypernym	07447261
01558883	_hypernym	01555742
08129268	_has_part	08349681
00404403	_hypernym	00191142
08986374	_instance_hypernym	08524735
00316195	_derivationally_related_form	05747582
01302019	_hypernym	02495038
05703956	_derivationally_related_form	02437707
09831411	_derivationally_related_form	06046692
13462795	_hypernym	13446390
01261293	_hypernym	01260867
01818959	_member_meronym	01819115
10383505	_derivationally_related_form	02434238
08845555	_has_part	08846324
02165247	_member_meronym	02165754
00889082	_hypernym	00888796
01509584	_derivationally_related_form	00572489
05301072	_hypernym	05297523
05896733	_derivationally_related_form	02575082
01129977	_also_see	01548193
07046543	_hypernym	07044917
01810466	_member_meronym	01810700
03178782	_derivationally_related_form	01753596
08513718	_hypernym	08574314
01726960	_member_meronym	01734273
14821590	_derivationally_related_form	00495038
01725051	_derivationally_related_form	00101191
03461385	_hypernym	03722288
08889944	_instance_hypernym	08524735
01265246	_derivationally_related_form	10514962
00373544	_hypernym	00363260
03067506	_derivationally_related_form	10994906
01235463	_hypernym	01235258
13987719	_hypernym	13987423
08723006	_member_of_domain_region	07424436
01918669	_hypernym	01831531
02454119	_member_meronym	02454657
02144644	_derivationally_related_form	07998573
04622415	_hypernym	04623612
07157273	_member_of_domain_usage	09780984
01458464	_hypernym	01458228
02742842	_hypernym	02604760
05979350	_hypernym	05978812
02257536	_member_meronym	02258065
10712229	_derivationally_related_form	00261314
11562747	_hypernym	08107499
12155459	_member_meronym	12155583
07500741	_derivationally_related_form	01827858
10207831	_derivationally_related_form	00785008
01888511	_derivationally_related_form	00867983
02757810	_hypernym	04391838
01738347	_derivationally_related_form	03963294
08860123	_member_of_domain_region	10719395
08504151	_instance_hypernym	08524735
01823610	_hypernym	01507175
07986771	_hypernym	07986198
01835280	_derivationally_related_form	07362830
01749790	_hypernym	01749184
09117351	_has_part	09195796
01557697	_hypernym	01507175
00657016	_derivationally_related_form	10276477
03296759	_hypernym	02832168
08801678	_member_of_domain_region	08041484
01461152	_hypernym	00367685
12496949	_hypernym	12524188
04709585	_hypernym	04709253
05452516	_hypernym	05451981
07010821	_hypernym	07012534
02567147	_hypernym	02566528
02632694	_member_meronym	02633844
01826723	_hypernym	01824339
13784366	_synset_domain_topic_of	06000644
06214580	_hypernym	06212839
09895701	_hypernym	09984298
02987492	_derivationally_related_form	01554622
02228901	_derivationally_related_form	01084180
05728493	_hypernym	05726596
14014621	_hypernym	14034177
11968104	_member_meronym	11968704
02451113	_also_see	01612053
00775156	_derivationally_related_form	09615465
14112466	_hypernym	14103288
01775879	_member_meronym	01782050
02340543	_hypernym	02339413
01414626	_derivationally_related_form	01175316
02547586	_derivationally_related_form	09815790
01217780	_hypernym	01277974
06755156	_hypernym	06648724
01179155	_derivationally_related_form	12143676
01139380	_synset_domain_topic_of	00488225
09522978	_synset_domain_topic_of	06236802
00164444	_hypernym	01631072
01376082	_derivationally_related_form	00278040
01565472	_derivationally_related_form	00965895
01910965	_hypernym	01904930
12379278	_hypernym	11575425
00127672	_derivationally_related_form	00229630
01949817	_derivationally_related_form	03009269
02218563	_hypernym	01759182
01955084	_hypernym	01940736
00291004	_synset_domain_topic_of	08199025
00949288	_derivationally_related_form	05861067
02774152	_hypernym	03094503
13590327	_hypernym	13585429
00937208	_derivationally_related_form	06805297
12564381	_member_meronym	12564613
00696518	_derivationally_related_form	02542280
12939664	_member_meronym	12939874
01925469	_member_meronym	01925695
02690384	_derivationally_related_form	05125377
01057759	_derivationally_related_form	01182021
05221895	_hypernym	05220461
00818553	_derivationally_related_form	09954479
05521636	_hypernym	05514410
09629065	_derivationally_related_form	04827175
00854393	_hypernym	00854000
08860123	_member_of_domain_region	13752033
08748280	_instance_hypernym	09203827
07963087	_derivationally_related_form	01503404
00645939	_derivationally_related_form	00945777
11372599	_instance_hypernym	10177150
03572449	_hypernym	03169390
10185793	_derivationally_related_form	05638374
02215001	_derivationally_related_form	13311368
00081836	_derivationally_related_form	02326355
02973558	_hypernym	04157320
14546844	_hypernym	13920835
14869327	_hypernym	14818238
01856225	_hypernym	01507175
00076341	_derivationally_related_form	00685683
12253229	_hypernym	12252866
04873550	_derivationally_related_form	01227137
14446161	_derivationally_related_form	01814815
13423922	_hypernym	13558490
08687525	_instance_hypernym	08685677
02697725	_derivationally_related_form	04677716
00687738	_derivationally_related_form	14439745
04235291	_has_part	04120093
08550076	_synset_domain_topic_of	06144081
01032451	_derivationally_related_form	06279326
02199590	_also_see	02284951
14405931	_derivationally_related_form	01781983
08860123	_member_of_domain_region	06608405
13456899	_derivationally_related_form	00399368
01660640	_derivationally_related_form	03792048
00049900	_derivationally_related_form	14456752
03519081	_hypernym	03113152
07796468	_hypernym	07795751
14493716	_hypernym	14493145
02392600	_derivationally_related_form	00719705
10349243	_derivationally_related_form	01176931
01279186	_hypernym	01989053
01932951	_synset_domain_topic_of	00314469
04681797	_derivationally_related_form	01695976
12230347	_hypernym	13112664
03160309	_derivationally_related_form	01587818
12022382	_hypernym	12205694
10067011	_derivationally_related_form	07244613
01312096	_has_part	01287782
08904858	_instance_hypernym	08524735
00247792	_hypernym	00243918
13186654	_hypernym	11545714
[truncated: 1,034 more rows]
